# Supplementary material for: Identification of genes controlling grain size in barley through RNA-seq and weighted gene co-expression network analysis
Source: Funct Integr Genomics. 2026 Jun 11;26(1):133. doi: 10.1007/s10142-026-01908-x (PMC13253587; doi:10.1007/s10142-026-01908-x)
Supplement: Supplementary file 1 — Supplementary Material 1 [file 10142_2026_1908_MOESM1_ESM.xlsx]

## Sheet: Sheet1
Gene id	Forward Primer 5’-3’	Reverse Primer 5’-3’
HORVU.MOREX.r3.1HG0019330	GCTGGCCTAAGGATTTGGGT	AGCGCCGATGGAGTATCTTG
HORVU.MOREX.r3.2HG0209020	CTGGTCATCGAGGCGTACC	TTGTCGAAGACGACGAAGGC
HORVU.MOREX.r3.3HG0286520	GGAGGCCATAGACTTCGTCG	CTAGCTGTGGTGGTATCGGC
HORVU.MOREX.r3.4HG0396570	TTGGTGTCTACAAGGGTGGC	TATCTTGAACCGCACCCCACC
HORVU.MOREX.r3.5HG0524850	CGCCGTGTGCAACTACAAAT	GAGACCTGCGGTGACATTCT
