# Supplementary material for: Identification of genes controlling grain size in barley through RNA-seq and weighted gene co-expression network analysis
Source: Funct Integr Genomics. 2026 Jun 11;26(1):133. doi: 10.1007/s10142-026-01908-x (PMC13253587; doi:10.1007/s10142-026-01908-x)
Supplement: Supplementary file 2 — Supplementary Material 2 [file 10142_2026_1908_MOESM2_ESM.xlsx]

## Sheet: Sheet1
name	raw reads	Raw bases	Clean reads	Clean bases	Error rate(%)	Q20(%)	Q30（%）	GC content（%）
J_1_1	47170870	6825219709	47164034	6818222822	0.0233	98.26	96.89	51.16
J_1_2	45521758	6577289821	45513866	6570464792	0.0233	98.26	96.86	50.76
J_1_3	48332762	6984741213	48326284	6978363897	0.0232	98.32	96.98	50.9
J_2_1	48512910	6999105580	48431916	6983985964	0.024	98.04	96.09	49.92
J_2_2	48901862	6998739013	48827402	6984296333	0.0241	98.01	96	49.89
J_2_3	48444364	6955006812	48375134	6940801656	0.024	98.01	96.06	49.88
J_3_1	47653320	6865189859	47589642	6851093340	0.0243	97.9	95.82	49.78
J_3_2	47609022	6873945296	47524044	6858021952	0.0242	97.92	95.88	49.73
J_3_3	48520668	6958185710	48451292	6943603230	0.0242	97.96	95.94	49.83
H_1_1	47787642	6906507244	47780376	6899561590	0.0232	98.28	96.97	51.04
H_1_2	48310402	6992052016	48302190	6984973335	0.0232	98.31	97	51.03
H_1_3	48215434	6996241666	48208474	6989620910	0.023	98.39	97.12	51
H_2_1	48187970	6934677480	48028590	6901739114	0.0231	98.34	97.13	50
H_2_2	48498672	6990017016	48389694	6971276119	0.0245	97.85	95.65	49.88
H_2_3	48089910	6898678970	47903988	6873203335	0.0244	97.85	95.69	49.88
H_3_1	46848152	6727851617	46762040	6710698592	0.0245	97.83	95.71	49.94
H_3_2	48432166	6968417694	48335242	6950223433	0.0244	97.86	95.74	49.95
H_3_3	47766028	6893446952	47673802	6875709453	0.0244	97.83	95.73	49.93
