# Supplementary material for: Identification of genes controlling grain size in barley through RNA-seq and weighted gene co-expression network analysis
Source: Funct Integr Genomics. 2026 Jun 11;26(1):133. doi: 10.1007/s10142-026-01908-x (PMC13253587; doi:10.1007/s10142-026-01908-x)
Supplement: Supplementary file 3 — Supplementary Material 3 [file 10142_2026_1908_MOESM3_ESM.xlsx]

## Sheet: 表达量分析结果表_Exp_G_RSEM_TPM_2024071
Gene ID	J_1_1	J_1_2	J_1_3	J_2_1	J_2_2	J_2_3	J_3_1	J_3_2	J_3_3	H_1_1	H_1_2	H_1_3	H_2_1	H_2_2	H_2_3	H_3_1	H_3_2	H_3_3	J_1	J_2	J_3	H_1	H_2	H_3
HORVU.MOREX.r3.1HG0000030	5.52	6.87	6.68	1.61	1.25	1.03	0.95	0.47	0.46	7.44	4.33	5.76	0.95	0.48	1.09	2.42	1.97	2.63	6.35667	1.29667	0.626667	5.84333	0.84	2.34
HORVU.MOREX.r3.1HG0000040	41.84	44.44	40.71	17.68	17.85	16.3	17.22	16.7	16.39	34.83	37.68	36.43	11.23	11.51	9.9	13.05	15.06	15.99	42.33	17.2767	16.77	36.3133	10.88	14.7
HORVU.MOREX.r3.1HG0000050	24	24.4	24.56	8.61	8.15	8.55	6.67	6.59	5.68	21.6	23.46	22.31	3.99	5.02	4.59	4.88	5.16	4.34	24.32	8.43667	6.31333	22.4567	4.53333	4.79333
HORVU.MOREX.r3.1HG0000060	14.58	15.85	17.22	6.25	6.77	6.74	6.38	5.58	5.55	16.18	15.85	16.05	5.93	5.27	5.58	8.08	7.89	8.94	15.8833	6.58667	5.83667	16.0267	5.59333	8.30333
HORVU.MOREX.r3.1HG0000070	257.98	257.22	267.5	104.62	96.92	92.56	81.31	89.02	83.53	285.28	282.9	283.3	49.62	49.32	47.54	58.11	54.83	48.81	260.9	98.0333	84.62	283.827	48.8267	53.9167
HORVU.MOREX.r3.1HG0000080	9.76	10.76	10.79	5.01	3.59	4.7	3.14	2.56	2.97	8.32	8.04	8.54	1.56	1.63	1.65	2.17	2.13	3.04	10.4367	4.43333	2.89	8.3	1.61333	2.44667
HORVU.MOREX.r3.1HG0000090	5.38	7.21	6.78	2.5	1.99	3.03	2.25	2.03	2.93	7.67	7.12	8.11	2.42	2.21	1.89	2.9	3.23	3.44	6.45667	2.50667	2.40333	7.63333	2.17333	3.19
HORVU.MOREX.r3.1HG0000110	25.26	26.22	25.81	8.54	8.28	8.12	5.65	5.76	5.06	16.37	16.59	16.19	3	3.38	2.66	4.78	4.7	4.51	25.7633	8.31333	5.49	16.3833	3.01333	4.66333
HORVU.MOREX.r3.1HG0000130	61.21	63.8	66.7	35.02	33.12	34.02	29.42	29.65	28.5	55.73	58.9	57.45	17.79	16.95	16.85	18.15	19.92	19.6	63.9033	34.0533	29.19	57.36	17.1967	19.2233
HORVU.MOREX.r3.1HG0000140	13.74	13.6	15.26	6.23	6.39	5.67	5	5.03	4.47	21.62	21.62	23.11	3.5	3.39	3.91	4.12	4.21	4.35	14.2	6.09667	4.83333	22.1167	3.6	4.22667
HORVU.MOREX.r3.1HG0000210	0	0	0	0	0	0	0	0	0	0	0	0.02	0	0	0	0	0	0	0	0	0	0.006667	0	0
HORVU.MOREX.r3.1HG0000220	0.04	0.04	0.09	0	0	0	0.02	0	0.02	0.05	0.08	0.05	0.02	0	0	0	0.02	0	0.056667	0	0.013333	0.06	0.006667	0.006667
HORVU.MOREX.r3.1HG0000230	1.95	1.53	1.06	0	0	0	0	0	0	9.74	9.93	1.2	0	0	0	0	0	0	1.51333	0	0	6.95667	0	0
HORVU.MOREX.r3.1HG0000240	0	0	0	0	0	0	0	0	0	0	0	0	0	0	0	0	0	0	0	0	0	0	0	0
HORVU.MOREX.r3.1HG0000250	0	0	0	0	0.02	0	0.03	0.03	0.03	0	0	0	0	0	0	0	0	0	0	0.006667	0.03	0	0	0
HORVU.MOREX.r3.1HG0000260	0	0	0	0	0	0	0	0	0	0	0	0	0	0	0	0	0	0	0	0	0	0	0	0
HORVU.MOREX.r3.1HG0000270	0	0	0	0.35	0.12	0.23	0	0	0	0.12	0.59	0.48	0	0	0	0	0	0	0	0.233333	0	0.396667	0	0
HORVU.MOREX.r3.1HG0000280	0	0	0	0	0	0	0	0	0	0	0	0	0	0	0	0.04	0	0	0	0	0	0	0	0.013333
HORVU.MOREX.r3.1HG0000290	0	0	0	0	0	0	0	0	0	0	0	0	0	0	0	0	0	0	0	0	0	0	0	0
HORVU.MOREX.r3.1HG0000340	0	0	0	0	0	0	0	0	0	0	0	0	0	0	0	0.06	0	0.03	0	0	0	0	0	0.03
HORVU.MOREX.r3.1HG0000350	36.93	39.54	36.3	19.23	17.68	19.61	15.22	15.38	16.17	37.9	34.78	35.8	20.3	21.61	20.6	17.63	19.94	17.64	37.59	18.84	15.59	36.16	20.8367	18.4033
HORVU.MOREX.r3.1HG0000360	9.78	9.25	9.93	0	0	0	0	0	0	10.47	9.64	10.75	0	0	0	0	0	0.11	9.65333	0	0	10.2867	0	0.036667
HORVU.MOREX.r3.1HG0000370	0	0	0	0	0	0	0	0	0	0	0	0	0	0	0	0	0	0	0	0	0	0	0	0
HORVU.MOREX.r3.1HG0000380	28.54	28.36	26.59	40.92	38.31	37.88	26.48	27.66	26.62	29.85	28.72	30.92	17.37	16.51	16.72	41.61	43.61	42.57	27.83	39.0367	26.92	29.83	16.8667	42.5967
HORVU.MOREX.r3.1HG0000390	0.13	0	0.42	1.71	0	0	0	0.34	0	0	0	0	0.81	0.39	0.21	0.22	1.83	0	0.183333	0.57	0.113333	0	0.47	0.683333
HORVU.MOREX.r3.1HG0000400	0	0	0	0	0	0	0	0	0	0	0	0	0	0	0	0	0	0	0	0	0	0	0	0
HORVU.MOREX.r3.1HG0000410	0	0	0	0	0	0	0	0	0	0	0	0	0	0	0	0	0.05	0	0	0	0	0	0	0.016667
HORVU.MOREX.r3.1HG0000420	8.2	8.77	10.36	10.43	10.74	10.51	7.33	6.77	8.03	10.43	7.81	9.68	4.87	4.38	5.84	15.12	12.14	12.1	9.11	10.56	7.37667	9.30667	5.03	13.12
HORVU.MOREX.r3.1HG0000430	0	0	0	0.19	1.1	0.41	0	0	0.13	0.14	0.13	0	0	0.12	0.14	0.54	0.75	0.69	0	0.566667	0.043333	0.09	0.086667	0.66
HORVU.MOREX.r3.1HG0000440	0	0	0	0	0	0	0	0	0	0	0	0	0	0	0	0.36	0	0	0	0	0	0	0	0.12
HORVU.MOREX.r3.1HG0000450	0	0	0	0	0	0	0	0	0	0	0	0.06	0	0	0	0	0	0.03	0	0	0	0.02	0	0.01
HORVU.MOREX.r3.1HG0000460	0	0	0	0	0	0	0	0	0	0	0	0	0	0	0	0	0	0	0	0	0	0	0	0
HORVU.MOREX.r3.1HG0000470	0.05	0.14	0.3	0.72	0.79	0.6	0.37	0.37	0.52	0.12	0.08	0	0.08	0.12	0.04	0.18	0.6	0.31	0.163333	0.703333	0.42	0.066667	0.08	0.363333
HORVU.MOREX.r3.1HG0000480	5.8	6.4	5.43	18.21	17.26	20.74	10.42	8.37	8.54	1.63	1.93	1	9.68	8.24	11.55	35.58	34.3	36.57	5.87667	18.7367	9.11	1.52	9.82333	35.4833
HORVU.MOREX.r3.1HG0000490	7.52	7.96	6.65	2.22	0.99	1.34	1.55	1.52	1.35	6.78	7.87	6.94	1.6	1.48	0.97	1.17	2.1	2.26	7.37667	1.51667	1.47333	7.19667	1.35	1.84333
HORVU.MOREX.r3.1HG0000520	0	0	0	0	0	0	0	0	0	0.02	0	0	0	0	0	0	0	0	0	0	0	0.006667	0	0
HORVU.MOREX.r3.1HG0000530	0	0	0	0	0	0	0	0	0	0	0	0	0	0	0	0	0	0	0	0	0	0	0	0
HORVU.MOREX.r3.1HG0000540	0	0	0	0	0	0	0	0	0	0	0	0	0	0	0	0	0	0	0	0	0	0	0	0
HORVU.MOREX.r3.1HG0000580	0	0	0.06	0	0	0	0	0	0.12	0	0.12	0	0	0.06	0.06	0	0	0.06	0.02	0	0.04	0.04	0.04	0.02
HORVU.MOREX.r3.1HG0000590	1.4	0.71	0	0	0.57	0	0	0	0	1.23	0	1.27	0	0	0	0	0.64	0	0.703333	0.19	0	0.833333	0	0.213333
HORVU.MOREX.r3.1HG0000600	0.26	0.12	0.03	0.18	0.13	0.28	0.24	0.18	0.18	0.18	0.16	0.16	0.34	0.13	0.3	0.25	0.44	0.25	0.136667	0.196667	0.2	0.166667	0.256667	0.313333
HORVU.MOREX.r3.1HG0000610	50.98	49.39	50.61	26.89	28.49	24.18	27.12	29.4	26.16	43.8	45.05	45.35	21.21	18.47	17.99	18.07	19.47	17.15	50.3267	26.52	27.56	44.7333	19.2233	18.23
HORVU.MOREX.r3.1HG0000620	36.4	39.76	36.14	18.52	18.34	17.89	21.17	22.54	21.81	26.6	26.93	25.67	14.07	14.71	14.05	23.72	24.57	22.45	37.4333	18.25	21.84	26.4	14.2767	23.58
HORVU.MOREX.r3.1HG0000630	102.9	109.57	111.41	51.68	50.26	47.63	34.58	32.76	35.11	114.69	118.44	118.39	22.39	20.66	21.57	19.04	20.41	20.07	107.96	49.8567	34.15	117.173	21.54	19.84
HORVU.MOREX.r3.1HG0000660	20.41	22.02	21.95	15.13	16.13	15.64	12.06	12.07	12.58	21.65	20.61	22.95	11.44	9.73	10.64	9.77	10.57	9.04	21.46	15.6333	12.2367	21.7367	10.6033	9.79333
HORVU.MOREX.r3.1HG0000670	20.14	20.82	19.64	29.61	30.09	31.76	25.32	25.77	28.39	29.08	30.16	29.43	37.4	36.97	35.94	44.41	46.52	44.6	20.2	30.4867	26.4933	29.5567	36.77	45.1767
HORVU.MOREX.r3.1HG0000680	0.16	0.22	0.46	0.8	1.26	0.84	1.16	1.06	1.09	0.63	0.29	0.1	0.63	0.29	0.2	1.92	1.66	1.68	0.28	0.966667	1.10333	0.34	0.373333	1.75333
HORVU.MOREX.r3.1HG0000690	517.45	535.48	517.28	382.61	416.29	386.81	278.22	257.44	266.67	443.4	446.94	402.58	2747.55	2630.61	2737.23	3494.96	3384.76	3399.7	523.403	395.237	267.443	430.973	2705.13	3426.47
HORVU.MOREX.r3.1HG0000710	0	0	0	0	0	0	0	0	0	0	0	0	0	0	0	0	0	0	0	0	0	0	0	0
HORVU.MOREX.r3.1HG0000720	0.04	0.08	0.07	0	0	0	0	0	0.03	0.07	0.1	0.07	0	0.03	0	0	0	0	0.063333	0	0.01	0.08	0.01	0
HORVU.MOREX.r3.1HG0000730	974.35	905.95	924.07	961.34	1009.99	1004.94	652.91	670.34	664.58	835.22	819.15	783.11	7099.88	7247.26	7400.1	9297.24	9349.37	9382.17	934.79	992.09	662.61	812.493	7249.08	9342.93
HORVU.MOREX.r3.1HG0000780	6129.68	6020.98	5880.13	24501.8	24110	24938.7	26217.5	25913.7	25113.5	3523.31	3570.14	3482.28	32079.8	31882.7	31974.1	28535.5	28345.8	29039.2	6010.26	24516.8	25748.2	3525.24	31978.9	28640.1
HORVU.MOREX.r3.1HG0000800	6652.6	6652.73	6452.54	27030.1	27971.2	27741.4	28893.4	29047	28499.3	3040.75	3033.22	2970.26	15739.3	15536.5	15801.5	17999.2	17788.9	17910.7	6585.96	27580.9	28813.2	3014.74	15692.4	17899.6
HORVU.MOREX.r3.1HG0000810	6482.83	6564.92	6457.16	9177.96	9915.78	9743.54	10098.4	10063.9	10222.9	4178.3	4208.99	4104.12	14156.3	13837.8	13945.2	18111.6	18376	17962.4	6501.64	9612.43	10128.4	4163.8	13979.8	18150
HORVU.MOREX.r3.1HG0000850	223.24	219.65	234.2	92.95	83.6	84.97	52.24	48.28	52.81	237.9	223.76	239.72	26.74	25.23	32.1	26.2	29.93	25.37	225.697	87.1733	51.11	233.793	28.0233	27.1667
HORVU.MOREX.r3.1HG0000870	16.21	19.38	20.98	92.23	92.15	95.59	69.87	65.28	69.95	0.71	0.76	0.87	0.35	0.66	0.29	0.08	0	0.5	18.8567	93.3233	68.3667	0.78	0.433333	0.193333
HORVU.MOREX.r3.1HG0000880	9.57	4.46	5.09	0	0	0	0	0	0	34.7	33.86	31.88	2.77	3.88	4.65	2.94	1.85	1.99	6.37333	0	0	33.48	3.76667	2.26
HORVU.MOREX.r3.1HG0000950	0.91	0.81	0.94	4.66	5.2	4.43	3.71	3.46	2.85	0.03	0.11	0.08	0.33	0.22	0.26	0.22	0.29	0.24	0.886667	4.76333	3.34	0.073333	0.27	0.25
HORVU.MOREX.r3.1HG0000990	0	0.03	0.05	0.09	0.14	0.16	0.06	0.06	0.11	0.75	0.56	0.59	0.55	0.46	0.33	0.82	0.7	0.73	0.026667	0.13	0.076667	0.633333	0.446667	0.75
HORVU.MOREX.r3.1HG0001010	0.01	0.01	0.03	0.2	0.16	0.14	0.19	0.22	0.15	0.14	0.14	0.16	0.23	0.17	0.18	0.1	0.21	0.07	0.016667	0.166667	0.186667	0.146667	0.193333	0.126667
HORVU.MOREX.r3.1HG0001020	0	0	0.06	0.14	0.24	0.21	0.14	0.13	0.09	0.25	0.29	0.3	0.23	0.1	0.28	0.07	0.07	0.11	0.02	0.196667	0.12	0.28	0.203333	0.083333
HORVU.MOREX.r3.1HG0001030	0.04	0	0.01	0.17	0.34	0.26	0.15	0.16	0.24	0.04	0.04	0.02	0.17	0.12	0.17	0.01	0.06	0.01	0.016667	0.256667	0.183333	0.033333	0.153333	0.026667
HORVU.MOREX.r3.1HG0001050	0	0	0	0	0	0	0	0	0.14	0	0	0.7	0	0	0	0	0.2	0	0	0	0.046667	0.233333	0	0.066667
HORVU.MOREX.r3.1HG0001070	0.35	0.31	0.25	0	0	0	0	0	0	7.34	11.12	32.04	0.32	0	0.45	0	0	0.48	0.303333	0	0	16.8333	0.256667	0.16
HORVU.MOREX.r3.1HG0001100	7304.08	6959.04	6935.21	25173.1	25514.4	26097.8	28905.4	28964.3	28558.7	7357.09	7397.76	6963.04	39924.8	41650.4	39663.9	38187.3	37186.1	36725.7	7066.11	25595.1	28809.4	7239.3	40413	37366.3
HORVU.MOREX.r3.1HG0001110	22358	21855.2	22218	87124.7	88985.1	93558.6	99286.4	98313.1	100190	24426.6	24613.8	24258.2	131920	134636	130497	122570	121553	119991	22143.7	89889.5	99263.2	24432.8	132351	121371
HORVU.MOREX.r3.1HG0001120	28.88	27.55	33.44	10.18	10.84	11.28	8.26	8.55	9.75	28.88	27.89	27.8	7.11	6.69	6.73	6.98	6.64	8.52	29.9567	10.7667	8.85333	28.19	6.84333	7.38
HORVU.MOREX.r3.1HG0001130	924.19	906.83	869.08	3046.52	3031.04	3134.35	3371.93	3336.74	3218.58	2078.96	2128.73	2010.46	13835.9	15138.9	15164.8	14916.1	14832.2	14609.2	900.033	3070.64	3309.08	2072.72	14713.2	14785.8
HORVU.MOREX.r3.1HG0001140	14.96	12.76	11.93	3.11	3.36	3.56	1.12	0.96	1.24	6.38	6.65	7.97	0.32	0.49	0	0	0.5	0.17	13.2167	3.34333	1.10667	7	0.27	0.223333
HORVU.MOREX.r3.1HG0001150	8.31	8.3	9.13	2.24	1.54	3.11	0.77	1.09	1.25	3.33	4.05	4.51	0.06	0.06	0.13	0.28	0.07	0.07	8.58	2.29667	1.03667	3.96333	0.083333	0.14
HORVU.MOREX.r3.1HG0001180	0	0	0	0	0	0	0	0	0	0	0	0	0	0	0	0	0	0	0	0	0	0	0	0
HORVU.MOREX.r3.1HG0001190	5566.78	5504.44	5418.37	26810.3	27182.7	27722.2	29901.1	29834.2	29765.7	5667.97	5797.88	5331.3	33385.9	39038.3	38843.7	36796.4	36975.3	36420.6	5496.53	27238.4	29833.7	5599.05	37089.3	36730.8
HORVU.MOREX.r3.1HG0001210	0	0	0	0	0	0	0	0	0	0	0	0	0	0	0	0	0	0	0	0	0	0	0	0
HORVU.MOREX.r3.1HG0001220	4670.9	4636.91	4659.9	69676.9	69540.9	68294.8	74997.5	75481.4	75415	1.82	2.06	2.35	66.83	40.65	38.78	36.74	50.58	50.69	4655.9	69170.9	75298	2.07667	48.7533	46.0033
HORVU.MOREX.r3.1HG0001230	4010.46	3826.38	3766.13	19930.1	19189.1	19429.1	23730.6	23827	22784.7	3571.25	3603.04	3546.18	31870.3	31795.5	32342.3	34807.5	34895.1	35017.2	3867.66	19516.1	23447.4	3573.49	32002.7	34906.6
HORVU.MOREX.r3.1HG0001250	2435.3	2361.12	2364.77	25865.7	28178.7	28555.2	29622.5	29394.1	28652.4	1913.95	1901.1	1806.68	16837.8	18125	18410	19111.9	18776.1	18824.9	2387.06	27533.2	29223	1873.91	17790.9	18904.3
HORVU.MOREX.r3.1HG0001260	2660.87	2563.59	2524.04	43366.5	44326.3	44917.9	46567.8	46551.3	46472.4	237.81	235.7	236.9	2438.3	2225.06	2254.22	2469.14	2473.09	2382.1	2582.83	44203.6	46530.5	236.803	2305.86	2441.44
HORVU.MOREX.r3.1HG0001270	0	0	0	0	0	0	0	0	0	0	0	0	0	0	0	0	0	0	0	0	0	0	0	0
HORVU.MOREX.r3.1HG0001280	116.01	108.62	116.24	372.62	425.05	423.04	244.13	248.01	251.94	3612.28	3667.53	3492.77	47380.6	49243.1	48825.2	50154.9	48775.2	49239.7	113.623	406.903	248.027	3590.86	48483	49389.9
HORVU.MOREX.r3.1HG0001330	0	0	0	0.71	0.11	0	0	0	0.03	1208.62	1209.18	1223.27	8035.45	7659.04	7493.36	8629.43	8796.53	8821.89	0	0.273333	0.01	1213.69	7729.28	8749.28
HORVU.MOREX.r3.1HG0001350	11.1	10.92	10.18	82.48	78.53	77.05	84.65	89.61	80.1	1382.21	1341.95	1265.83	16963.5	16973.1	17375.4	17119	17024.7	17100.7	10.7333	79.3533	84.7867	1330	17104	17081.4
HORVU.MOREX.r3.1HG0001400	50.81	50.11	45.75	127.15	138.9	135.28	70.82	75.49	67.76	371.32	360.65	364.27	3378.97	3383.95	3351.24	3778.27	3649.42	3558.57	48.89	133.777	71.3567	365.413	3371.39	3662.09
HORVU.MOREX.r3.1HG0001410	0	0	0	0	0	0.04	0	0	0.04	0	0	0	0	0	0	0	0.09	0	0	0.013333	0.013333	0	0	0.03
HORVU.MOREX.r3.1HG0001420	2.34	2.79	1.54	7.17	10.42	8.77	7.57	7.99	6.01	486.01	479.82	447.43	6966.8	6106.29	6457.24	6316.45	6409.05	5919.07	2.22333	8.78667	7.19	471.087	6510.11	6214.86
HORVU.MOREX.r3.1HG0001430	0	0	0	0.23	0.77	1.73	0.88	0.95	0.43	0	0	0	0.23	0	0.24	0	0.34	0	0	0.91	0.753333	0	0.156667	0.113333
HORVU.MOREX.r3.1HG0001450	0	0	0	0	0	0	0	0	0	0	0	0	0	0	0	0	0	0	0	0	0	0	0	0
HORVU.MOREX.r3.1HG0001460	0	0	0	0.08	0	0.08	0.04	0	0	0	0	0	0	0	0	0	0	0	0	0.053333	0.013333	0	0	0
HORVU.MOREX.r3.1HG0001470	0.02	0.02	0	0.06	0.09	0.13	0.06	0.03	0.12	0.13	0.11	0.14	0.09	0.2	0.21	0.16	0.29	0.23	0.013333	0.093333	0.07	0.126667	0.166667	0.226667
HORVU.MOREX.r3.1HG0001480	0	0	0	0	0	0	0	0	0	0	0	0	0	0	0	0	0	0	0	0	0	0	0	0
HORVU.MOREX.r3.1HG0001490	0	0	0	0	0	0	0	0	0	0	0	0	0	0	0	0	0	0	0	0	0	0	0	0
HORVU.MOREX.r3.1HG0001510	0.07	0.02	0.04	0.14	0	0.09	0.14	0.11	0.04	0	0	0	0	0	0	0	0	0	0.043333	0.076667	0.096667	0	0	0
HORVU.MOREX.r3.1HG0001530	0.21	0.54	0.22	0.33	0.3	0.29	0.09	0.08	0.16	0.1	0.2	0.57	0.08	0	0	0	0.18	0.11	0.323333	0.306667	0.11	0.29	0.026667	0.096667
HORVU.MOREX.r3.1HG0001540	0	0	0	0	0	0	0	0	0	0	0	0	0	0	0	0	0	0	0	0	0	0	0	0
HORVU.MOREX.r3.1HG0001550	0	0	0	0	0	0	0	0	0	0	0	0	0	0	0	0	0	0	0	0	0	0	0	0
HORVU.MOREX.r3.1HG0001560	0	0	0	0	0	0	0	0	0	0	0	0	0	0	0	0	0	0	0	0	0	0	0	0
HORVU.MOREX.r3.1HG0001570	0	0	0	0	0	0	0	0	0	0	0	0	0	0	0	0	0	0	0	0	0	0	0	0
HORVU.MOREX.r3.1HG0001580	0	0	0	0	0	0	0	0	0	0	0	0	0	0	0	0	0	0	0	0	0	0	0	0
HORVU.MOREX.r3.1HG0001590	0	0	0	0	0	0	0	0	0	0	0	0	0	0	0	0	0	0	0	0	0	0	0	0
HORVU.MOREX.r3.1HG0001600	0	0	0	0	0	0	0	0	0	0	0	0	0	0	0	0	0	0	0	0	0	0	0	0
HORVU.MOREX.r3.1HG0001610	0	0	0	0	0	0	0	0	0	0	0	0	0	0	0	0	0	0	0	0	0	0	0	0
HORVU.MOREX.r3.1HG0001620	0	0	0	0	0	0	0	0	0	0	0	0	0	0	0	0	0	0	0	0	0	0	0	0
HORVU.MOREX.r3.1HG0001630	0	0	0	0	0	0	0	0	0	0	0	0	0	0	0	0	0	0	0	0	0	0	0	0
HORVU.MOREX.r3.1HG0001640	0	0	0	0	0.02	0	0	0	0.03	0	0	0	0	0	0	0	0	0	0	0.006667	0.01	0	0	0
HORVU.MOREX.r3.1HG0001650	5.98	5.49	6.05	2.24	2.24	2.29	2.27	3.02	3.09	0.06	0	0.34	0.01	0.12	0.12	0.01	0.12	0.01	5.84	2.25667	2.79333	0.133333	0.083333	0.046667
HORVU.MOREX.r3.1HG0001660	0.15	0.05	0.11	0.19	0.2	0.29	0.43	0.26	0.47	0	0	0	0	0	0.02	0	0	0	0.103333	0.226667	0.386667	0	0.006667	0
HORVU.MOREX.r3.1HG0001670	0	0	0.1	0	0.49	0.02	0.34	0.18	0.45	0	0	0	0	0	0	0	0	0	0.033333	0.17	0.323333	0	0	0
HORVU.MOREX.r3.1HG0001690	0	0.6	0.15	0	0.19	0.7	0	0.42	0	0	0	0	0	0	0	0	0	0	0.25	0.296667	0.14	0	0	0
HORVU.MOREX.r3.1HG0001700	0.04	0.04	0.02	0.08	0.28	0.11	0	0.16	1.14	0.05	0.14	0.54	0.04	0.05	0	0.19	0	0.19	0.033333	0.156667	0.433333	0.243333	0.03	0.126667
HORVU.MOREX.r3.1HG0001720	0	1.34	0.41	0	0	0	0	0	0	0	0	0.03	0	0	0	0	0	0	0.583333	0	0	0.01	0	0
HORVU.MOREX.r3.1HG0001730	8.14	13.83	10.79	3.42	5.78	3.84	3.44	3.53	3.57	0.05	0.14	0	0.04	0.05	0	0	0.13	0.33	10.92	4.34667	3.51333	0.063333	0.03	0.153333
HORVU.MOREX.r3.1HG0001750	0	0	0	0	0	0	0	0	0	0	0	0	0	0	0	0	0	0	0	0	0	0	0	0
HORVU.MOREX.r3.1HG0001760	0	0	0	0	0	0	0	0	0	0	0	0	0	0	0	0	0	0	0	0	0	0	0	0
HORVU.MOREX.r3.1HG0001770	0	0	0	0	0	0	0	0	0	0	0	0	0	0	0	0	0	0	0	0	0	0	0	0
HORVU.MOREX.r3.1HG0001780	0	0	0	0	0	0	0	0	0	0	0	0	0	0	0	0	0	0	0	0	0	0	0	0
HORVU.MOREX.r3.1HG0001790	0	0	0	0	0.02	0	0	0	0.03	0	0	0	0	0	0	0	0	0	0	0.006667	0.01	0	0	0
HORVU.MOREX.r3.1HG0001800	5.12	6.15	4.64	2.63	2.09	1.79	1.71	1.56	1.88	0.18	0.3	0.21	0.01	0	0	0.01	0	0.01	5.30333	2.17	1.71667	0.23	0.003333	0.006667
HORVU.MOREX.r3.1HG0001810	0.15	0.05	0.11	0.19	0.2	0.29	0.43	0.26	0.47	0	0	0	0	0	0.02	0	0	0	0.103333	0.226667	0.386667	0	0.006667	0
HORVU.MOREX.r3.1HG0001820	0	0	0.1	0	0	0.02	0.34	0.18	0.45	0	0	0	0	0	0	0	0	0	0.033333	0.006667	0.323333	0	0	0
HORVU.MOREX.r3.1HG0001840	3.42	1.32	3.05	1.35	0.82	1	1.48	1.74	1.08	0	0	0	0	0	0	0	0	0	2.59667	1.05667	1.43333	0	0	0
HORVU.MOREX.r3.1HG0001850	0.04	0.04	0.02	0.08	0.28	0	0	0.16	0	0.05	0	0	0	0.05	0	0.19	0.13	0	0.033333	0.12	0.053333	0.016667	0.016667	0.106667
HORVU.MOREX.r3.1HG0001880	1.79	0	0.57	0	0	0	0.32	0	0	0	0	0	0	0	0	0.04	0	0	0.786667	0	0.106667	0	0	0.013333
HORVU.MOREX.r3.1HG0001890	0.04	0	0.02	0	0	0	0	0	0	0	0.14	0	0.04	0	0.03	0	0	0	0.02	0	0	0.046667	0.023333	0
HORVU.MOREX.r3.1HG0001910	0.19	0.27	0.34	0.23	0.1	0.18	0.05	0.29	0.13	0	0	0	0	0	0	0	0	0	0.266667	0.17	0.156667	0	0	0
HORVU.MOREX.r3.1HG0001920	0	0	0	0	0	0	0	0	0	0	0	0	0	0	0	0	0	0	0	0	0	0	0	0
HORVU.MOREX.r3.1HG0001930	0	0	0	0	0	0	0	0	0	0	0	0	0	0	0	0	0	0	0	0	0	0	0	0
HORVU.MOREX.r3.1HG0001940	0	0	0	0	0	0	0	0	0	0	0	0	0	0	0	0	0	0	0	0	0	0	0	0
HORVU.MOREX.r3.1HG0001950	0	0	0	0	0	0	0	0	0	0	0	0	0	0	0	0	0	0	0	0	0	0	0	0
HORVU.MOREX.r3.1HG0001980	0	0	0	0	0	0	0	0	0	0	0	0	0	0	0	0	0	0	0	0	0	0	0	0
HORVU.MOREX.r3.1HG0001990	0	0	0	0	0	0	0	0	0	0	0	0	0	0	0.07	0	0	0	0	0	0	0	0.023333	0
HORVU.MOREX.r3.1HG0002010	0	0	0	0	0	0	0	0	0	0	0	0	0	0	0	0	0	0	0	0	0	0	0	0
HORVU.MOREX.r3.1HG0002020	16.06	17.58	18.46	2.04	1.48	1.69	0.41	0.31	0.3	0	0	0	0	0	0	0	0	0	17.3667	1.73667	0.34	0	0	0
HORVU.MOREX.r3.1HG0002040	3.05	3.99	2.82	1.4	1.36	1.35	0.88	1.29	0.91	0	0	0	0	0	0	0	0	0	3.28667	1.37	1.02667	0	0	0
HORVU.MOREX.r3.1HG0002050	0	0	0	0.49	0	0	0	0	0	0	0	0	0	0	0	0	0	0	0	0.163333	0	0	0	0
HORVU.MOREX.r3.1HG0002060	0.81	0.88	1.09	0.47	0.17	0.18	0.17	0.27	0.32	0.31	0.6	0.25	0.18	0.17	0	0.1	0.36	0.32	0.926667	0.273333	0.253333	0.386667	0.116667	0.26
HORVU.MOREX.r3.1HG0002080	0.4	0.63	0.45	0.12	0.21	0.1	0.22	0.12	0.1	0.44	0.45	0.49	0.08	0.18	0.14	0.11	0.04	0.08	0.493333	0.143333	0.146667	0.46	0.133333	0.076667
HORVU.MOREX.r3.1HG0002090	0	0	0	0	0	0	0	0	0	0	0	0	0	0	0	0	0	0	0	0	0	0	0	0
HORVU.MOREX.r3.1HG0002100	0	0.03	0.08	0	0.02	0	0	0	0	0	0	0	0	0	0	0	0	0	0.036667	0.006667	0	0	0	0
HORVU.MOREX.r3.1HG0002130	26.29	26.39	26.45	10.17	9.64	10.84	7.23	6.05	8.39	24.59	24.94	25.64	6.6	7.13	6.46	8.08	9.24	7.48	26.3767	10.2167	7.22333	25.0567	6.73	8.26667
HORVU.MOREX.r3.1HG0002140	0	0	0	0	0	0	0	0	0	0	0	0	0	0	0	0	0	0	0	0	0	0	0	0
HORVU.MOREX.r3.1HG0002160	11.33	10.21	11.06	8.66	8.63	8.66	6.75	6.63	7.44	10.9	10.32	10.48	6.96	6.87	6.26	8.61	9.16	10.66	10.8667	8.65	6.94	10.5667	6.69667	9.47667
HORVU.MOREX.r3.1HG0002170	0.66	0	0.02	0.22	0.68	0	0	0.39	0	0	0	0.13	0	0.07	0.25	0	0.48	0	0.226667	0.3	0.13	0.043333	0.106667	0.16
HORVU.MOREX.r3.1HG0002180	2.62	3.17	2.57	1.04	0.98	1.22	1.45	0.72	0.85	1.44	1.63	1.56	0.31	0.34	0.6	0.9	0.95	0.72	2.78667	1.08	1.00667	1.54333	0.416667	0.856667
HORVU.MOREX.r3.1HG0002190	2.06	4.92	8.87	1.31	5.36	0.49	3.47	1.2	1.69	5.8	6.61	2.66	1.38	1.66	0.58	0.84	1.57	1.39	5.28333	2.38667	2.12	5.02333	1.20667	1.26667
HORVU.MOREX.r3.1HG0002200	4.95	3.76	6.2	2.26	2.24	2.22	0.91	1.7	1.35	4.22	3.38	4.56	0.41	0.98	0.4	1.17	1.21	1.08	4.97	2.24	1.32	4.05333	0.596667	1.15333
HORVU.MOREX.r3.1HG0002210	2.06	4.92	8.87	1.31	5.36	0.49	3.47	1.2	1.69	5.8	6.61	2.66	1.38	1.66	0.58	0.84	1.57	1.39	5.28333	2.38667	2.12	5.02333	1.20667	1.26667
HORVU.MOREX.r3.1HG0002220	0	0	0	0	0	0	0	0	0	0	0	0	0	0	0	0	0	0	0	0	0	0	0	0
HORVU.MOREX.r3.1HG0002230	0	0	0	0	0	0	0	0	0	0	0	0	0	0	0	0	0	0	0	0	0	0	0	0
HORVU.MOREX.r3.1HG0002260	0	0	0	0	0	0	0	0	0	0	0	0	0	0	0	0	0	0	0	0	0	0	0	0
HORVU.MOREX.r3.1HG0002280	0.09	0.14	0.09	0.21	0.78	0.83	0.21	0.04	0.21	0.34	0.21	0.29	0.04	0	0.09	0.14	0.18	0.09	0.106667	0.606667	0.153333	0.28	0.043333	0.136667
HORVU.MOREX.r3.1HG0002320	74.63	66.44	68.15	37.53	30.69	32.73	32.97	33.6	32.27	49.31	49.96	49.34	4.87	5.22	7.03	3.79	3.68	4.07	69.74	33.65	32.9467	49.5367	5.70667	3.84667
HORVU.MOREX.r3.1HG0002330	166.14	173.63	166.87	111.19	105.94	103.2	84.54	82.72	82.68	130.88	128.1	126.61	51.68	48.54	51.72	45.83	46.45	51.26	168.88	106.777	83.3133	128.53	50.6467	47.8467
HORVU.MOREX.r3.1HG0002340	25.01	25.14	25.34	10.93	11.49	10.28	9.43	10.36	9.77	18.63	18.08	20.01	8.57	7.39	5.82	10.28	9.47	9.01	25.1633	10.9	9.85333	18.9067	7.26	9.58667
HORVU.MOREX.r3.1HG0002350	0	0	0	0	0	0	0	0	0	0	0	0	0	0	0	0	0	0	0	0	0	0	0	0
HORVU.MOREX.r3.1HG0002380	0	0	0	0	0	0	0.04	0.04	0.13	0	0	0	0.27	0.22	0.27	0.48	0.32	0.19	0	0	0.07	0	0.253333	0.33
HORVU.MOREX.r3.1HG0002390	0	0	0	0	0	0.11	0	0	0	0	0	0	0	0	0	0	0	0	0	0.036667	0	0	0	0
HORVU.MOREX.r3.1HG0002400	0	0	0	0.17	0	0	0.5	0	0	0	0.06	0	0.06	0	0	0	0	0	0	0.056667	0.166667	0.02	0.02	0
HORVU.MOREX.r3.1HG0002410	0	0	0	0	0	0	0	0	0	0	0	0	0	0	0	0	0	0	0	0	0	0	0	0
HORVU.MOREX.r3.1HG0002440	0	0	0	0.05	0	0.05	0	0	0	0.04	0.08	0.07	0	0	0	0	0	0	0	0.033333	0	0.063333	0	0
HORVU.MOREX.r3.1HG0002450	6.08	5.48	5.67	0.23	0.19	0.29	0.14	0.14	0.08	8.75	8.39	9.47	0.17	0.22	0.2	0.06	0	0.06	5.74333	0.236667	0.12	8.87	0.196667	0.04
HORVU.MOREX.r3.1HG0002470	11.08	11.83	17.97	3.26	3.1	3.06	0.95	0.74	1.71	7.17	6.85	8.77	0.53	0.21	0.43	0.79	0.66	0.9	13.6267	3.14	1.13333	7.59667	0.39	0.783333
HORVU.MOREX.r3.1HG0002500	0.17	0.09	0.12	0.11	0.07	0	0	0	0	0	0	0.04	0.04	0	0	0	0	0	0.126667	0.06	0	0.013333	0.013333	0
HORVU.MOREX.r3.1HG0002510	9.2	10.24	10.18	4.26	3.26	3.64	3.1	2.76	2.79	9.43	9.48	8.9	2.41	2.2	2.29	3.28	3.45	3.78	9.87333	3.72	2.88333	9.27	2.3	3.50333
HORVU.MOREX.r3.1HG0002520	0	0	0	0	0	0	0	0	0	0	0	0	0	0	0	0	0	0	0	0	0	0	0	0
HORVU.MOREX.r3.1HG0002530	241.57	239.21	252.06	48.81	54.9	50.97	31.82	33.8	26.93	493.5	499.54	511.17	69.75	69.13	72.16	61.42	63.78	58.23	244.28	51.56	30.85	501.403	70.3467	61.1433
HORVU.MOREX.r3.1HG0002560	4.35	4.09	5.73	2.8	3.83	3.97	3.54	3.7	3.79	6.69	5.92	7.18	4.87	5.24	4.19	2.93	4.59	4.08	4.72333	3.53333	3.67667	6.59667	4.76667	3.86667
HORVU.MOREX.r3.1HG0002570	0	0	0	0	0	0	0	0	0	0	0	0	0	0	0	0	0	0	0	0	0	0	0	0
HORVU.MOREX.r3.1HG0002580	0	0	0	0	0	0	0	0	0	0	0	0	0	0	0	0	0	0	0	0	0	0	0	0
HORVU.MOREX.r3.1HG0002590	13.81	13.74	15.36	9.01	8.42	8.31	7.9	8.04	7.53	9.64	10.52	10.68	5.92	5.97	5.02	7.68	6.65	7.21	14.3033	8.58	7.82333	10.28	5.63667	7.18
HORVU.MOREX.r3.1HG0002630	8.07	9.05	8.69	1.6	1.47	1.48	0.93	1.56	1.36	7.7	7.76	7.2	2.13	1.77	1.82	2.43	2.42	2.4	8.60333	1.51667	1.28333	7.55333	1.90667	2.41667
HORVU.MOREX.r3.1HG0002640	0.05	0	0	0.05	0	0	0	0	0	0	0	0	0	0	0	0	0	0	0.016667	0.016667	0	0	0	0
HORVU.MOREX.r3.1HG0002660	19.58	20.81	19.43	11.47	10.94	10.93	8.03	8.75	8.86	17.14	15.68	17.13	8.04	8.56	8.33	8.34	8.19	7.34	19.94	11.1133	8.54667	16.65	8.31	7.95667
HORVU.MOREX.r3.1HG0002670	0	0	0	0	0	0.13	0	0.04	0.04	0	0	0	0	0	0	0	0.05	0.09	0	0.043333	0.026667	0	0	0.046667
HORVU.MOREX.r3.1HG0002680	0	0	0	0	0.06	0	0.06	0	0	0	0	0	0	0	0	0	0	0	0	0.02	0.02	0	0	0
HORVU.MOREX.r3.1HG0002690	0	0.07	0	0.17	0	0.06	0.36	0.06	0.17	0	0	0	0	0	0	0	0	0	0.023333	0.076667	0.196667	0	0	0
HORVU.MOREX.r3.1HG0002750	0	0	0	0	0	0	0	0	0	0	0	0	0	0	0	0	0	0	0	0	0	0	0	0
HORVU.MOREX.r3.1HG0002770	103.48	98.9	119.28	0.37	0	0	0	0	0	151.01	149.45	150.88	0	0	0	0	0	0	107.22	0.123333	0	150.447	0	0
HORVU.MOREX.r3.1HG0002800	0	0	0	0	0.01	0	0.01	0	0.04	0	0	0	0	0.07	0.03	0	0	0	0	0.003333	0.016667	0	0.033333	0
HORVU.MOREX.r3.1HG0002810	0	0	0	0	0	0	0	0	0	0	0	0	0	0	0	0	0	0	0	0	0	0	0	0
HORVU.MOREX.r3.1HG0002820	0	0	0	0	0	0	0	0	0	0	0	0	0	0	0	0	0	0	0	0	0	0	0	0
HORVU.MOREX.r3.1HG0002830	0	0.06	0	0.03	0.07	0.06	0.12	0.17	0.17	0.25	0.34	0.14	0.37	0.47	0.29	0.28	0.44	0.88	0.02	0.053333	0.153333	0.243333	0.376667	0.533333
HORVU.MOREX.r3.1HG0002840	7.98	8.04	6.96	3.3	3.62	3.36	4.32	5.02	4.3	0.1	0.03	0.08	0	0.01	0.04	0.1	0.05	0	7.66	3.42667	4.54667	0.07	0.016667	0.05
HORVU.MOREX.r3.1HG0002850	0	0	0	0	0	0	0	0	0	0	0	0	0	0	0	0	0	0	0	0	0	0	0	0
HORVU.MOREX.r3.1HG0002860	0.64	0.6	0.94	0.31	0.42	0.21	0.46	0.41	0.57	0.37	0.4	0.27	0.16	0.06	0.03	0.33	0.29	0.3	0.726667	0.313333	0.48	0.346667	0.083333	0.306667
HORVU.MOREX.r3.1HG0002870	34.96	33.69	33.4	20.15	20.1	20.53	19.63	19.3	17.25	36.42	35.69	37.61	16.28	14.78	17.06	17.46	17.27	16.89	34.0167	20.26	18.7267	36.5733	16.04	17.2067
HORVU.MOREX.r3.1HG0002880	90.02	91.63	93.86	30.14	30.76	27.05	23.81	21.86	23.69	96.94	93.19	92.76	24.25	23.9	24.88	30.6	30.58	29.31	91.8367	29.3167	23.12	94.2967	24.3433	30.1633
HORVU.MOREX.r3.1HG0002890	14.35	17.38	16.55	10.11	10.4	10.19	9.41	8.38	8.74	12.03	13.6	12.63	5.37	7.28	5.35	7.34	6.06	7.08	16.0933	10.2333	8.84333	12.7533	6	6.82667
HORVU.MOREX.r3.1HG0002910	0	0	0.23	0	0.04	0	0	0.15	0	0	0	0.22	0	0	0.27	0	0.26	0	0.076667	0.013333	0.05	0.073333	0.09	0.086667
HORVU.MOREX.r3.1HG0002920	0	0	0	0	0	0	0	0	0	0.31	1.22	0.46	0.2	0.37	0.72	1.04	0.96	1.36	0	0	0	0.663333	0.43	1.12
HORVU.MOREX.r3.1HG0002940	0	0	0	0	0	0	0	0	0	0	0	0	0	0	0	0	0	0	0	0	0	0	0	0
HORVU.MOREX.r3.1HG0002950	0	0	0	0	0	0	0	0	0	0	0	0	0	0	0	0	0	0	0	0	0	0	0	0
HORVU.MOREX.r3.1HG0002960	0	0	0	0	0	0	0	0	0	0.11	0.02	0.04	0	0	0	0	0	0	0	0	0	0.056667	0	0
HORVU.MOREX.r3.1HG0002980	0.19	0.05	0	0.08	0	0	0.04	0	0.04	0.23	0.06	0	0.22	0.2	0	0.23	0	0	0.08	0.026667	0.026667	0.096667	0.14	0.076667
HORVU.MOREX.r3.1HG0002990	0.02	0	0	0	0	0	0.08	0	0	0	0.86	0.94	0.53	0.42	0.42	0.43	0	0.32	0.006667	0	0.026667	0.6	0.456667	0.25
HORVU.MOREX.r3.1HG0003000	0	0	0	0	0	0	0	0	0	0	0	0	0	0	0	0	0	0	0	0	0	0	0	0
HORVU.MOREX.r3.1HG0003010	0	0	0	0	0	0	0	0	0	0	0	0	0	0	0	0	0	0	0	0	0	0	0	0
HORVU.MOREX.r3.1HG0003030	10.3	11.62	11.95	3.34	3.08	2.35	3.97	3.32	3.7	0.23	0.59	0.24	0.32	0.17	0.71	0.35	0.19	0.21	11.29	2.92333	3.66333	0.353333	0.4	0.25
HORVU.MOREX.r3.1HG0003040	0.02	0	0	0	0	0	0	0.05	0	1.81	0.86	0.94	0.53	0.42	0.42	0.89	0.7	0.32	0.006667	0	0.016667	1.20333	0.456667	0.636667
HORVU.MOREX.r3.1HG0003050	0	0	0	0	0	0	0	0	0	0	0	0	0.05	0	0	0	0	0	0	0	0	0	0.016667	0
HORVU.MOREX.r3.1HG0003060	0	0	0	0	0	0	0	0	0	0	0	0	0	0	0	0	0	0	0	0	0	0	0	0
HORVU.MOREX.r3.1HG0003070	0	0	0	0	0	0	0	0	0	0	0	0	0	0	0	0	0	0	0	0	0	0	0	0
HORVU.MOREX.r3.1HG0003080	0	0	0	0	0	0	0	0	0	0	0	0	0	0	0	0	0	0	0	0	0	0	0	0
HORVU.MOREX.r3.1HG0003090	0	0	0	0	0	0	0	0	0	0	0	0	0.83	1.09	0.24	2.25	2.15	2.73	0	0	0	0	0.72	2.37667
HORVU.MOREX.r3.1HG0003100	0	0	0	0	0	0	0	0	0	0	0	0	0	0	0	0	0	0	0	0	0	0	0	0
HORVU.MOREX.r3.1HG0003110	0	0	0	0	0	0	0	0	0	0	0	0	0	0	0	0	0	0	0	0	0	0	0	0
HORVU.MOREX.r3.1HG0003120	0	0	0	0	0	0	0	0	0	0	0	0	0	0	0	0	0	0	0	0	0	0	0	0
HORVU.MOREX.r3.1HG0003130	14.78	16.37	15.69	4.11	3.91	3.4	2.67	2.47	2.68	9.18	9.47	9.22	1.77	1.93	1.79	2.04	1.69	1.98	15.6133	3.80667	2.60667	9.29	1.83	1.90333
HORVU.MOREX.r3.1HG0003140	383.93	395.23	390.75	119.23	117.27	113.21	90.17	89.15	93.12	308.22	291.85	303.4	57.11	50.92	52.66	62.62	63.84	66.15	389.97	116.57	90.8133	301.157	53.5633	64.2033
HORVU.MOREX.r3.1HG0003150	14.05	13.05	11.77	6.03	5.73	5.11	5.13	4.95	6.24	18.13	14.16	15.86	4.67	3.53	3.81	7.91	7.67	8.67	12.9567	5.62333	5.44	16.05	4.00333	8.08333
HORVU.MOREX.r3.1HG0003160	0.04	0.11	0.07	0	0	0	0	0	0.07	0.2	0.07	0.33	0	0.07	0	0	0	0.07	0.073333	0	0.023333	0.2	0.023333	0.023333
HORVU.MOREX.r3.1HG0003170	0	0	0	0	0	0	0	0	0	0	0	0	0	0	0	0	0	0	0	0	0	0	0	0
HORVU.MOREX.r3.1HG0003180	0	0	0	0	0	0	0	0	0	0	0	0	0	0	0	0	0	0	0	0	0	0	0	0
HORVU.MOREX.r3.1HG0003200	0	0	0	0	0	0	0	0	0	0	0	0	0	0	0	0	0	0	0	0	0	0	0	0
HORVU.MOREX.r3.1HG0003210	0	0	0	0	0	0	0	0	0	0	0	0	0	0	0	0	0	0	0	0	0	0	0	0
HORVU.MOREX.r3.1HG0003220	0	0	0	0	0	0	0	0	0	0	0	0	0	0	0	0.05	0	0	0	0	0	0	0	0.016667
HORVU.MOREX.r3.1HG0003230	0	0	0	0	0	0	0	0	0	0	0	0	0	0	0	0	0	0	0	0	0	0	0	0
HORVU.MOREX.r3.1HG0003240	0	0	0	0	0	0	0	0	0	0	0	0	0	0	0	0	0	0	0	0	0	0	0	0
HORVU.MOREX.r3.1HG0003260	0	0.05	0.03	0.02	0	0	0.02	0	0.02	0	0	0	0	0	0	0	0	0	0.026667	0.006667	0.013333	0	0	0
HORVU.MOREX.r3.1HG0003270	0	0	0	0	0	0	0	0	0	0	0	0	0	0	0	0	0	0	0	0	0	0	0	0
HORVU.MOREX.r3.1HG0003280	0	0	0	0	0.05	0	0.04	0	0.05	0	0	0	0.02	0	0.02	0	0.02	0.04	0	0.016667	0.03	0	0.013333	0.02
HORVU.MOREX.r3.1HG0003290	4.19	3.73	4.26	2.55	2.2	2.32	1.78	1.63	1.83	4.02	4.22	4.26	1.98	2.12	1.95	1.57	1.76	1.55	4.06	2.35667	1.74667	4.16667	2.01667	1.62667
HORVU.MOREX.r3.1HG0003300	0	0	0	0	0	0	0	0	0	0	0	0	0	0	0	0	0	0	0	0	0	0	0	0
HORVU.MOREX.r3.1HG0003310	0.98	1.41	1.7	0.31	0.51	0.21	0.25	0.14	0.21	1.28	0.98	1.05	0.18	0.25	0.26	0.34	0.52	0.26	1.36333	0.343333	0.2	1.10333	0.23	0.373333
HORVU.MOREX.r3.1HG0003380	0	0	0	0	0	0	0	0	0	0	0	0	0	0	0	0	0	0	0	0	0	0	0	0
HORVU.MOREX.r3.1HG0003390	0	0	0	0	0	0	0	0	0	0	0	0	0	0	0	0	0	0	0	0	0	0	0	0
HORVU.MOREX.r3.1HG0003410	0	0	0	0.03	0	0.02	0.05	0.02	0.07	0	0	0	0.02	0	0	0	0.02	0	0	0.016667	0.046667	0	0.006667	0.006667
HORVU.MOREX.r3.1HG0003430	8.05	9.57	10.7	4.11	4.58	3.69	3.86	3.51	4.43	9.49	9.89	10.77	3.41	2.84	3.95	4.19	4.22	4.37	9.44	4.12667	3.93333	10.05	3.4	4.26
HORVU.MOREX.r3.1HG0003440	0	0	0	0.09	0	0	0.03	0	0	0.67	0.7	0.7	0.97	0.78	0.76	0.78	0.72	0.51	0	0.03	0.01	0.69	0.836667	0.67
HORVU.MOREX.r3.1HG0003450	0.05	0	0	0	0	0	0	0.02	0	0	0	0	0	0	0	0	0	0	0.016667	0	0.006667	0	0	0
HORVU.MOREX.r3.1HG0003470	0	0	0	0	0	0	0	0	0	0	0	0	0	0	0	0	0	0	0	0	0	0	0	0
HORVU.MOREX.r3.1HG0003490	0	0	0	0	0	0	0	0	0	0	0	0	0	0	0	0	0	0	0	0	0	0	0	0
HORVU.MOREX.r3.1HG0003520	0	0	0	0	0	0	0	0	0	0	0	0	0	0	0	0	0	0	0	0	0	0	0	0
HORVU.MOREX.r3.1HG0003550	0	0	0	0	0	0	0	0	0	0	0	0	0	0	0	0	0	0	0	0	0	0	0	0
HORVU.MOREX.r3.1HG0003580	0	0.06	0	0	0	0	0	0	0	0	0	0	0	0	0	0	0	0	0.02	0	0	0	0	0
HORVU.MOREX.r3.1HG0003590	0	0	0	0	0	0	0	0	0	0	0	0	0	0	0	0	0	0	0	0	0	0	0	0
HORVU.MOREX.r3.1HG0003600	0	0	0	0	0	0	0	0	0	0	0	0	0	0	0	0	0	0	0	0	0	0	0	0
HORVU.MOREX.r3.1HG0003610	11.1	12.13	10.04	3.83	4.78	4.34	4.22	3.79	4.81	6.75	7.38	7.69	3.12	2.79	2.32	2.1	2.83	2.63	11.09	4.31667	4.27333	7.27333	2.74333	2.52
HORVU.MOREX.r3.1HG0003620	2.11	1.52	1.75	5.92	5.14	6.19	2.75	2.66	3.06	2.3	2.26	2.1	3.64	2.84	2.76	2.95	3.4	3.47	1.79333	5.75	2.82333	2.22	3.08	3.27333
HORVU.MOREX.r3.1HG0003630	0	0	0	0	0	0	0	0	0	0	0	0	0	0	0	0	0	0	0	0	0	0	0	0
HORVU.MOREX.r3.1HG0003650	0	0	0	0	0	0	0	0	0	0.06	0.03	0.06	0	0.03	0	0	0.03	0.03	0	0	0	0.05	0.01	0.02
HORVU.MOREX.r3.1HG0003660	0	0	0	0	0	0	0	0	0	14.77	14.9	15.5	5.69	6.14	4.84	5.8	7.84	6.63	0	0	0	15.0567	5.55667	6.75667
HORVU.MOREX.r3.1HG0003690	32.06	33.99	34.52	10.66	10.87	10.18	6.55	6.63	6.47	23.15	22.75	22.76	3.49	2.98	3.19	5.94	6.55	6.32	33.5233	10.57	6.55	22.8867	3.22	6.27
HORVU.MOREX.r3.1HG0003700	0.79	0.52	0.57	0.11	0.05	0.17	0.09	0.09	0.25	0.26	0.56	0.45	0.17	0.26	0.12	0.18	0.3	0.12	0.626667	0.11	0.143333	0.423333	0.183333	0.2
HORVU.MOREX.r3.1HG0003710	13.01	12.24	12.73	5.1	5.39	5.27	5.14	5.38	5.87	8.47	9.72	8.69	2.23	1.96	3.37	2.78	3.9	2.41	12.66	5.25333	5.46333	8.96	2.52	3.03
HORVU.MOREX.r3.1HG0003720	0	0	0.03	0	0	0.03	0.04	0	0	2.13	2.13	2.16	0.52	0.92	0.67	0.61	0.85	1.07	0.01	0.01	0.013333	2.14	0.703333	0.843333
HORVU.MOREX.r3.1HG0003780	0	0	0	0	0.09	0	0.09	0	0.04	9.6	13.17	10.84	0.09	0	0.05	0	0.14	0	0	0.03	0.043333	11.2033	0.046667	0.046667
HORVU.MOREX.r3.1HG0003800	0	0	0	0	0	0	0	0	0	0	0	0	0	0	0	0	0	0	0	0	0	0	0	0
HORVU.MOREX.r3.1HG0003810	0	0	0	0	0	0	0	0	0	0	0	0	0	0	0	0	0	0	0	0	0	0	0	0
HORVU.MOREX.r3.1HG0003820	0	0	0	0	0	0	0	0	0	0	0	0	0	0	0.07	0.04	0	0	0	0	0	0	0.023333	0.013333
HORVU.MOREX.r3.1HG0003860	37.48	39.92	37.97	12.37	14.4	17.62	12.58	11.99	12.44	44.34	38.56	43.5	7.67	8.84	8.19	12.17	11.78	12.22	38.4567	14.7967	12.3367	42.1333	8.23333	12.0567
HORVU.MOREX.r3.1HG0003870	0	0	0	0	0	0	0	0	0	0	0	0	0	0.32	0	0	0	0	0	0	0	0	0.106667	0
HORVU.MOREX.r3.1HG0003890	1.86	1.24	2.25	1.77	1.96	0.64	0.88	1.24	0.71	0.73	0.5	0.58	0.29	0.22	0.52	0.78	0.91	0.62	1.78333	1.45667	0.943333	0.603333	0.343333	0.77
HORVU.MOREX.r3.1HG0003900	8.52	8.81	8.41	3.35	2.94	2.82	2.92	2.52	2.26	9.34	8.82	8.38	1.76	2.15	2.15	3.27	3.64	2.65	8.58	3.03667	2.56667	8.84667	2.02	3.18667
HORVU.MOREX.r3.1HG0003910	0	0	0	0	0	0	0	0	0	0	0	0	0	0	0	0	0	0	0	0	0	0	0	0
HORVU.MOREX.r3.1HG0003920	0	0	0	0	0	0	0	0	0	0	0	0	0	0	0	0	0	0	0	0	0	0	0	0
HORVU.MOREX.r3.1HG0003950	44.71	46.35	46.79	18.07	19.27	18.21	14.08	14.32	13.55	50.32	52.89	50.72	11.08	10.04	10.43	12.11	12.41	11.12	45.95	18.5167	13.9833	51.31	10.5167	11.88
HORVU.MOREX.r3.1HG0003970	0.28	0.07	0	0	0.12	0	0	0	0	0	0	0	0	0	0	0	0	0	0.116667	0.04	0	0	0	0
HORVU.MOREX.r3.1HG0003980	0	0	0	0	0	0	0	0	0	0	0	0	0	0	0	0	0	0	0	0	0	0	0	0
HORVU.MOREX.r3.1HG0003990	0.11	0	0	0	0	0	0	0	0	0	0	0	0	0	0	0.21	0	0	0.036667	0	0	0	0	0.07
HORVU.MOREX.r3.1HG0004000	0	0	0	0	0.06	0	0	0	0	0	0.12	0	0	0	0	0	0.13	0	0	0.02	0	0.04	0	0.043333
HORVU.MOREX.r3.1HG0004020	0	0	0	0	0	0	0	0	0	0	0	0	0	0	0	0	0	0	0	0	0	0	0	0
HORVU.MOREX.r3.1HG0004030	0.16	0.36	0.2	0.04	0.12	0	0.18	0	0	0	0.11	0.26	0	0	0.05	0	0.05	0.09	0.24	0.053333	0.06	0.123333	0.016667	0.046667
HORVU.MOREX.r3.1HG0004060	2.66	1.73	1.48	1.36	1.24	1.92	1.16	1.3	2.16	3	3.15	2.47	2.08	1.4	1.22	1.86	2.03	0.93	1.95667	1.50667	1.54	2.87333	1.56667	1.60667
HORVU.MOREX.r3.1HG0004110	0.48	1.98	1.38	0	0.4	0.41	0	0	0	0.86	1.71	0	0	0.87	0	0.46	0.45	0	1.28	0.27	0	0.856667	0.29	0.303333
HORVU.MOREX.r3.1HG0004130	0.46	0.09	0.52	0.65	0.98	0.44	1.05	1.35	1.03	0.19	0.11	0.04	0.9	0.76	0.65	0.65	0.97	0.59	0.356667	0.69	1.14333	0.113333	0.77	0.736667
HORVU.MOREX.r3.1HG0004150	13.52	14.7	14.84	6.78	8.06	7.36	8.04	9.31	7.88	14.87	15.29	15.32	7.24	6.48	7.99	6.45	6.84	7.2	14.3533	7.4	8.41	15.16	7.23667	6.83
HORVU.MOREX.r3.1HG0004160	5.12	7.68	7.35	2.41	3.05	2.51	2.06	2.41	2.4	7.42	6.8	7.14	1.93	1.94	1.29	2.82	2.86	3.73	6.71667	2.65667	2.29	7.12	1.72	3.13667
HORVU.MOREX.r3.1HG0004210	20.53	20.35	21.85	9.53	9.03	9.09	7.76	8.33	6.87	21.97	19.36	21.09	9.67	10.8	9.96	11.19	10.76	11.72	20.91	9.21667	7.65333	20.8067	10.1433	11.2233
HORVU.MOREX.r3.1HG0004220	0.06	0.06	0.16	0.1	0.1	0	0.1	0.05	0.05	0.1	0	0.15	0.1	0.1	0.15	0.11	0.1	0.16	0.093333	0.066667	0.066667	0.083333	0.116667	0.123333
HORVU.MOREX.r3.1HG0004230	0.3	0.45	0.18	0.14	0.26	0.26	0.13	0.17	0.1	0.48	0.58	0.56	0.04	0.13	0.06	0.04	0.13	0.04	0.31	0.22	0.133333	0.54	0.076667	0.07
HORVU.MOREX.r3.1HG0004240	9.92	7.82	9.42	7.36	6.83	7.17	7.72	8.45	7.78	9.92	8.2	9.34	9.58	10.36	9.73	5.92	6.16	6.92	9.05333	7.12	7.98333	9.15333	9.89	6.33333
HORVU.MOREX.r3.1HG0004250	0	0	0	0	0	0	0	0	0	0	0	0	0	0	0	0	0	0	0	0	0	0	0	0
HORVU.MOREX.r3.1HG0004260	0	0	0	0	0	0	0	0	0	0	0	0	0	0	0	0	0	0	0	0	0	0	0	0
HORVU.MOREX.r3.1HG0004270	0.13	0.83	1.04	0.13	0.16	0	0	0.09	0	0.87	1.02	0.87	0	0.1	0.32	0	0	0	0.666667	0.096667	0.03	0.92	0.14	0
HORVU.MOREX.r3.1HG0004280	0.35	0	0	1.59	0.38	0	1.63	2.82	1.15	0.2	0.15	0	0.64	1.51	2.31	9.86	9.59	9.14	0.116667	0.656667	1.86667	0.116667	1.48667	9.53
HORVU.MOREX.r3.1HG0004290	0	0	0	0	0	0	4.33	2.15	3.01	0	0	0	6.7	0.85	0.48	16.46	13.99	4.39	0	0	3.16333	0	2.67667	11.6133
HORVU.MOREX.r3.1HG0004300	0.02	0	0	0	0.02	0	0	0	0.02	0	0	0	0	0	0	0	0	0	0.006667	0.006667	0.006667	0	0	0
HORVU.MOREX.r3.1HG0004310	0	0	0	0	0.14	0	0	0.43	0	0	0	0	0	0	0	0	0	0	0	0.046667	0.143333	0	0	0
HORVU.MOREX.r3.1HG0004320	128.64	116.83	107.9	608.6	636.49	617.84	391.08	419.83	418.61	70.92	96.51	78.54	126.57	120.09	128.31	174.31	188.74	178.48	117.79	620.977	409.84	81.99	124.99	180.51
HORVU.MOREX.r3.1HG0004340	3.26	3.89	3.77	0.95	0.84	1.11	0.87	0.73	0.8	1.09	0.99	0.81	0.25	0.05	0.03	0.12	0.31	0.31	3.64	0.966667	0.8	0.963333	0.11	0.246667
HORVU.MOREX.r3.1HG0004350	2.76	2.56	3.65	0.69	0.57	0.46	0.24	0.47	0.23	0.24	0.7	0.24	0	0	0	0	0.12	0	2.99	0.573333	0.313333	0.393333	0	0.04
HORVU.MOREX.r3.1HG0004370	0.03	0.03	0.05	0	0.02	0.02	0	0.01	0	0	0.01	0.01	0	0	0	0.03	0	0.01	0.036667	0.013333	0.003333	0.006667	0	0.013333
HORVU.MOREX.r3.1HG0004380	0	0	0	0	0	0	0.19	0.88	0.26	0	0	0	0	0	1.01	0.11	0.48	0	0	0	0.443333	0	0.336667	0.196667
HORVU.MOREX.r3.1HG0004410	2.71	2.4	2.65	1.06	0.96	0.91	1.03	1.16	0.9	1.2	1.37	1.71	0.32	0.42	0.3	0.57	0.41	0.41	2.58667	0.976667	1.03	1.42667	0.346667	0.463333
HORVU.MOREX.r3.1HG0004440	0.29	0	0	0	0.11	0.13	0	0	0	0	0	0	0	0	0	0	0	0	0.096667	0.08	0	0	0	0
HORVU.MOREX.r3.1HG0004450	0.03	0.03	0.05	0	0.02	0.02	0	0.01	0	0	0.01	0.01	0	0	0	0.03	0	0.01	0.036667	0.013333	0.003333	0.006667	0	0.013333
HORVU.MOREX.r3.1HG0004460	2.7	3.21	2.94	2.38	2.06	2.01	1.31	0.85	0.99	1.28	1.56	1.25	1.24	1.25	0	0.85	0.75	1.07	2.95	2.15	1.05	1.36333	0.83	0.89
HORVU.MOREX.r3.1HG0004490	2.71	2.4	2.65	1.06	0.96	0.91	1.03	1.16	0.9	1.2	1.37	1.71	0.32	0.42	0.3	0.57	0.41	0.41	2.58667	0.976667	1.03	1.42667	0.346667	0.463333
HORVU.MOREX.r3.1HG0004520	0.29	0.62	0	0	0	0.13	0	0	0.12	0	0	0	0	0	0.22	0	0.2	0	0.303333	0.043333	0.04	0	0.073333	0.066667
HORVU.MOREX.r3.1HG0004540	19.79	20.12	19.51	2.44	2.79	3.15	2.49	2.38	2.43	22.66	24.19	23.42	2.67	2.42	2.37	7.28	7.51	7.11	19.8067	2.79333	2.43333	23.4233	2.48667	7.3
HORVU.MOREX.r3.1HG0004550	0	0	0	0	0	0	0	0	0	0.47	0.47	0	0	0	0	0	0	0	0	0	0	0.313333	0	0
HORVU.MOREX.r3.1HG0004560	5.28	6.64	6.29	2.14	2.15	2.16	2.08	1.88	1.9	6.78	6.15	6.63	1.92	1.7	2.34	2.21	2.61	1.97	6.07	2.15	1.95333	6.52	1.98667	2.26333
HORVU.MOREX.r3.1HG0004600	3.45	4.35	3.74	0	0	0	0	0	0	4.55	4.45	4.13	0	0	0	0	0	0	3.84667	0	0	4.37667	0	0
HORVU.MOREX.r3.1HG0004610	0	0	0	0	0	0	0	0	0	0	0	0	0	0	0.11	0	0	0	0	0	0	0	0.036667	0
HORVU.MOREX.r3.1HG0004640	0	0	0	0	0	0	0	0	0	0	0	0	0	0	0	0	0	0	0	0	0	0	0	0
HORVU.MOREX.r3.1HG0004650	0	0	0	0	0	0	0	0	0	0	0	0	0	0	0	0	0	0	0	0	0	0	0	0
HORVU.MOREX.r3.1HG0004660	38.56	38.31	38.72	7.16	7	6.53	5.07	4.14	6.5	49.95	44.44	46.64	3.95	4.64	4.25	4.56	4.72	4.18	38.53	6.89667	5.23667	47.01	4.28	4.48667
HORVU.MOREX.r3.1HG0004670	0.77	0.64	0.46	0.5	0.52	0.47	0.24	0.4	0.45	0.51	0.42	0.24	0.13	0.08	0.33	0.06	0.14	0.31	0.623333	0.496667	0.363333	0.39	0.18	0.17
HORVU.MOREX.r3.1HG0004690	3.29	2.89	3.83	0.69	0.34	0.55	0.71	0.92	1.04	2.64	2.1	1.33	0.25	0.07	0.07	0	0.07	0.15	3.33667	0.526667	0.89	2.02333	0.13	0.073333
HORVU.MOREX.r3.1HG0004700	0	0	0	0	0	0	0	0	0	0	0	0	0	0	0	0	0	0	0	0	0	0	0	0
HORVU.MOREX.r3.1HG0004730	12.23	14.96	13.5	7.11	6.97	7.56	3.85	3.64	3.73	3.34	3.6	2.88	6.45	4.62	5.7	5.59	5.89	6.14	13.5633	7.21333	3.74	3.27333	5.59	5.87333
HORVU.MOREX.r3.1HG0004780	0	0	0	0	0	0	0	0	0	0	0	0	0	0	0	0	0	0	0	0	0	0	0	0
HORVU.MOREX.r3.1HG0004840	0	0	0	0	0	0	0	0	0	0	0	0	0	0	0	0	0	0.3	0	0	0	0	0	0.1
HORVU.MOREX.r3.1HG0004870	25.87	26.67	27.29	6.5	6.18	6.68	4.94	4.07	4.47	30.74	31.47	30.62	4.04	3.67	3.85	7.76	7.87	8.42	26.61	6.45333	4.49333	30.9433	3.85333	8.01667
HORVU.MOREX.r3.1HG0004880	20.06	17.43	19.32	9.13	8.69	7.14	5.24	5.77	5.71	38.9	33.19	31.83	7.64	7.53	8.17	8.1	7.75	7.5	18.9367	8.32	5.57333	34.64	7.78	7.78333
HORVU.MOREX.r3.1HG0004890	6.23	5.18	6.86	3.16	3.17	3.4	2.51	2.28	2.59	8.58	8.53	6.95	2	1.47	2	2.65	2.52	2.6	6.09	3.24333	2.46	8.02	1.82333	2.59
HORVU.MOREX.r3.1HG0004910	0	0	0.15	0	0	0	0	0	0	0	0	0	0	0	0	0	0	0	0.05	0	0	0	0	0
HORVU.MOREX.r3.1HG0004940	0.14	0	0.13	0.24	0.12	0.48	0.37	0.19	0.12	0.06	0	0	0	0	0.06	0.07	0	0	0.09	0.28	0.226667	0.02	0.02	0.023333
HORVU.MOREX.r3.1HG0004990	0	0	0	0	0	0	0	0	0	0	0	0	0	0	0	0	0	0	0	0	0	0	0	0
HORVU.MOREX.r3.1HG0005000	0.12	0.09	0.08	0.04	0.18	0.07	0.08	0.04	0.07	0	0	0.19	0.04	0.04	0.27	0.12	0.04	0.16	0.096667	0.096667	0.063333	0.063333	0.116667	0.106667
HORVU.MOREX.r3.1HG0005040	16.56	15.21	15.18	6.46	7.26	5.89	7.36	5.54	5.73	14.09	15.48	13.59	6.77	7.06	7.34	7.14	5.78	7.44	15.65	6.53667	6.21	14.3867	7.05667	6.78667
HORVU.MOREX.r3.1HG0005060	0	0	0	0	0	0	0	0	0	0	0	0	0	0	0	0	0	0	0	0	0	0	0	0
HORVU.MOREX.r3.1HG0005070	0	0.14	0.23	0.12	0	0.12	0	0	0	0	0	0	0	0.08	0	0.13	0	0	0.123333	0.08	0	0	0.026667	0.043333
HORVU.MOREX.r3.1HG0005090	5.26	4.77	5.14	1.53	1.49	1.5	1.17	1.46	1.2	4.48	5.12	5.54	0.47	0.44	0.21	1.03	1.51	0.98	5.05667	1.50667	1.27667	5.04667	0.373333	1.17333
HORVU.MOREX.r3.1HG0005110	0.7	0.69	0.85	0.42	0.26	0.45	0.14	0.22	0.17	0.41	0.45	0.48	0.05	0.12	0.05	0.18	0.23	0.41	0.746667	0.376667	0.176667	0.446667	0.073333	0.273333
HORVU.MOREX.r3.1HG0005130	0	0.61	1.15	0.26	0	0	0.27	0.27	0	0	0	0	0.27	0	0	0	0.28	0	0.586667	0.086667	0.18	0	0.09	0.093333
HORVU.MOREX.r3.1HG0005170	0.24	0.19	0.29	0	0	0	0	0	0	0.06	0	0.02	0	0	0	0	0	0	0.24	0	0	0.026667	0	0
HORVU.MOREX.r3.1HG0005190	0	0	0	0	0	0	0.02	0	0	0	0	0	0	0	0	0	0	0	0	0	0.006667	0	0	0
HORVU.MOREX.r3.1HG0005200	0	0	0	0	0	0	0	0	0	0	0	0	0	0	0	0	0	0	0	0	0	0	0	0
HORVU.MOREX.r3.1HG0005210	0	0	0	0	0.06	0	0	0	0	0	0	0	0	0	0	0	0	0	0	0.02	0	0	0	0
HORVU.MOREX.r3.1HG0005220	0	0	0	0	0	0	0	0	0	0	0	0	0	0	0	0	0	0	0	0	0	0	0	0
HORVU.MOREX.r3.1HG0005230	0	0	0	0	0	0	0	0	0	0	0	0	0	0	0	0	0	0	0	0	0	0	0	0
HORVU.MOREX.r3.1HG0005240	0	0	0	0	0	0	0	0	0	0	0	0	0	0	0	0	0	0	0	0	0	0	0	0
HORVU.MOREX.r3.1HG0005250	0	0	0	0	0	0	0	0	0	0	0	0	0	0	0	0	0	0	0	0	0	0	0	0
HORVU.MOREX.r3.1HG0005260	0	0	0	0	0	0	0	0	0	0	0	0	0	0	0	0	0	0	0	0	0	0	0	0
HORVU.MOREX.r3.1HG0005270	0	0	0	0	0	0	0	0	0	0	0	0	0	0	0	0	0	0	0	0	0	0	0	0
HORVU.MOREX.r3.1HG0005340	0	0	0	0	0	0	0	0	0	0	0	0	0	0	0	0	0	0	0	0	0	0	0	0
HORVU.MOREX.r3.1HG0005350	0	0	0	0	0	0	0	0	0	0	0	0	0	0	0	0	0	0	0	0	0	0	0	0
HORVU.MOREX.r3.1HG0005360	1.08	1.32	0.92	0.69	0.33	0.36	0.11	0.37	0.55	0.97	1.52	1.15	0.41	0.45	0.31	0.44	0.19	0.2	1.10667	0.46	0.343333	1.21333	0.39	0.276667
HORVU.MOREX.r3.1HG0005370	9.66	9.31	10.42	2.95	3.04	3.32	2.41	2.3	2.55	8.4	8.9	8.3	1.6	1.68	1.63	2.45	2.46	2.73	9.79667	3.10333	2.42	8.53333	1.63667	2.54667
HORVU.MOREX.r3.1HG0005380	0	0	0	0	0	0	0	0	0	0	0	0	0	0	0	0	0	0	0	0	0	0	0	0
HORVU.MOREX.r3.1HG0005390	0	0	0	0	0	0	0	0	0	0	0	0	0	0	0	0	0	0	0	0	0	0	0	0
HORVU.MOREX.r3.1HG0005400	24.43	26.74	25.65	12.81	12.04	13.34	15.43	13.06	13.04	27.88	29.44	26.56	23.33	23.22	24.85	15.66	16.16	15.94	25.6067	12.73	13.8433	27.96	23.8	15.92
HORVU.MOREX.r3.1HG0005410	30.93	29.12	30.9	12.4	11.95	11.42	12.01	10.86	10.62	28.64	29.32	27.95	13.69	12.75	13.85	15.66	18.3	18.75	30.3167	11.9233	11.1633	28.6367	13.43	17.57
HORVU.MOREX.r3.1HG0005420	1.78	1.67	1.53	2.26	2.31	2.14	2.69	2.81	3.31	1.01	0.94	0.58	2.53	2.68	2.52	2.21	1.67	2.1	1.66	2.23667	2.93667	0.843333	2.57667	1.99333
HORVU.MOREX.r3.1HG0005430	0	0	0	0.11	0	0	0	0	0	0	0	0	0	0	0	0	0	0	0	0.036667	0	0	0	0
HORVU.MOREX.r3.1HG0005440	0	0	0	0	0	0	0	0	0	0	0.28	0	0	0	0	0	0	0	0	0	0	0.093333	0	0
HORVU.MOREX.r3.1HG0005450	0	0	0	0	0	0	0	0	0	0	0	0	0	0	0	0	0	0	0	0	0	0	0	0
HORVU.MOREX.r3.1HG0005480	5.01	4.57	6.67	1.83	1.56	1.94	2.64	1	1.1	4.13	5.82	5.86	2.38	1.9	4.36	2.43	1.83	3.59	5.41667	1.77667	1.58	5.27	2.88	2.61667
HORVU.MOREX.r3.1HG0005490	0	0	0	0	0	0	0	0	0	0	0	0	0	0	0	0	0	0	0	0	0	0	0	0
HORVU.MOREX.r3.1HG0005580	32.03	31.04	29.22	18.06	18.84	18.55	4.77	6.19	7.48	85.97	102.25	99.51	14.47	13.09	17.05	9.82	8.91	9.56	30.7633	18.4833	6.14667	95.91	14.87	9.43
HORVU.MOREX.r3.1HG0005590	156.3	164.47	171.74	148.24	156.33	139.43	85.47	82.65	87.73	134.21	127.97	125.47	91.97	93.88	90.59	52.24	58.73	55.58	164.17	148	85.2833	129.217	92.1467	55.5167
HORVU.MOREX.r3.1HG0005600	3288.65	3020.54	3386.07	1728.48	1519.44	1579.83	1679.93	1274.53	1727.52	2700.52	2635.22	2658.51	1475.34	1400.99	1483.7	1873.61	1961.16	1856.37	3231.75	1609.25	1560.66	2664.75	1453.34	1897.05
HORVU.MOREX.r3.1HG0005610	0.98	1.04	0.97	0.38	0.51	0.41	0.29	0.23	0.42	0.59	0.78	1.07	0.2	0.17	0.1	0.18	0.27	0.07	0.996667	0.433333	0.313333	0.813333	0.156667	0.173333
HORVU.MOREX.r3.1HG0005620	10.31	10.67	12.11	6.52	5.19	5.26	5.09	4.53	5	12.66	12.51	12.59	3.63	3.92	2.83	5.96	5.21	4.69	11.03	5.65667	4.87333	12.5867	3.46	5.28667
HORVU.MOREX.r3.1HG0005640	1.26	0.93	1.11	0.38	0.44	0.49	0.55	0.48	0.5	0.89	0.94	0.9	0.37	0.14	0.21	0.29	0.17	0.24	1.1	0.436667	0.51	0.91	0.24	0.233333
HORVU.MOREX.r3.1HG0005660	0	0	0	0	0	0	0	0	0	0	0	0	0	0	0	0	0	0	0	0	0	0	0	0
HORVU.MOREX.r3.1HG0005680	0	0	0	0	0	0	0	0	0	0	0	0	0	0	0	0	0	0	0	0	0	0	0	0
HORVU.MOREX.r3.1HG0005700	0	0	0	0	0	0	0	0	0	0	0	0	0	0	0	0	0	0	0	0	0	0	0	0
HORVU.MOREX.r3.1HG0005720	0	0	0.14	0	0	0	0	0	0	0	0	0	0	0	0	0	0	0	0.046667	0	0	0	0	0
HORVU.MOREX.r3.1HG0005730	0	0	0	0	0	0	0	0	0	0	0	0	0	0	0	0	0	0	0	0	0	0	0	0
HORVU.MOREX.r3.1HG0005750	36.9	35.75	34.51	13.39	12.41	11.3	8.86	8.57	9.01	28.93	27.71	26.96	5.93	5.9	6.43	10.6	12.81	11.22	35.72	12.3667	8.81333	27.8667	6.08667	11.5433
HORVU.MOREX.r3.1HG0005760	0	0	0	0	0	0	0	0	0	0	0	0	0	0	0	0	0	0	0	0	0	0	0	0
HORVU.MOREX.r3.1HG0005770	0	0.14	0	0.07	0.11	0.04	0	0.04	0.04	0	0	0	0	0	0.04	0.04	0.09	0	0.046667	0.073333	0.026667	0	0.013333	0.043333
HORVU.MOREX.r3.1HG0005780	2.85	3.16	2.74	1.27	1.36	1.44	1.2	1.27	0.74	2.47	2.92	2.52	1.48	1.46	1.13	1.81	2.36	1.84	2.91667	1.35667	1.07	2.63667	1.35667	2.00333
HORVU.MOREX.r3.1HG0005790	0.63	0.43	0.57	0.1	0.18	0.08	0.19	0.13	0.21	0.38	0.51	0.53	0.05	0.08	0.19	0.06	0.06	0.11	0.543333	0.12	0.176667	0.473333	0.106667	0.076667
HORVU.MOREX.r3.1HG0005810	11.69	11.11	12.01	3.36	3.46	3.45	3.72	3.16	3.01	20.31	16.59	16.28	4.78	4.55	4.84	4.55	4.54	5.92	11.6033	3.42333	3.29667	17.7267	4.72333	5.00333
HORVU.MOREX.r3.1HG0005830	0.81	0.75	1.09	0.54	0.5	0.46	0.59	0.26	0.58	0.29	0.65	0.55	0.33	0.15	0.26	0.75	0.57	0.7	0.883333	0.5	0.476667	0.496667	0.246667	0.673333
HORVU.MOREX.r3.1HG0005840	9.04	8.04	9.72	2.37	2.14	2.01	2.01	2.51	1.45	11.04	7.96	10.66	3.09	3.53	2.95	3.86	3.54	3.02	8.93333	2.17333	1.99	9.88667	3.19	3.47333
HORVU.MOREX.r3.1HG0006070	0	0	0	0	0	0	0	0	0	0	0.11	0	0	0	0	0	0	0	0	0	0	0.036667	0	0
HORVU.MOREX.r3.1HG0006080	0	0	0	0	0	0	0	0	0	0	0	0	0	0	0	0	0	0	0	0	0	0	0	0
HORVU.MOREX.r3.1HG0006090	0	0	0	0	0	0	0	0.08	0	0	0	0	0	0	0	0.26	0.3	0.59	0	0	0.026667	0	0	0.383333
HORVU.MOREX.r3.1HG0006100	0	0	0	0	0	0	0	0	0	0	0	0	0	0	0	0	0	0	0	0	0	0	0	0
HORVU.MOREX.r3.1HG0006110	0	0	0	0	0	0	0	0	0	0	0	0	0	0	0	0	0	0	0	0	0	0	0	0
HORVU.MOREX.r3.1HG0006120	0	0	0	0	0.45	0	0	0	0	0	0	0	0	0	0	0	0	0	0	0.15	0	0	0	0
HORVU.MOREX.r3.1HG0006130	642.78	608.11	629.43	2591.52	2667.91	2804.45	2912.8	2822.97	2846.15	694.32	717.04	703.92	1503.61	1486.17	1497.26	1849.24	1894.88	1832.95	626.773	2687.96	2860.64	705.093	1495.68	1859.02
HORVU.MOREX.r3.1HG0006160	0	0	0.08	0.02	0	0	0	0	0.02	0.04	0.04	0	0	0	0	0	0	0	0.026667	0.006667	0.006667	0.026667	0	0
HORVU.MOREX.r3.1HG0006210	0	0.12	0	0.05	0	0.03	0	0	0.03	0	0.05	0.05	0.08	0.05	0.16	0.25	0.08	0.11	0.04	0.026667	0.01	0.033333	0.096667	0.146667
HORVU.MOREX.r3.1HG0006230	0	0.12	0.04	0.16	0.06	0.04	0.06	0.02	0.04	0.04	0.16	0	0.02	0.04	0.02	0.09	0.04	0.09	0.053333	0.086667	0.04	0.066667	0.026667	0.073333
HORVU.MOREX.r3.1HG0006310	0	0	0	0	0	0	0	0	0	0	0	0.36	0	0	0	0	0	0	0	0	0	0.12	0	0
HORVU.MOREX.r3.1HG0006340	21.83	22.53	20.26	13.99	14.77	14.68	8.16	8.35	8.88	19.87	21.15	20.75	11.13	11.42	9.69	10.76	9.6	10.46	21.54	14.48	8.46333	20.59	10.7467	10.2733
HORVU.MOREX.r3.1HG0006400	4.57	4.98	5.32	1.58	1.69	1.32	0.99	0.85	0.69	4.03	3.41	3.25	1.08	0.66	0.69	1.31	1.45	1.25	4.95667	1.53	0.843333	3.56333	0.81	1.33667
HORVU.MOREX.r3.1HG0006410	0	0	0	0	0	0	0	0	0	0	0	0	0	0	0	0	0	0	0	0	0	0	0	0
HORVU.MOREX.r3.1HG0006420	0.9	0.79	1.02	0.51	0.63	0.65	0.49	0.31	0.4	1.24	1.15	1.19	0.74	0.72	0.67	0.94	0.95	1.11	0.903333	0.596667	0.4	1.19333	0.71	1
HORVU.MOREX.r3.1HG0006430	0.18	0.52	0.24	0.24	0.26	0.18	0.25	0.34	0.13	0.46	0.45	0.29	0.14	0.14	0.05	0.12	0.21	0.24	0.313333	0.226667	0.24	0.4	0.11	0.19
HORVU.MOREX.r3.1HG0006440	0.56	1.06	0.99	0.7	0.41	0.7	0.14	0.43	0.14	2.07	1.27	1.92	0.07	0	0.15	0	0.07	0.08	0.87	0.603333	0.236667	1.75333	0.073333	0.05
HORVU.MOREX.r3.1HG0006450	0	0	0	0	0	0	0	0	0	0	0	0	0	0	0	0	0	0	0	0	0	0	0	0
HORVU.MOREX.r3.1HG0006460	0	0	0	0	0	0	0	0	0	0	0	0	0	0	0	0.07	0	0	0	0	0	0	0	0.023333
HORVU.MOREX.r3.1HG0006480	0.26	0.27	0.28	0.1	0.15	0.08	0.2	0.06	0.14	0.32	0.2	0.39	0.06	0.18	0.08	0.13	0.21	0.1	0.27	0.11	0.133333	0.303333	0.106667	0.146667
HORVU.MOREX.r3.1HG0006490	82.81	92.2	88.01	28.73	24.83	25.28	24.72	23.04	23.6	0	0	0.1	0	0	0	0	0	0	87.6733	26.28	23.7867	0.033333	0	0
HORVU.MOREX.r3.1HG0006500	0	0	0.41	0	0	0	0	0	0	5.36	6.49	5.82	1.9	3.1	2.32	2.07	2.8	2.07	0.136667	0	0	5.89	2.44	2.31333
HORVU.MOREX.r3.1HG0006530	0.34	0.39	0.49	0.13	0.17	0.05	0.1	0.21	0.08	0.18	0.05	0.13	0	0	0.05	0.06	0.2	0.11	0.406667	0.116667	0.13	0.12	0.016667	0.123333
HORVU.MOREX.r3.1HG0006570	89	95.74	94.47	31.92	34.05	32	28.42	27.97	30.3	96.22	98.68	91.59	27.89	28.87	28.16	31.84	36.07	31.87	93.07	32.6567	28.8967	95.4967	28.3067	33.26
HORVU.MOREX.r3.1HG0006580	55.42	53.69	52.59	22.16	19.88	21.3	16.51	14.96	13.75	38.94	37.65	40.6	9.5	9.85	10.04	15.78	16.84	16.99	53.9	21.1133	15.0733	39.0633	9.79667	16.5367
HORVU.MOREX.r3.1HG0006610	230.27	242.21	239.88	32.34	33.07	30.98	17.29	14.4	18.5	394.65	383.23	404.39	35.52	36.58	36.49	15.19	16.38	16.06	237.453	32.13	16.73	394.09	36.1967	15.8767
HORVU.MOREX.r3.1HG0006630	0	1.43	0	0	3.26	0	0	0	0	4.94	2.5	3.88	1.19	2.48	0	0	1.27	0	0.476667	1.08667	0	3.77333	1.22333	0.423333
HORVU.MOREX.r3.1HG0006650	232.52	248.98	246.27	37.08	35.99	35.19	21.7	19.01	21.1	204.35	204.96	203.58	14	13.4	14.02	7.81	9.3	8.09	242.59	36.0867	20.6033	204.297	13.8067	8.4
HORVU.MOREX.r3.1HG0006660	6.79	7.03	7.63	3.1	3.26	3.49	1.54	1.65	1.39	7.72	7.71	7.64	1.6	1.43	1.72	2.92	3.5	2.82	7.15	3.28333	1.52667	7.69	1.58333	3.08
HORVU.MOREX.r3.1HG0006690	35.68	36.83	38.08	9.84	10.3	9.4	7.07	7.97	7.12	37.27	35.07	36.68	6.58	5.43	5.14	11.45	11.56	11.61	36.8633	9.84667	7.38667	36.34	5.71667	11.54
HORVU.MOREX.r3.1HG0006720	0	0	0	0	0	0	0	0	0	0.08	0	0.2	0	0.03	0	0	0.09	0	0	0	0	0.093333	0.01	0.03
HORVU.MOREX.r3.1HG0006730	0	0	0	0	0	0	0	0	0	1.31	1.5	1.09	0.24	0.73	0.44	0.15	0.2	0.14	0	0	0	1.3	0.47	0.163333
HORVU.MOREX.r3.1HG0006740	0	0	0	0	0	0	0	0	0	0.08	0	0.2	0	0.03	0	0	0.09	0	0	0	0	0.093333	0.01	0.03
HORVU.MOREX.r3.1HG0006770	0	0	0	0	0	0	0	0	0	0.08	0	0.2	0	0.03	0	0	0.09	0	0	0	0	0.093333	0.01	0.03
HORVU.MOREX.r3.1HG0006780	0	0	0	0	0	0	0	0	0.01	3.1	3.81	2.26	3.24	3.74	3.54	4.38	2.32	3.58	0	0	0.003333	3.05667	3.50667	3.42667
HORVU.MOREX.r3.1HG0006820	33.44	30.65	30.95	18.29	15.34	17.6	12.25	10.8	9.19	0.84	1.31	0.88	0.36	0.35	0.31	1.3	0.63	1.74	31.68	17.0767	10.7467	1.01	0.34	1.22333
HORVU.MOREX.r3.1HG0006840	1.57	1.45	1.67	0.96	1.23	0.78	0.49	0.93	0.83	0.32	0.79	0.53	0	0.27	0	0.85	1.23	0.09	1.56333	0.99	0.75	0.546667	0.09	0.723333
HORVU.MOREX.r3.1HG0006880	0.12	0.03	0.12	0.05	0.05	0.08	0	0.08	0.03	0	0	0	0	0	0	0	0	0	0.09	0.06	0.036667	0	0	0
HORVU.MOREX.r3.1HG0007100	0	0	0	0	0	0	0	0	0	0	0	0	0	0	0	0	0	0	0	0	0	0	0	0
HORVU.MOREX.r3.1HG0007110	0	0	0	0	0	0	0	0	0	0	0	0	0	0	0	0	0	0	0	0	0	0	0	0
HORVU.MOREX.r3.1HG0007160	24.78	24.92	26.27	10.55	10	10.74	8.17	7.48	8.63	24.38	24.55	23.8	8.37	8.25	8.15	8.42	9.35	9.14	25.3233	10.43	8.09333	24.2433	8.25667	8.97
HORVU.MOREX.r3.1HG0007170	0	0.14	0	0.08	0.32	0.2	0.25	0.21	0.12	0	0.04	0.08	0	0.17	0	0	0.04	0	0.046667	0.2	0.193333	0.04	0.056667	0.013333
HORVU.MOREX.r3.1HG0007200	180.81	187.54	184.34	86.7	82.5	84.55	51.17	53.08	51.04	189.52	186.18	189.63	42.45	42.86	42.58	44.13	43.32	46.39	184.23	84.5833	51.7633	188.443	42.63	44.6133
HORVU.MOREX.r3.1HG0007220	30.64	27.56	32.99	6.73	5.21	8.27	4.7	4.69	5.58	72.22	73.36	74.4	9.77	7.59	7.77	10.39	7.66	8.76	30.3967	6.73667	4.99	73.3267	8.37667	8.93667
HORVU.MOREX.r3.1HG0007230	17.06	17.67	17.08	5.14	5.5	5.72	5.27	5.05	4.64	20.55	19.33	18.19	4.58	4.63	4.42	8.02	8.8	8.06	17.27	5.45333	4.98667	19.3567	4.54333	8.29333
HORVU.MOREX.r3.1HG0007240	0	0	0.07	0.13	0.06	0.2	0	0	0	0	0	0	0.07	0	0	0	0	0	0.023333	0.13	0	0	0.023333	0
HORVU.MOREX.r3.1HG0007250	0	0	0	0.05	0	0	0	0	0	0	0	0	0	0	0	0	0	0	0	0.016667	0	0	0	0
HORVU.MOREX.r3.1HG0007280	0.05	0.05	0.09	0.09	0.17	0.09	0.31	0	0.17	0	0	0	0	0	0	0	0	0	0.063333	0.116667	0.16	0	0	0
HORVU.MOREX.r3.1HG0007290	31.43	35.11	32.53	8.71	8.39	8.35	7.43	7.12	6.91	27.4	21.92	26.74	4.56	4.95	7.92	8.23	6.54	9.27	33.0233	8.48333	7.15333	25.3533	5.81	8.01333
HORVU.MOREX.r3.1HG0007300	0	0	0	0	0	0	0	0	0	0	0	0	0	0	0	0	0	0	0	0	0	0	0	0
HORVU.MOREX.r3.1HG0007320	0	0	0	0	0	0	0	0	0	0	0	0	0	0	0	0	0	0	0	0	0	0	0	0
HORVU.MOREX.r3.1HG0007330	0	0	0	0	0	0	0	0	0.15	0	0	0	0	0	0	0	0	0	0	0	0.05	0	0	0
HORVU.MOREX.r3.1HG0007340	0	0	0	0	0	0	0	0	0	0	0	0	0	0	0	0	0	0	0	0	0	0	0	0
HORVU.MOREX.r3.1HG0007360	0.04	0	0	0.03	0	0.03	0.03	0	0.03	0.03	0	0	0.07	0.03	0.03	0.22	0.07	0.07	0.013333	0.02	0.02	0.01	0.043333	0.12
HORVU.MOREX.r3.1HG0007370	25.01	28.41	20.62	12.98	11.11	12.83	10.71	12.38	10.86	12.5	21.43	29.63	14.55	8.51	10.22	9.37	12.82	14.77	24.68	12.3067	11.3167	21.1867	11.0933	12.32
HORVU.MOREX.r3.1HG0007460	0	0	0	0	0	0	0	0	0	0	0	0	0	0	0	0	0	0	0	0	0	0	0	0
HORVU.MOREX.r3.1HG0007510	0	0	0	0	0	0	0	0	0	0	0	0	0	0	0	0	0	0	0	0	0	0	0	0
HORVU.MOREX.r3.1HG0007520	0	0	0	0	0	0	0	0	0	0	0	0	0	0	0	0	0	0	0	0	0	0	0	0
HORVU.MOREX.r3.1HG0007570	1.47	1.35	1.41	4.31	5.18	4.48	4.11	3.92	3.32	0.67	0.79	0.81	1.75	1.53	1.73	2.17	1.47	2.09	1.41	4.65667	3.78333	0.756667	1.67	1.91
HORVU.MOREX.r3.1HG0007590	1.19	1.17	1.23	0.34	0.51	0.46	0.2	0.3	0.17	1.38	0.92	1.29	0.28	0.15	0.26	0.13	0.23	0.11	1.19667	0.436667	0.223333	1.19667	0.23	0.156667
HORVU.MOREX.r3.1HG0007600	52.47	57.64	55.11	16.76	17.5	17.41	14.08	13.45	13.56	29.17	29.12	29.44	5.36	4.67	5.55	7.21	7.54	6.77	55.0733	17.2233	13.6967	29.2433	5.19333	7.17333
HORVU.MOREX.r3.1HG0007610	0	0	0	0	0	0	0	0	0.2	0	0	0	0	0	0	0	0	0	0	0	0.066667	0	0	0
HORVU.MOREX.r3.1HG0007620	0	0	0	0	0	0	0	0	0	0	0	0	0	0	0	0	0	0	0	0	0	0	0	0
HORVU.MOREX.r3.1HG0007630	0	0	0	0	0	0	0	0	0	0	0	0	0	0	0	0	0	0	0	0	0	0	0	0
HORVU.MOREX.r3.1HG0007690	1.84	1.99	2.47	0.84	0.71	0.75	1.09	1.16	1.43	2.79	2.43	3.98	5.8	4.46	4.45	3.47	3.13	2.78	2.1	0.766667	1.22667	3.06667	4.90333	3.12667
HORVU.MOREX.r3.1HG0007700	0.38	0.64	0.12	0.14	0	0	0.34	0	0	0	0	0.22	0	0.23	0	0	0	0	0.38	0.046667	0.113333	0.073333	0.076667	0
HORVU.MOREX.r3.1HG0007740	5.43	5.69	4.46	8.59	5.02	6.77	0.82	1.28	1.47	2.67	2.76	2.2	0	0	0	0	0	0	5.19333	6.79333	1.19	2.54333	0	0
HORVU.MOREX.r3.1HG0007770	0	0	0.12	0	0	0.11	0	0	0.17	0	0	0	0	0	0	0.17	0	0	0.04	0.036667	0.056667	0	0	0.056667
HORVU.MOREX.r3.1HG0007840	35.19	31.38	34.45	13.14	14.05	11.84	12.25	12.95	12.61	34.06	32.4	32.85	9.6	10.5	9.06	11.14	11.94	10.57	33.6733	13.01	12.6033	33.1033	9.72	11.2167
HORVU.MOREX.r3.1HG0007850	46.15	44.74	45.57	23.13	22.14	22.85	17.18	17.2	16.09	40.54	41.73	43.18	14.05	13.97	15.41	15.05	14.19	14.82	45.4867	22.7067	16.8233	41.8167	14.4767	14.6867
HORVU.MOREX.r3.1HG0007900	0	0	0.04	0	0.11	0	0	0.04	0	0.12	0.08	0.04	0	0	0	0	0.04	0.04	0.013333	0.036667	0.013333	0.08	0	0.026667
HORVU.MOREX.r3.1HG0007910	7.2	9.21	8.2	2.97	3.32	2.92	2.72	2.33	2.28	8.92	9.32	7.48	2.23	1.63	2.22	2.27	3.64	3.33	8.20333	3.07	2.44333	8.57333	2.02667	3.08
HORVU.MOREX.r3.1HG0007940	0.37	0.62	0.47	0	0	0	0	0	0	2.41	1.84	0.98	0	0	0	0	0	0	0.486667	0	0	1.74333	0	0
HORVU.MOREX.r3.1HG0007950	0	0	0	0	0	0	0	0	0	0	0	0	0	0	0	0	0	0	0	0	0	0	0	0
HORVU.MOREX.r3.1HG0007970	0	0	0	0	0	0	0	0	0	0	0	0	0	0	0	0	0	0	0	0	0	0	0	0
HORVU.MOREX.r3.1HG0008000	0	0	0	0	0	0	0	0	0	0	0	0	0	0	0	0	0.03	0	0	0	0	0	0	0.01
HORVU.MOREX.r3.1HG0008070	8.91	9.42	9.21	5.66	5.31	4.59	3.8	3.79	3.69	3.49	3.55	3.52	1.49	1.24	0.87	1.18	1.33	1.04	9.18	5.18667	3.76	3.52	1.2	1.18333
HORVU.MOREX.r3.1HG0008080	0	0	0	0	0	0	0	0	0	0.03	0	0	0	0	0	0	0	0	0	0	0	0.01	0	0
HORVU.MOREX.r3.1HG0008100	0	0	0	0	0	0	0	0	0	0	0	0	0	0	0	0	0	0	0	0	0	0	0	0
HORVU.MOREX.r3.1HG0008130	0	0	0	0	0	0	0	0	0	0	0	0	0	0	0	0	0	0	0	0	0	0	0	0
HORVU.MOREX.r3.1HG0008140	1.04	1.15	1.11	0.33	0.23	0.2	0.13	0.4	0.07	1.61	2.39	1.63	0.07	0.07	0.03	0.11	0.07	0.11	1.1	0.253333	0.2	1.87667	0.056667	0.096667
HORVU.MOREX.r3.1HG0008150	0	0	0	0.11	0	0	0	0	0	0	0	0	0	0	0	0	0	0	0	0.036667	0	0	0	0
HORVU.MOREX.r3.1HG0008160	0	0	0	0	0	0	0	0	0	0	0	0	0	0	0	0	0	0	0	0	0	0	0	0
HORVU.MOREX.r3.1HG0008290	0.32	0	0.25	0	0	0	0	0	0	0	0.05	0	0	0	0	0	0	0	0.19	0	0	0.016667	0	0
HORVU.MOREX.r3.1HG0008310	0	0	0	0	0	0	0	0	0	0	0	0	0	0	0	0	0	0	0	0	0	0	0	0
HORVU.MOREX.r3.1HG0008320	0.13	0.05	0	0.08	0	0	0	0	0	0.08	0	0.08	0	0	0	0	0	0	0.06	0.026667	0	0.053333	0	0
HORVU.MOREX.r3.1HG0008380	2.1	1.48	1.81	0.68	0.67	0.61	1	0.95	1.05	1.52	1.54	1.77	0.72	0.61	0.68	1.78	1.65	1.88	1.79667	0.653333	1	1.61	0.67	1.77
HORVU.MOREX.r3.1HG0008390	2	1.72	2	1.29	1.31	0.81	0.71	0.71	0.94	1.22	1.47	1.71	0.55	0.4	0.8	0.73	0.9	0.58	1.90667	1.13667	0.786667	1.46667	0.583333	0.736667
HORVU.MOREX.r3.1HG0008400	1.85	2.17	2.77	0.99	0.49	0.59	0.65	0.79	0.68	2.04	1.52	1.47	0.23	1.08	0.33	0.9	0.92	0.29	2.26333	0.69	0.706667	1.67667	0.546667	0.703333
HORVU.MOREX.r3.1HG0008410	13.06	14.4	15.09	0.12	0.12	0	0	0	0	15.16	15.41	14.1	0	0	0	0	0	0	14.1833	0.08	0	14.89	0	0
HORVU.MOREX.r3.1HG0008440	496.33	518.41	519.95	129.65	121.04	130.34	97.44	97.01	97.07	353.54	350.13	347.81	78.83	83.74	83.54	73.89	70.24	73.51	511.563	127.01	97.1733	350.493	82.0367	72.5467
HORVU.MOREX.r3.1HG0008450	121.95	128.38	135.6	15.26	14.08	13.27	11.73	12.88	11.86	141.66	141.06	137.84	9.31	8.24	9.82	10	9.72	9.93	128.643	14.2033	12.1567	140.187	9.12333	9.88333
HORVU.MOREX.r3.1HG0008460	0	0	0	0	0	0	0	0	0	0	0	0	0	0	0	0	0	0	0	0	0	0	0	0
HORVU.MOREX.r3.1HG0008470	0	0	0	0	0	0	0	0	0	0	0	0.1	0	0	0	0	0	0	0	0	0	0.033333	0	0
HORVU.MOREX.r3.1HG0008490	31.74	26.04	28.47	10.99	22.6	12.34	8.73	5.7	6.47	33.25	29.82	27.97	2.45	1.34	3.92	1.73	2.79	5.78	28.75	15.31	6.96667	30.3467	2.57	3.43333
HORVU.MOREX.r3.1HG0008500	0	0	0	0	0	0	0	0	0	0	0	0	0	0	0	0	0	0	0	0	0	0	0	0
HORVU.MOREX.r3.1HG0008510	41.19	40.72	41.31	22.81	20.73	21.95	15.15	17.28	17.23	26.79	26.49	24.91	12.83	11.62	12.33	17.01	16.25	16.18	41.0733	21.83	16.5533	26.0633	12.26	16.48
HORVU.MOREX.r3.1HG0008520	17.22	19.23	19.52	6.61	6.72	6.41	5.52	5.57	5.16	15.77	16.52	16.26	4.79	5.33	5.32	5.66	5.54	5.37	18.6567	6.58	5.41667	16.1833	5.14667	5.52333
HORVU.MOREX.r3.1HG0008600	0.06	0.37	0.06	0	0.16	0.27	0.05	0	0	0.33	0.27	0.11	0.05	0.06	0.06	0	0.06	0	0.163333	0.143333	0.016667	0.236667	0.056667	0.02
HORVU.MOREX.r3.1HG0008610	0.46	0.56	0.43	0	0	0	0.07	0	0	0.04	0.2	0.29	0	0	0	0	0	0	0.483333	0	0.023333	0.176667	0	0
HORVU.MOREX.r3.1HG0008620	11.92	13.58	14.01	7.74	9.08	7.72	7.15	6.28	6.32	17.06	16.54	14.2	6.15	5.75	5.43	7.95	8.09	9.04	13.17	8.18	6.58333	15.9333	5.77667	8.36
HORVU.MOREX.r3.1HG0008630	0	0	0	0	0	0	0	0	0	0	0	0	0	0	0	0	0	0	0	0	0	0	0	0
HORVU.MOREX.r3.1HG0008640	0.79	1.75	1.89	1	1.69	0.74	0.45	0.71	0.56	2.24	0.45	2.3	0.4	0.19	0.47	0.23	0	0	1.47667	1.14333	0.573333	1.66333	0.353333	0.076667
HORVU.MOREX.r3.1HG0008650	45.97	48.68	45.53	19.81	17.56	18.31	15.92	14.36	15.75	43.55	44.07	45	8.51	8.29	8.47	12.73	13.58	12.04	46.7267	18.56	15.3433	44.2067	8.42333	12.7833
HORVU.MOREX.r3.1HG0008660	0	0	0	0	0	0	0	0	0	0	0	0	0	0	0	0	0.1	0.2	0	0	0	0	0	0.1
HORVU.MOREX.r3.1HG0008680	0.47	0.71	0.66	0.19	0.1	0.19	0.16	0.16	0.19	0.26	0.45	0.52	0.07	0	0.03	0.11	0.03	0	0.613333	0.16	0.17	0.41	0.033333	0.046667
HORVU.MOREX.r3.1HG0008690	0	0	0	0.02	0	0.02	0.04	0	0	0	0	0	0	0	0	0	0	0	0	0.013333	0.013333	0	0	0
HORVU.MOREX.r3.1HG0008790	0	0.03	0	0.22	0.11	0.25	0.29	0.29	0.11	0.06	0.03	0.06	0.34	0.23	0.26	1.07	1.52	1.05	0.01	0.193333	0.23	0.05	0.276667	1.21333
HORVU.MOREX.r3.1HG0008810	0.34	0.09	0.24	0.59	1.69	1.26	3.06	2.91	2.77	0.23	0	0.15	3.91	3.1	3.22	10.28	10.43	10.83	0.223333	1.18	2.91333	0.126667	3.41	10.5133
HORVU.MOREX.r3.1HG0008820	52.75	50.8	56.46	33.37	29.85	30.4	27.26	25.23	24.43	60.82	64.3	63.71	35.57	34.09	32.89	25.25	28.4	25.81	53.3367	31.2067	25.64	62.9433	34.1833	26.4867
HORVU.MOREX.r3.1HG0008840	2.4	1.91	2.25	0.7	0.51	0.51	0.24	0.19	0.24	6.19	6.27	6.86	0.63	0.68	0.79	0.88	0.8	0.3	2.18667	0.573333	0.223333	6.44	0.7	0.66
HORVU.MOREX.r3.1HG0008860	0.11	0.05	0	0.05	0.18	0.18	0.14	0.19	0.19	0.05	0	0.19	0.29	0.34	0.24	0.25	0.3	0.4	0.053333	0.136667	0.173333	0.08	0.29	0.316667
HORVU.MOREX.r3.1HG0008890	75.69	71.31	72.24	34.74	37.74	35.02	28.72	27.01	30.25	68.9	66.55	67.81	29.71	27.34	29.1	30.72	33.95	34.6	73.08	35.8333	28.66	67.7533	28.7167	33.09
HORVU.MOREX.r3.1HG0008900	0.05	0.09	0.09	0.32	0.32	0.28	0.21	0.29	0.41	0	0.04	0	0.33	0.63	0.13	1.33	1.33	0.78	0.076667	0.306667	0.303333	0.013333	0.363333	1.14667
HORVU.MOREX.r3.1HG0008910	4.27	5.44	5.27	2.22	1.29	2.79	2.55	1.3	1.22	0	0	0.03	0	0	0	0.01	0.03	0.01	4.99333	2.1	1.69	0.01	0	0.016667
HORVU.MOREX.r3.1HG0008930	0	0	0	0	0	0	0	0	0	0	0	0	0	0	0	0	0	0	0	0	0	0	0	0
HORVU.MOREX.r3.1HG0008950	6.78	7.47	7.53	3.57	3.02	3.32	2.11	2.06	1.77	5.18	4.93	4.63	0.72	0.82	0.52	1	1.02	1.49	7.26	3.30333	1.98	4.91333	0.686667	1.17
HORVU.MOREX.r3.1HG0008980	0.35	0.36	0.67	0.31	0.23	0.15	0.24	0.08	0.15	0.71	0.08	0.63	0	0.08	0.41	0.43	0.25	0.5	0.46	0.23	0.156667	0.473333	0.163333	0.393333
HORVU.MOREX.r3.1HG0009000	0	0	0	0	0	0	0	0	0	0	0	0	0	0	0	0	0	0	0	0	0	0	0	0
HORVU.MOREX.r3.1HG0009020	0	0	0	0	0	0	0	0	0	0	0	0	0	0	0	0	0	0	0	0	0	0	0	0
HORVU.MOREX.r3.1HG0009050	5.63	6.07	4.59	2.11	2.63	3.28	3.82	4.42	4.05	4.51	3.95	4.59	1.91	1.67	1.04	3.83	3.9	5.77	5.43	2.67333	4.09667	4.35	1.54	4.5
HORVU.MOREX.r3.1HG0009100	0	0	0	0	0	0	0	0	0	0	0	0	0	0	0	0	0	0	0	0	0	0	0	0
HORVU.MOREX.r3.1HG0009110	0	0.16	0	0.04	0.09	0	0	0	0	0	0	0.05	0.05	0	0	0	0.1	0	0.053333	0.043333	0	0.016667	0.016667	0.033333
HORVU.MOREX.r3.1HG0009120	1.41	1.39	1.3	0.64	0.55	0.6	0.61	0.53	0.56	1.97	1.38	1.47	0.35	0.44	0.22	0.52	0.68	0.83	1.36667	0.596667	0.566667	1.60667	0.336667	0.676667
HORVU.MOREX.r3.1HG0009210	4.17	4.24	4.1	1.56	1.24	1.15	0.77	0.82	0.9	3.64	3.28	3.25	0.57	0.61	0.52	0.84	0.95	1.03	4.17	1.31667	0.83	3.39	0.566667	0.94
HORVU.MOREX.r3.1HG0009220	0	0	0	0.12	0	0	0.12	0	0.24	0	0	0	0	0.12	0.12	0	0.13	0	0	0.04	0.12	0	0.08	0.043333
HORVU.MOREX.r3.1HG0009270	0	0	0	0	0	0	0	0	0	0	0	0	0.13	0	0	0	0	0	0	0	0	0	0.043333	0
HORVU.MOREX.r3.1HG0009360	22.02	23.2	23.63	12.25	12.19	11.2	12.23	12.7	12.49	21.2	22.5	21.66	6.2	5.75	5.85	7.05	6.73	7.14	22.95	11.88	12.4733	21.7867	5.93333	6.97333
HORVU.MOREX.r3.1HG0009380	2.83	4.49	4.3	0	0	0	0	0	0	3.63	3.32	2.66	0	0	0	0	0	0	3.87333	0	0	3.20333	0	0
HORVU.MOREX.r3.1HG0009390	0	0	0	0	0	0	0	0	0	0	0	0	0	0	0	0	0	0	0	0	0	0	0	0
HORVU.MOREX.r3.1HG0009400	0.06	0	0	0.02	0	0	0	0.03	0	0	0	0	0.03	0	0	0	0	0	0.02	0.006667	0.01	0	0.01	0
HORVU.MOREX.r3.1HG0009420	14.01	15.34	15.16	6.58	6.02	6.2	5.56	5.61	5.63	12.59	11.75	12.17	3.98	4.39	3.62	5.67	5.21	5.79	14.8367	6.26667	5.6	12.17	3.99667	5.55667
HORVU.MOREX.r3.1HG0009450	0	0	0	0.51	1.34	0.17	2.11	0.88	1.36	0	0	0.18	4.73	5.87	3.76	4.54	5.13	4.49	0	0.673333	1.45	0.06	4.78667	4.72
HORVU.MOREX.r3.1HG0009460	1.25	1.33	1.6	0.46	0.27	0.41	0.05	0.28	0.09	2.81	2.46	2.23	0.14	0.09	0.29	0	0.24	0.1	1.39333	0.38	0.14	2.5	0.173333	0.113333
HORVU.MOREX.r3.1HG0009470	0	0.13	0	0	0	0	0	0	0	0	0	0	0	0	0	0	0	0	0.043333	0	0	0	0	0
HORVU.MOREX.r3.1HG0009480	2.7	2.13	2.23	2.14	2.26	2.83	2.15	2.36	2.2	1.31	1.73	2.07	1.49	1.68	2.04	1.79	1.64	2.26	2.35333	2.41	2.23667	1.70333	1.73667	1.89667
HORVU.MOREX.r3.1HG0009490	0.26	0.27	0.28	0.28	0.42	0.23	0.2	0.26	0.32	0.12	0.09	0.2	0.29	0.35	0.18	0.25	0.42	0.61	0.27	0.31	0.26	0.136667	0.273333	0.426667
HORVU.MOREX.r3.1HG0009610	0	0	0	0	0	0	0	0	0	0	0	0	0	0	0	0	0	0	0	0	0	0	0	0
HORVU.MOREX.r3.1HG0009630	0	0	0	0.05	0	0	0	0	0	0	0	0	0	0	0	0	0	0.11	0	0.016667	0	0	0	0.036667
HORVU.MOREX.r3.1HG0009640	0	0	0	0	0	0	0	0	0.18	0.26	0	0.04	0	0	0.29	0.49	0.16	0.19	0	0	0.06	0.1	0.096667	0.28
HORVU.MOREX.r3.1HG0009650	0	0	0	0	0	0	0	0	0	0	0	0	0	0	0	0	0	0	0	0	0	0	0	0
HORVU.MOREX.r3.1HG0009670	0	0	0	0	0	0	0	0	0	0	0	0	0	0	0	0	0	0	0	0	0	0	0	0
HORVU.MOREX.r3.1HG0009680	0	0	0	0	0	0	0	0	0	0	0	0	0	0	0	0	0	0	0	0	0	0	0	0
HORVU.MOREX.r3.1HG0009730	0	0	0	0	0	0	0	0	0	0	0	0	0	0	0	0	0	0	0	0	0	0	0	0
HORVU.MOREX.r3.1HG0009740	0	0.05	0	0	0	0	0.04	0	0	0.13	0.13	0.04	0	0	0.04	0.05	0.13	0	0.016667	0	0.013333	0.1	0.013333	0.06
HORVU.MOREX.r3.1HG0009760	0	0	0	0	0	0	0	0	0	0	0	0	0	0	0	0	0	0	0	0	0	0	0	0
HORVU.MOREX.r3.1HG0009770	0	0	0	0	0	0	0	0	0	0	0	0	0	0	0	0	0	0	0	0	0	0	0	0
HORVU.MOREX.r3.1HG0009810	0	0	0	0	0	0	0	0	0	0	0	0	0	0	0	0	0	0	0	0	0	0	0	0
HORVU.MOREX.r3.1HG0009860	0	0	0	0	0	0	0	0	0	0	0	0	0	0	0	0	0	0	0	0	0	0	0	0
HORVU.MOREX.r3.1HG0009870	0	0	0	0	0	0	0	0	0	0	0	0	0	0	0	0	0	0	0	0	0	0	0	0
HORVU.MOREX.r3.1HG0009920	0	0	0	0	0.12	0.13	0	0	0	0	0	0	0	0.12	0	0	0	0	0	0.083333	0	0	0.04	0
HORVU.MOREX.r3.1HG0009930	0	0	0	0	0.08	0.16	0.16	0	0.08	0	0	0	0.41	0.25	0.46	0.52	1.1	0.34	0	0.08	0.08	0	0.373333	0.653333
HORVU.MOREX.r3.1HG0009940	0	0.33	0	0	0.44	0	0	0.28	0	0	0	0	0	0	0	0	0	0.14	0.11	0.146667	0.093333	0	0	0.046667
HORVU.MOREX.r3.1HG0009950	0	0	0	0	0	0	0	0	0	0	0	0	0	0	0.06	0	0	0	0	0	0	0	0.02	0
HORVU.MOREX.r3.1HG0009960	0	0	0	0	0	0	0.13	0	0.25	0	0	0	0	0.01	0	0	0	0.14	0	0	0.126667	0	0.003333	0.046667
HORVU.MOREX.r3.1HG0010020	0	0	0	0	0	0	0	0	0	0	0	0	0	0	0	0	0	0	0	0	0	0	0	0
HORVU.MOREX.r3.1HG0010030	0	0	0	0	0	0	0	0	0	0	0	0	0	0	0	0	0	0	0	0	0	0	0	0
HORVU.MOREX.r3.1HG0010060	0	0	0	0	0	0	0	0	0	0	0	0	0	0	0	0	0	0	0	0	0	0	0	0
HORVU.MOREX.r3.1HG0010070	0	0	0	0	0	0	0	0	0	0	0	0	0	0	0	0	0	0	0	0	0	0	0	0
HORVU.MOREX.r3.1HG0010080	0	0	0	0	0	0	0	0	0	0	0.01	0.04	0	0	0	0	0	0	0	0	0	0.016667	0	0
HORVU.MOREX.r3.1HG0010090	0	0	0	0	0	0.03	0	0	0	0.03	0	0	0	0	0	0	0	0	0	0.01	0	0.01	0	0
HORVU.MOREX.r3.1HG0010130	0	0	0	0	0	0	0	0	0	0	0	0	0	0	0	0	0	0	0	0	0	0	0	0
HORVU.MOREX.r3.1HG0010140	0	0	0	0	0	0	0	0	0	0	0	0	0	0	0	0	0	0	0	0	0	0	0	0
HORVU.MOREX.r3.1HG0010170	0	0	0	0	0	0	0	0	0	0	0	0	0	0	0	0	0	0	0	0	0	0	0	0
HORVU.MOREX.r3.1HG0010270	0	0	0	0	0	0	0.05	0	0	0	0	0	0	0	0	0	0	0	0	0	0.016667	0	0	0
HORVU.MOREX.r3.1HG0010310	0	0	0.14	0	0	0	0	0	0	0	0	0	0	0	0	0.14	0	0	0.046667	0	0	0	0	0.046667
HORVU.MOREX.r3.1HG0010330	0	0	0	0.14	0.07	0	0	0	0.29	0	0	0	0	0.07	0.15	0	0	0	0	0.07	0.096667	0	0.073333	0
HORVU.MOREX.r3.1HG0010340	0	0	0	0.07	0	0	0	0.08	0	0	0	0	0	0	0.24	0	0	0.08	0	0.023333	0.026667	0	0.08	0.026667
HORVU.MOREX.r3.1HG0010350	0	0	0	0	0	0	0.06	0	0	0	0	0	0	0	0	0.06	0	0	0	0	0.02	0	0	0.02
HORVU.MOREX.r3.1HG0010370	18.47	20.41	18.65	6.31	6.06	5.91	5.51	4.63	4.94	20.03	21.41	19.76	5.06	4.51	4.86	6.62	6.95	6.12	19.1767	6.09333	5.02667	20.4	4.81	6.56333
HORVU.MOREX.r3.1HG0010380	0	0	0	0	0	0	0	0	0	0	0	0	0	0	0	0	0	0	0	0	0	0	0	0
HORVU.MOREX.r3.1HG0010400	1.1	1.68	2.62	0.95	0.9	1.39	0	0	0.46	0	0	0	0	0	0.49	0.52	0	0.53	1.8	1.08	0.153333	0	0.163333	0.35
HORVU.MOREX.r3.1HG0010450	3.09	2.63	2.67	1.03	0.98	1.03	0.39	0.3	0.51	1.85	1.41	1.85	0.12	0.02	0.15	0.19	0.03	0.13	2.79667	1.01333	0.4	1.70333	0.096667	0.116667
HORVU.MOREX.r3.1HG0010470	108.13	111.45	110.13	52.61	56.29	55.44	49.96	50.57	53.6	121.4	123.63	122.47	60.47	56.91	57.59	43.79	44.37	45.64	109.903	54.78	51.3767	122.5	58.3233	44.6
HORVU.MOREX.r3.1HG0010480	0	0	0	0	0	0	0	0	0	0	0	0	0	0	0	0	0	0	0	0	0	0	0	0
HORVU.MOREX.r3.1HG0010490	67.86	73.89	78.61	44.69	48.42	41.75	37.04	36.81	36.1	53.89	53.52	48.5	20.64	20.74	23.37	30.08	30.3	30.24	73.4533	44.9533	36.65	51.97	21.5833	30.2067
HORVU.MOREX.r3.1HG0010520	0	0	0	0	0	0	0	0	0	0	0	0	0	0	0	0	0	0	0	0	0	0	0	0
HORVU.MOREX.r3.1HG0010530	4.67	4.75	3.98	7.31	7.34	7.33	3.75	2.16	3.67	6.4	5.77	5.92	3.62	3.75	4.14	2.28	1.42	1.67	4.46667	7.32667	3.19333	6.03	3.83667	1.79
HORVU.MOREX.r3.1HG0010600	0	0	0	0.04	0.04	0.04	0.04	0.04	0.04	0	0	0	0	0	0.04	0.21	0.33	0.33	0	0.04	0.04	0	0.013333	0.29
HORVU.MOREX.r3.1HG0010610	2.32	2.18	2.49	0.77	0.41	0.8	0.78	1.1	0.35	3.46	2.68	3.83	1.03	1.06	1.12	0.83	1.04	1	2.33	0.66	0.743333	3.32333	1.07	0.956667
HORVU.MOREX.r3.1HG0010620	0	0	0	0	0	0	0	0	0	0	0	0	0	0	0	0	0	0	0	0	0	0	0	0
HORVU.MOREX.r3.1HG0010640	2.6	2.38	2.59	5.72	5.15	5.62	5.11	4.69	4.69	0.79	0.73	1.05	3.82	5.35	3.88	4.05	5.24	4.69	2.52333	5.49667	4.83	0.856667	4.35	4.66
HORVU.MOREX.r3.1HG0010650	294.2	262.81	272.36	8.76	10.28	9.07	1.26	1.37	1.89	122.88	122.9	115.38	0.57	0.23	0.23	0.12	0	0	276.457	9.37	1.50667	120.387	0.343333	0.04
HORVU.MOREX.r3.1HG0010660	13.44	11.26	13.26	1.42	0.82	0.83	0.61	0.61	0.71	16.57	15.22	17.61	0.37	0.49	0.25	0.13	1.27	0.91	12.6533	1.02333	0.643333	16.4667	0.37	0.77
HORVU.MOREX.r3.1HG0010690	0	0	0	0	0	0	0	0	0	0	0	0	0	0	0	0	0	0	0	0	0	0	0	0
HORVU.MOREX.r3.1HG0010700	7.93	5.83	5.38	0	0	0	0	0	0	11.5	13.98	14.29	0	0	0	0	0	0	6.38	0	0	13.2567	0	0
HORVU.MOREX.r3.1HG0010720	33.4	35.71	38.86	0	0	0	0	0	0	19.09	22.47	19.82	0	0	0	0	0	0	35.99	0	0	20.46	0	0
HORVU.MOREX.r3.1HG0010730	0	0.24	0	0	0	0	0	0	0	0.14	0	0	0	0	0	0	0	0	0.08	0	0	0.046667	0	0
HORVU.MOREX.r3.1HG0010750	0.5	0.36	0.41	0.25	0.12	0.19	0	0	0	0	0	0	0	0	0	0	0	0	0.423333	0.186667	0	0	0	0
HORVU.MOREX.r3.1HG0010780	0	0	0	0	0	0	0	0	0	0	0	0	0	0	0	0	0	0	0	0	0	0	0	0
HORVU.MOREX.r3.1HG0010790	0	0.01	0.07	0	0	0	0.01	0	0	0	0.01	0.06	0	0	0.06	0	0.03	0.03	0.026667	0	0.003333	0.023333	0.02	0.02
HORVU.MOREX.r3.1HG0010800	1.62	1.67	1.23	0.19	0.11	0.11	0.08	0.08	0.08	0.62	1.72	0.96	0.16	0.23	0.12	0.25	0.2	0.28	1.50667	0.136667	0.08	1.1	0.17	0.243333
HORVU.MOREX.r3.1HG0010810	0	0.15	0	0	0	0	0	0	0	0	0	0	0	0	0	0	0	0	0.05	0	0	0	0	0
HORVU.MOREX.r3.1HG0010840	0	0	0	0	0	0	0	0	0	0	0	0	0	0	0.4	0	0	0	0	0	0	0	0.133333	0
HORVU.MOREX.r3.1HG0010890	149.4	155.58	153.4	54.79	61.19	56.1	48.7	51.03	50.03	97.93	93.83	92.12	27.61	26.3	25.97	28.14	31.4	26.72	152.793	57.36	49.92	94.6267	26.6267	28.7533
HORVU.MOREX.r3.1HG0010920	0.33	0.34	0.63	0.34	0.1	0.24	0.2	0.15	0.39	0.35	0.15	0.05	0.15	0.3	0.51	0.64	1.49	0.88	0.433333	0.226667	0.246667	0.183333	0.32	1.00333
HORVU.MOREX.r3.1HG0010930	21.92	18.63	27.69	9.92	8.03	7.04	7.57	7.15	3.94	39.32	38.44	38.95	5.87	7.08	6.28	6.92	5.68	8.01	22.7467	8.33	6.22	38.9033	6.41	6.87
HORVU.MOREX.r3.1HG0010950	0	0	0	0	0	0	0	0	0	0	0	0	0	0	0	0	0	0	0	0	0	0	0	0
HORVU.MOREX.r3.1HG0010970	0	0	0	0	0	0	0	0	0	0	0	0	0	0	0	0	0	0	0	0	0	0	0	0
HORVU.MOREX.r3.1HG0010980	0	0	0	0	0	0	0	0	0	0	0	0	0	0	0	0	0	0	0	0	0	0	0	0
HORVU.MOREX.r3.1HG0010990	0	0	0	0	0	0	0	0	0	0	0	0	0	0	0	0	0	0	0	0	0	0	0	0
HORVU.MOREX.r3.1HG0011010	0	0	0.37	0	0	0	0	0	0	0	0	0	0	0	0	0	0	0	0.123333	0	0	0	0	0
HORVU.MOREX.r3.1HG0011020	25.4	27.43	25.86	4.99	5.8	5.22	3.38	2.86	2.93	21.47	20.83	20.94	1.47	1.76	1.17	1.54	1.8	2.18	26.23	5.33667	3.05667	21.08	1.46667	1.84
HORVU.MOREX.r3.1HG0011080	2.47	2.75	2.37	0	0	0	0	0	0	5.38	4.96	4.42	0	0	0	0	0	0	2.53	0	0	4.92	0	0
HORVU.MOREX.r3.1HG0011090	0	0	0	0	0	0	0	0	0	0	0	0	0	0	0	0	0	0	0	0	0	0	0	0
HORVU.MOREX.r3.1HG0011100	0	0	0	0	0	0	0	0	0	0	0	0	0	0	0	0	0	0	0	0	0	0	0	0
HORVU.MOREX.r3.1HG0011110	5.4	5.01	5.55	3.46	3.4	2.37	2.09	2.63	2.01	5.79	5.81	4.52	3.38	3.09	3.53	4.44	4.34	5.41	5.32	3.07667	2.24333	5.37333	3.33333	4.73
HORVU.MOREX.r3.1HG0011130	0	0	0	0	0	0	0	0	0	0	0	0	0	0	0	0	0	0	0	0	0	0	0	0
HORVU.MOREX.r3.1HG0011140	13.55	13.6	14.1	3.13	1.88	1.67	1.7	0.97	1.82	10.4	9.34	10.64	0.56	1.19	0.74	0.16	0.36	0.72	13.75	2.22667	1.49667	10.1267	0.83	0.413333
HORVU.MOREX.r3.1HG0011170	7.78	9.18	7.61	2.27	1.86	2.5	1.44	1.68	1.32	6.75	6.67	6.6	1.49	1.46	2.33	2.68	2.31	2.1	8.19	2.21	1.48	6.67333	1.76	2.36333
HORVU.MOREX.r3.1HG0011180	14.82	16.77	14.96	6.67	6.18	5.81	5.37	4.63	4.65	11.67	12.14	12.16	3.53	3.3	3.07	4.82	4.72	4.97	15.5167	6.22	4.88333	11.99	3.3	4.83667
HORVU.MOREX.r3.1HG0011190	9.51	10.6	10.43	4.14	3.9	3.29	1.68	2.16	1.8	13.05	12.1	12.63	1.62	2.08	1.63	2.52	2.77	2.44	10.18	3.77667	1.88	12.5933	1.77667	2.57667
HORVU.MOREX.r3.1HG0011220	0.25	0	0	0	0	0	0.06	0	0.11	0	0.45	0	0	0	0.23	0.06	0.41	0	0.083333	0	0.056667	0.15	0.076667	0.156667
HORVU.MOREX.r3.1HG0011250	1.61	1.66	1.85	0.46	0.5	0.74	0.57	0.32	0.57	1.38	0.79	0.97	0.2	0.15	0.13	0.4	0.36	0.3	1.70667	0.566667	0.486667	1.04667	0.16	0.353333
HORVU.MOREX.r3.1HG0011260	0	0	0	0	0	0	0	0	0	0	0	0	0	0.24	0	0	0	0	0	0	0	0	0.08	0
HORVU.MOREX.r3.1HG0011270	12.26	12.83	12.14	6.68	6.48	6.05	5.09	6.3	5.44	10.74	10.63	11.21	3.19	3.24	2.48	5.38	4.8	5.35	12.41	6.40333	5.61	10.86	2.97	5.17667
HORVU.MOREX.r3.1HG0011280	0.29	0.12	0	0	0	0	0	0	0	0	0.1	0	0	0	0	0	0	0	0.136667	0	0	0.033333	0	0
HORVU.MOREX.r3.1HG0011360	39.61	42.76	43.24	18.7	19.31	17.22	14.01	13.61	14.41	37.62	34.72	34.7	10.72	11.92	8.35	12.01	10.65	9.74	41.87	18.41	14.01	35.68	10.33	10.8
HORVU.MOREX.r3.1HG0011370	6.1	6.93	5.39	2.88	1.89	1.63	2.1	1.49	1.57	6.91	5.94	5.91	1.53	1.12	1.91	2.33	2.07	2.8	6.14	2.13333	1.72	6.25333	1.52	2.4
HORVU.MOREX.r3.1HG0011380	9.72	10.15	8.68	4.31	3.68	4.27	4.24	4.85	4.76	9.85	10.96	8.75	5.22	5.2	5.49	5.38	5.63	5.85	9.51667	4.08667	4.61667	9.85333	5.30333	5.62
HORVU.MOREX.r3.1HG0011400	0.96	0.83	1.15	0.46	0.46	0.43	0.34	0.4	0.16	0.45	0.83	0.59	0.12	0.09	0.1	0.46	0.66	0.33	0.98	0.45	0.3	0.623333	0.103333	0.483333
HORVU.MOREX.r3.1HG0011440	6.63	6.11	7.07	1.63	1.44	2.45	0.97	1.28	1.35	1.61	2.06	2.16	0	0.09	0.15	0	0.25	0.03	6.60333	1.84	1.2	1.94333	0.08	0.093333
HORVU.MOREX.r3.1HG0011450	0.9	1.05	0.91	0.35	0.33	0.1	0.2	0.28	0.1	0	0	0	0	0.07	0.06	0.08	0	0	0.953333	0.26	0.193333	0	0.043333	0.026667
HORVU.MOREX.r3.1HG0011510	0.06	0	0	0	0.05	0.04	0.04	0.09	0	0.33	0.08	0.25	0.05	0	0	0.04	0.2	0.13	0.02	0.03	0.043333	0.22	0.016667	0.123333
HORVU.MOREX.r3.1HG0011540	0	0.13	0.06	0	0	0	0	0	0	0	0	0	0	0	0	0	0	0	0.063333	0	0	0	0	0
HORVU.MOREX.r3.1HG0011550	5.8	4.75	4.66	1.62	1.73	1.61	1.25	0.83	1.81	2.28	1.52	1.87	0.41	0	0.21	1.12	0.87	0.44	5.07	1.65333	1.29667	1.89	0.206667	0.81
HORVU.MOREX.r3.1HG0011560	0.15	0.22	0.22	0.03	0.07	0.14	0.03	0.05	0.08	0.03	0.03	0.25	0	0.05	0.12	0	0.11	0.14	0.196667	0.08	0.053333	0.103333	0.056667	0.083333
HORVU.MOREX.r3.1HG0011570	5.72	7.18	6.38	1.36	2.09	1.03	1.24	0.75	2.24	13.76	18.6	18.04	2.05	1.19	1.47	1.79	0.97	1.52	6.42667	1.49333	1.41	16.8	1.57	1.42667
HORVU.MOREX.r3.1HG0011590	1.41	1.85	2.23	0.65	0.5	0.45	0.33	0.28	0.52	0.14	0.06	0.1	0	0.04	0	0	0.03	0.03	1.83	0.533333	0.376667	0.1	0.013333	0.02
HORVU.MOREX.r3.1HG0011660	0	0.43	0.14	0	0.09	0	0	0	0	0	0	0	0	0	0	0	0	0.11	0.19	0.03	0	0	0	0.036667
HORVU.MOREX.r3.1HG0011680	3.11	2.94	3.53	1.76	1.89	1.79	1.2	1.41	1.7	2.83	2.63	2.56	1.31	1.3	0.97	1.98	1.82	1.88	3.19333	1.81333	1.43667	2.67333	1.19333	1.89333
HORVU.MOREX.r3.1HG0011700	0.12	0.1	0	0.03	0	0	0.04	0	0	1.04	1.43	0.86	0.37	0.29	0.37	0.67	0.64	0.74	0.073333	0.01	0.013333	1.11	0.343333	0.683333
HORVU.MOREX.r3.1HG0011730	0.06	0.03	0.03	0	0	0	0	0	0	0.2	0.28	0.53	0.13	0.03	0.05	0.2	0.23	0.21	0.04	0	0	0.336667	0.07	0.213333
HORVU.MOREX.r3.1HG0011760	1.05	1.26	1.33	0.38	0.53	0.59	0.47	0.4	0.45	1.02	0.58	0.8	0.16	0.14	0.12	0.54	0.49	0.41	1.21333	0.5	0.44	0.8	0.14	0.48
HORVU.MOREX.r3.1HG0011790	3.46	3.62	4.33	1.11	1.23	1.16	1.41	1.13	1.12	2.99	2.36	2.74	0.93	0.74	0.81	1.23	1.69	1.7	3.80333	1.16667	1.22	2.69667	0.826667	1.54
HORVU.MOREX.r3.1HG0011820	5.15	6.89	5.19	3.08	1.86	1.84	1.57	2.05	1.87	3.98	2.68	3.17	1.07	2.14	2.02	2.54	2.1	1.78	5.74333	2.26	1.83	3.27667	1.74333	2.14
HORVU.MOREX.r3.1HG0011870	13.99	12.26	10.11	2.9	2.56	1.14	3.1	2.46	2.81	18.1	17.2	17.07	5.77	5.29	6.67	1.72	1.33	1.92	12.12	2.2	2.79	17.4567	5.91	1.65667
HORVU.MOREX.r3.1HG0011880	1.32	1.01	2.21	0	0	0	0	0	0	1.18	0.59	0	0	0	0	0	0	0	1.51333	0	0	0.59	0	0
HORVU.MOREX.r3.1HG0011890	12.12	13.69	12.13	5.94	6.23	5.61	5.35	4.83	6.16	13.45	12.92	12.78	6.22	7.39	7.29	9.27	7.86	8.01	12.6467	5.92667	5.44667	13.05	6.96667	8.38
HORVU.MOREX.r3.1HG0011900	6.77	6.18	7.12	7.12	6.59	5.47	3.24	2.7	3.3	16.37	10.55	11.43	7.32	5.3	5.66	7.61	6.47	8.46	6.69	6.39333	3.08	12.7833	6.09333	7.51333
HORVU.MOREX.r3.1HG0011910	0.06	0	0	0	0	0	0	0	0	0	0	0	0	0.51	0.21	0	0	0	0.02	0	0	0	0.24	0
HORVU.MOREX.r3.1HG0011960	0	0	0	0	0	0	0	0	0	0.11	0.04	0.07	0	0	0	0	0	0	0	0	0	0.073333	0	0
HORVU.MOREX.r3.1HG0011970	0	0	0	0	0	0	0	0	0	0	0	0	0	0	0	0	0	0	0	0	0	0	0	0
HORVU.MOREX.r3.1HG0012000	0	0	0	0	0	0	0	0	0	0	0	0	0	0	0	0	0	0	0	0	0	0	0	0
HORVU.MOREX.r3.1HG0012010	0	0	0	0	0	0	0	0	0	0	0	0	0	0	0	0	0	0	0	0	0	0	0	0
HORVU.MOREX.r3.1HG0012020	19.42	23.77	22.47	3.35	3.4	3.37	4.14	4.04	3.76	21.49	19.95	22.1	1.15	1.69	1.46	1.9	2.3	1.6	21.8867	3.37333	3.98	21.18	1.43333	1.93333
HORVU.MOREX.r3.1HG0012030	0	0	0.06	0	0	0	0	0	0.06	0	0.06	0	0	0	0.06	0.18	0.06	0	0.02	0	0.02	0.02	0.02	0.08
HORVU.MOREX.r3.1HG0012040	0.14	0	0	0	0	0	0	0.13	0	0	0	0	0	0	0.13	0	0	0	0.046667	0	0.043333	0	0.043333	0
HORVU.MOREX.r3.1HG0012100	9.9	9.02	9.3	2.83	2.34	2.59	2.2	2.69	2.59	5.15	4.88	5.27	1.63	1.42	1.4	2.19	2.17	1.66	9.40667	2.58667	2.49333	5.1	1.48333	2.00667
HORVU.MOREX.r3.1HG0012110	0.32	0.71	0.56	0	0	0.05	0.14	0.14	0.05	0.14	0.14	0.19	0.05	0.1	0.05	0	0.05	0	0.53	0.016667	0.11	0.156667	0.066667	0.016667
HORVU.MOREX.r3.1HG0012140	0	0	0	0	0	0	0	0	0	0	0	0	0	0	0	0	0	0	0	0	0	0	0	0
HORVU.MOREX.r3.1HG0012160	0	0	0	0	0	0	0	0	0	0	0	0	0	0	0	0	0	0	0	0	0	0	0	0
HORVU.MOREX.r3.1HG0012170	0	0	0	0	0	0	0	0	0	0	0	0	0	0	0	0	0	0	0	0	0	0	0	0
HORVU.MOREX.r3.1HG0012180	0	0	0	0	0	0	0	0	0	0	0	0	0	0	0	0	0	0	0	0	0	0	0	0
HORVU.MOREX.r3.1HG0012250	4.5	3.95	3.24	1.96	2.17	1.92	1.04	1.41	1.35	2.15	2.98	2.35	0.74	0.71	0.58	1.43	2.09	1.72	3.89667	2.01667	1.26667	2.49333	0.676667	1.74667
HORVU.MOREX.r3.1HG0012290	0	0	0	0	0	0	0	0	0	0	0	0	0	0	0	0	0	0	0	0	0	0	0	0
HORVU.MOREX.r3.1HG0012300	0	0	0	0	0	0	0	0	0	0	0	0	0	0	0	0	0	0	0	0	0	0	0	0
HORVU.MOREX.r3.1HG0012310	1.43	2.43	2.9	1.12	0.84	0.92	0.78	0.94	0.72	1.99	2.4	1.8	0.84	0.53	0.62	0.94	0.78	0.97	2.25333	0.96	0.813333	2.06333	0.663333	0.896667
HORVU.MOREX.r3.1HG0012320	0	0	0	0	0	0	0	0	0	0.14	0	0	0.27	0	0	0.15	0	0.14	0	0	0	0.046667	0.09	0.096667
HORVU.MOREX.r3.1HG0012330	15.56	16.51	15.96	4.5	4.46	3.92	3.22	3.21	3.8	15.65	15.36	15.43	3.49	3.72	3.59	3.44	3.85	3.83	16.01	4.29333	3.41	15.48	3.6	3.70667
HORVU.MOREX.r3.1HG0012340	0.32	0.19	0.26	0	0	0.04	0.08	0.04	0.16	0.29	0.32	0.28	0	0	0.04	0.09	0	0	0.256667	0.013333	0.093333	0.296667	0.013333	0.03
HORVU.MOREX.r3.1HG0012370	0	0	0	0	0	0	0	0	0	0	0	0	0	0	0	0	0	0	0	0	0	0	0	0
HORVU.MOREX.r3.1HG0012390	0	0	0	0	0.05	0	0	0	0	0	0	0	0	0.05	0.1	0	0	0.05	0	0.016667	0	0	0.05	0.016667
HORVU.MOREX.r3.1HG0012400	0	0	0	0	0	0	0	0	0	0	0	0	0	0	0	0	0	0	0	0	0	0	0	0
HORVU.MOREX.r3.1HG0012410	0	0	0	0.02	0	0.02	0.02	0	0	0	0	0	0	0	0	0	0	0	0	0.013333	0.006667	0	0	0
HORVU.MOREX.r3.1HG0012420	0	0	0	0.02	0	0.02	0.02	0	0	0	0	0	0	0	0	0	0	0	0	0.013333	0.006667	0	0	0
HORVU.MOREX.r3.1HG0012430	0	0	0	0.02	0	0.02	0.02	0	0	0	0	0	0	0	0	0	0	0	0	0.013333	0.006667	0	0	0
HORVU.MOREX.r3.1HG0012440	0	0	0	0	0	0	0	0	0	0	0	0	0	0	0	0	0	0	0	0	0	0	0	0
HORVU.MOREX.r3.1HG0012480	0	0	0	0	0	0	0	0	0	0	0	0	0	0	0	0	0	0	0	0	0	0	0	0
HORVU.MOREX.r3.1HG0012490	0	0	0	0	0	0	0	0	0	0	0	0	0	0	0	0	0	0	0	0	0	0	0	0
HORVU.MOREX.r3.1HG0012520	0	0	0	0.15	0.86	0.15	1.71	0.66	0.84	0	0	0	0.74	0.47	0.37	5.84	5.69	5.78	0	0.386667	1.07	0	0.526667	5.77
HORVU.MOREX.r3.1HG0012530	0.06	0	0	0	0	0	0	0	0	0.07	0	0	0	0	0	0	0	0	0.02	0	0	0.023333	0	0
HORVU.MOREX.r3.1HG0012540	0	0	0	0	0	0	0	0	0	0	0	0	0	0	0	0	0	0	0	0	0	0	0	0
HORVU.MOREX.r3.1HG0012570	788.24	793.17	789.08	3358.29	3192.8	3308.21	3803	3854.14	3583.78	570.89	562.16	574.19	3526.3	3434.7	3398.27	5069.34	5144.68	5202.5	790.163	3286.43	3746.97	569.08	3453.09	5138.84
HORVU.MOREX.r3.1HG0012580	264.94	275.62	260.78	2947.44	2770.22	2834.45	3086.48	3130.92	2947.43	199.49	188.2	183.43	3071.54	2963.57	2938.81	4485.93	4492.61	4594.85	267.113	2850.7	3054.94	190.373	2991.31	4524.46
HORVU.MOREX.r3.1HG0012590	0	0	0	0	0	0	0	0	0	0	0	0	0	0	0	0	0	0	0	0	0	0	0	0
HORVU.MOREX.r3.1HG0012620	0.89	0.74	1.08	0.74	1.23	0.99	1.01	0.62	1.04	0.33	0.43	0.14	0.15	0.28	0.37	1.52	2.12	2.07	0.903333	0.986667	0.89	0.3	0.266667	1.90333
HORVU.MOREX.r3.1HG0012630	3.72	3.93	4.08	0.25	0.13	0.35	0.07	0.43	0.16	3.47	4.09	4.08	0.47	0.76	0.46	0.46	0.17	0.4	3.91	0.243333	0.22	3.88	0.563333	0.343333
HORVU.MOREX.r3.1HG0012640	500.05	539.77	528.04	6879.31	6753.92	6517.02	6014.22	6035.13	6118.62	398.85	443.91	374.38	2814.89	2636.94	2654.16	3633.83	3614.76	3793.96	522.62	6716.75	6055.99	405.713	2702	3680.85
HORVU.MOREX.r3.1HG0012650	0	0	0	0	0	0	0	0	0	0	0	0	0	0	0	0	0	0	0	0	0	0	0	0
HORVU.MOREX.r3.1HG0012660	0	0.14	0	0	0	0	0	0	0	0.37	0	0.25	0	0.13	0	0	0	0	0.046667	0	0	0.206667	0.043333	0
HORVU.MOREX.r3.1HG0012670	0.18	0.33	0.63	0.09	0.05	0	0.07	0.12	0.07	0.21	0.3	0.3	0	0.05	0.1	0	0.07	0.12	0.38	0.046667	0.086667	0.27	0.05	0.063333
HORVU.MOREX.r3.1HG0012680	0	0	0	0	0	0	0	0	0	0	0	0	0	0	0	0	0	0	0	0	0	0	0	0
HORVU.MOREX.r3.1HG0012720	2.14	2.13	2.54	1.04	0.97	1.02	0.95	0.77	0.65	1.5	1.73	1.56	0.84	0.33	0.49	0.64	0.86	0.86	2.27	1.01	0.79	1.59667	0.553333	0.786667
HORVU.MOREX.r3.1HG0012730	1.32	0.76	0.97	0.44	0.54	0.31	0.14	0.11	0.14	0.98	0.94	1.35	0.04	0.11	0.14	0.08	0.04	0.04	1.01667	0.43	0.13	1.09	0.096667	0.053333
HORVU.MOREX.r3.1HG0012760	18.89	18.47	21.15	0	0	0	0	0	0	32.23	30.99	34.7	0	0	0	0	0	0	19.5033	0	0	32.64	0	0
HORVU.MOREX.r3.1HG0012840	0.09	0.14	0.07	0.08	0.03	0.05	0.01	0	0.05	0.07	0.03	0.11	0.06	0.03	0.03	0.04	0	0.04	0.1	0.053333	0.02	0.07	0.04	0.026667
HORVU.MOREX.r3.1HG0012850	0.48	0.53	0.46	0.06	0.1	0.06	0.07	0.07	0.16	0.17	0.03	0	0	0	0	0	0	0.04	0.49	0.073333	0.1	0.066667	0	0.013333
HORVU.MOREX.r3.1HG0012860	0	0	0	0	0	0	0	0.03	0	0	0	0.03	0	0	0.04	0	0	0	0	0	0.01	0.01	0.013333	0
HORVU.MOREX.r3.1HG0012870	0	0.05	0	0	0	0	0	0	0	0	0.08	0	0	0	0	0	0.08	0	0.016667	0	0	0.026667	0	0.026667
HORVU.MOREX.r3.1HG0012880	0	0	0	0	0	0	0	0	0	0	0	0	0	0	0	0	0	0	0	0	0	0	0	0
HORVU.MOREX.r3.1HG0012890	0	0	0	0	0	0	0	0	0	0	0	0	0	0	0	0	0	0	0	0	0	0	0	0
HORVU.MOREX.r3.1HG0012950	0.05	0	0	0.19	0	0.34	0.1	0.25	0	0	0	0	0.2	0	0.2	0.06	0.07	0.19	0.016667	0.176667	0.116667	0	0.133333	0.106667
HORVU.MOREX.r3.1HG0012990	0	0	0	0	0	0	0	0	0	0	0	0	0	0	0	0	0	0	0	0	0	0	0	0
HORVU.MOREX.r3.1HG0013000	13.32	14.42	15.09	3.11	2.59	2.95	2.62	2.61	2.76	16.43	16.49	15.57	2.31	2.54	2.52	3.94	5.4	5.07	14.2767	2.88333	2.66333	16.1633	2.45667	4.80333
HORVU.MOREX.r3.1HG0013020	2.86	3.22	3.6	1.47	1.25	0.87	1.44	0.77	0.54	3.65	3.64	3.32	1.85	1.53	1.41	1.25	1.45	1.2	3.22667	1.19667	0.916667	3.53667	1.59667	1.3
HORVU.MOREX.r3.1HG0013030	0	0	0	0	0	0.28	0	0	0	0	0.55	0.28	0	0	0	0	0	0.32	0	0.093333	0	0.276667	0	0.106667
HORVU.MOREX.r3.1HG0013050	153.93	161.08	164.73	43.3	42.82	41.23	34.09	34.85	37.66	158.85	159.48	168.81	31.24	32.08	30.17	45.84	47.02	47.69	159.913	42.45	35.5333	162.38	31.1633	46.85
HORVU.MOREX.r3.1HG0013070	0.38	0.78	0.73	0.17	0.33	0	0.11	0.52	0.17	0.11	0.11	0.23	0.06	0	0.18	0.19	0.12	0.06	0.63	0.166667	0.266667	0.15	0.08	0.123333
HORVU.MOREX.r3.1HG0013140	1.18	1.21	1.41	0	0	0	0	0	0	1.58	1.05	1.86	0	0	0	0	0	0	1.26667	0	0	1.49667	0	0
HORVU.MOREX.r3.1HG0013150	0	0	0	0	0	0	0	0	0	0.2	0	0	0	0	0	0	0	0	0	0	0	0.066667	0	0
HORVU.MOREX.r3.1HG0013170	0.42	1.19	0.51	0	0	0	0	0	0	6.07	7.05	6.42	0	0	0	0	0	0	0.706667	0	0	6.51333	0	0
HORVU.MOREX.r3.1HG0013180	8.06	8.44	8.92	1.9	1.2	1.35	1.32	1.58	1.59	13.31	12.71	14.32	0.14	0.27	0.53	0.59	0.65	0.85	8.47333	1.48333	1.49667	13.4467	0.313333	0.696667
HORVU.MOREX.r3.1HG0013220	34.59	36.03	36.28	11.32	9.52	9.9	6.39	7.15	5.76	32.7	36.89	30.56	5.3	3.68	5.6	6.14	6.44	6.15	35.6333	10.2467	6.43333	33.3833	4.86	6.24333
HORVU.MOREX.r3.1HG0013230	0	0	0	0	0	0	0	0	0	0	0	0	0	0	0	0	0	0	0	0	0	0	0	0
HORVU.MOREX.r3.1HG0013240	0	0	0	0	0	0	0	0	0	0	0.09	0	0	0	0	0	0	0	0	0	0	0.03	0	0
HORVU.MOREX.r3.1HG0013250	0	0	0	0	0	0	0	0	0	0	0	0	0	0	0	0	0	0	0	0	0	0	0	0
HORVU.MOREX.r3.1HG0013270	0	0.31	0.58	31.81	38.16	35.15	44.28	51.74	40.61	0.82	0	0	56.31	57.07	57.99	105.84	111.28	99.66	0.296667	35.04	45.5433	0.273333	57.1233	105.593
HORVU.MOREX.r3.1HG0013280	0	0	0	0	0	0.11	0	0	0	0	0	0	0	0	0.12	0	0	0	0	0.036667	0	0	0.04	0
HORVU.MOREX.r3.1HG0013300	16.55	15.26	14.65	9.32	7.18	9.11	8.92	8.64	8.73	13.79	15.85	14.57	7.89	6.73	7.85	10.97	9.21	10.4	15.4867	8.53667	8.76333	14.7367	7.49	10.1933
HORVU.MOREX.r3.1HG0013310	1752.7	1817.42	1849.3	276.17	268.45	256.16	77.3	74.07	84.37	2571.32	2681.54	2692.13	84.63	77.99	83.08	2.75	2.71	3.5	1806.47	266.927	78.58	2648.33	81.9	2.98667
HORVU.MOREX.r3.1HG0013330	23.02	7.69	8.2	0	0	0	2.54	0	0	39.79	35.24	0	0	0	2.22	1.38	0	0	12.97	0	0.846667	25.01	0.74	0.46
HORVU.MOREX.r3.1HG0013340	7.42	10.04	7.84	0.24	0.32	0.33	0.08	0	0	9.26	9.68	9.56	0.4	0	0	0	0	0	8.43333	0.296667	0.026667	9.5	0.133333	0
HORVU.MOREX.r3.1HG0013350	0	0	0	0	0	0	0	0	0	0	0	0	0	0	0	0	0	0	0	0	0	0	0	0
HORVU.MOREX.r3.1HG0013380	0.5	0.77	0.48	0	0	0	0	0	0	0.22	0	0	0	0	0	0	0	0	0.583333	0	0	0.073333	0	0
HORVU.MOREX.r3.1HG0013400	1716.73	1752.7	1790.88	85.48	78.43	85.43	16.57	14.68	18.42	2099.79	2177.93	2178.54	11.8	11.69	10.85	0	0.12	0	1753.44	83.1133	16.5567	2152.09	11.4467	0.04
HORVU.MOREX.r3.1HG0013440	0	0	0	0	0	0	0	0	0	0	0	0	0	0	0	0	0	0	0	0	0	0	0	0
HORVU.MOREX.r3.1HG0013450	50.1	61.7	65.05	2.15	1.38	1.76	0	0.37	0	76.73	72.31	75.07	0	0	0.37	0	0	0	58.95	1.76333	0.123333	74.7033	0.123333	0
HORVU.MOREX.r3.1HG0013470	0	0	0	0	0	0	0	0	0	0	0	0	0	0	0	0	0	0	0	0	0	0	0	0
HORVU.MOREX.r3.1HG0013480	583.49	603.43	604.33	95.12	91.57	91.01	36.36	32.53	33.73	668.05	688.42	694.68	21.25	23.84	21.99	0.63	0.45	1.06	597.083	92.5667	34.2067	683.717	22.36	0.713333
HORVU.MOREX.r3.1HG0013490	5986.36	5937.32	6152.8	961.55	938.44	936.22	327.33	343.17	329.37	9360.27	9608.01	9797.25	337.6	293.1	297.32	16.31	15.02	14.52	6025.49	945.403	333.29	9588.51	309.34	15.2833
HORVU.MOREX.r3.1HG0013510	958.38	962.68	1003.41	167.07	160.53	156.75	58.09	57.85	56.99	1208.72	1239.07	1244.84	42.47	41.44	35.74	1.47	1.09	1.93	974.823	161.45	57.6433	1230.88	39.8833	1.49667
HORVU.MOREX.r3.1HG0013540	327.8	358.26	322.94	49.98	48.58	41.14	20.21	16.54	15.94	367.71	377.18	369.05	11.12	9.01	11.69	1.64	1.01	0.43	336.333	46.5667	17.5633	371.313	10.6067	1.02667
HORVU.MOREX.r3.1HG0013570	475.26	477.72	486.29	75.32	66.08	46.34	14.07	20.42	22.37	610.36	576.34	633.7	20.87	12.38	14.45	0	1.93	0	479.757	62.58	18.9533	606.8	15.9	0.643333
HORVU.MOREX.r3.1HG0013590	585.51	613.19	624.04	37.89	28.11	39.39	6.5	6.19	3.79	807.58	826.37	809.52	6.07	4.74	6.54	0	0	0	607.58	35.13	5.49333	814.49	5.78333	0
HORVU.MOREX.r3.1HG0013650	0.14	0	0.19	0.17	0.08	0	0.09	0.09	0.09	0.18	0.35	0.7	0.18	0.07	0.25	0.57	0.28	0.19	0.11	0.083333	0.09	0.41	0.166667	0.346667
HORVU.MOREX.r3.1HG0013690	9.91	11.13	10.21	5.79	4.7	5.19	4.76	3.89	4.63	10.43	10.22	10.71	3.33	3.82	3.21	3.26	4.28	3.2	10.4167	5.22667	4.42667	10.4533	3.45333	3.58
HORVU.MOREX.r3.1HG0013700	4.61	4.53	7.45	2.15	2.86	2.32	1.74	1.59	1.46	6.85	8.66	8.34	1.48	1.65	1.51	2.33	1.62	1.82	5.53	2.44333	1.59667	7.95	1.54667	1.92333
HORVU.MOREX.r3.1HG0013800	44.55	45.28	43.15	8.97	7.01	7.57	6.44	5.89	7.16	36.88	38.58	37.8	4.36	4.02	4.28	5.58	5.43	5.01	44.3267	7.85	6.49667	37.7533	4.22	5.34
HORVU.MOREX.r3.1HG0013820	21.43	21.23	20.64	8.15	8.63	8.53	8.5	9.94	9.26	17.53	16.73	18.05	6.8	6.83	7.44	7.15	8.5	7.38	21.1	8.43667	9.23333	17.4367	7.02333	7.67667
HORVU.MOREX.r3.1HG0013910	0	0	0	0	0	0	0	0	0	0	0	0	0	0	0	0	0	0	0	0	0	0	0	0
HORVU.MOREX.r3.1HG0013920	13.72	12.98	15.26	0.32	0.14	0.51	0.09	0.04	0.06	11.91	12.64	11.78	0.11	0	0.13	0	0	0.07	13.9867	0.323333	0.063333	12.11	0.08	0.023333
HORVU.MOREX.r3.1HG0013940	0	0	0	0	0	0	0	0	0	0	0	0	0	0	0	0	0	0	0	0	0	0	0	0
HORVU.MOREX.r3.1HG0013960	0	0	0	0	0	0	0	0	0	0	0	0	0	0	0	0	0	0	0	0	0	0	0	0
HORVU.MOREX.r3.1HG0013970	0	0	0	0.41	0.56	0	0	1.17	0	0	0	0	0	0	0	0	0	0	0	0.323333	0.39	0	0	0
HORVU.MOREX.r3.1HG0013980	8.63	7.2	7.68	6.13	5.2	5.07	4.47	4.92	4.46	6.88	7.79	8.45	3.57	2.93	3.7	6.3	5.94	6.79	7.83667	5.46667	4.61667	7.70667	3.4	6.34333
HORVU.MOREX.r3.1HG0014090	0	0	0.05	0	0	0	0	0	0	0	0	0	0	0	0	0	0	0	0.016667	0	0	0	0	0
HORVU.MOREX.r3.1HG0014100	3.87	4.64	3.99	0.78	0.8	0.72	0.98	0.83	0.95	2.76	3.11	3.06	0.71	0.85	0.6	0.89	0.89	0.68	4.16667	0.766667	0.92	2.97667	0.72	0.82
HORVU.MOREX.r3.1HG0014120	0.19	0.19	0.36	0.03	0	0.07	0	0	0	0.13	0.2	0.13	0	0	0	0	0.1	0.04	0.246667	0.033333	0	0.153333	0	0.046667
HORVU.MOREX.r3.1HG0014190	6.56	7.35	6.28	3.98	3.57	3.78	3.37	3.94	4.07	5.3	5.47	5.88	3.35	3.73	3.61	5.06	4.13	4.38	6.73	3.77667	3.79333	5.55	3.56333	4.52333
HORVU.MOREX.r3.1HG0014220	16.17	15.83	17.16	11.08	12.24	11.52	10.76	10.75	10.96	15.4	14.89	16.3	10.51	10.18	10.99	11.04	11.31	11.44	16.3867	11.6133	10.8233	15.53	10.56	11.2633
HORVU.MOREX.r3.1HG0014240	0	0	0	0.13	0.07	0.34	0.14	0.07	0	0	0.14	0	0.21	0.21	0.35	0	0	0.07	0	0.18	0.07	0.046667	0.256667	0.023333
HORVU.MOREX.r3.1HG0014260	0	0	0	0	0	0	0	0	0	0	0	0	0	0	0	0	0	0	0	0	0	0	0	0
HORVU.MOREX.r3.1HG0014320	7.21	6.29	6.24	2.41	2.65	1.97	2.09	1.94	2.35	5.68	5.76	5.55	2.07	1.72	2	3.4	3.52	2.9	6.58	2.34333	2.12667	5.66333	1.93	3.27333
HORVU.MOREX.r3.1HG0014340	17.5	19.11	18.23	9.08	9.14	9.37	8.29	7.97	7.16	13.89	15.06	14.15	7.5	7.86	7.88	9.47	9.8	10.17	18.28	9.19667	7.80667	14.3667	7.74667	9.81333
HORVU.MOREX.r3.1HG0014350	1.62	1.66	2.5	0.41	0.15	0.68	0.58	0.23	0.11	2.97	2.4	2.79	0.93	0.31	0.32	0.46	1.24	0.69	1.92667	0.413333	0.306667	2.72	0.52	0.796667
HORVU.MOREX.r3.1HG0014380	0	0.32	0	0.83	0.14	0.14	0.43	0.43	0	1.28	0.85	1.56	0	0.14	0	0.15	0.15	1.21	0.106667	0.37	0.286667	1.23	0.046667	0.503333
HORVU.MOREX.r3.1HG0014400	990.23	1017.68	1026.82	2552.23	2481.38	2429.06	2578.9	2575.12	2571.85	821.79	809.13	822.01	3279.8	3144.32	3167.87	3648.4	3699.35	3657.69	1011.58	2487.56	2575.29	817.643	3197.33	3668.48
HORVU.MOREX.r3.1HG0014410	6.49	5.67	5.38	2.28	1.77	1.74	1.62	1.08	1.82	5.41	5.11	5.15	2.17	1.38	1.45	2.52	2.03	2	5.84667	1.93	1.50667	5.22333	1.66667	2.18333
HORVU.MOREX.r3.1HG0014430	9.7	11.25	10.83	4.7	4.38	4.5	3.16	3.11	4.29	11.11	10.23	11.18	3.6	3.16	3.4	4.57	5.15	3.83	10.5933	4.52667	3.52	10.84	3.38667	4.51667
HORVU.MOREX.r3.1HG0014440	15.48	17.61	15.6	2.75	2.61	2.32	1.81	1.81	1.62	14.15	14.31	14.46	0.96	0.87	1.21	1.19	1.65	1.8	16.23	2.56	1.74667	14.3067	1.01333	1.54667
HORVU.MOREX.r3.1HG0014490	0.89	1.09	1.02	0.11	0.2	0.27	0.21	0.18	0.07	0.55	0.91	0.57	0.21	0.28	0.09	0.29	0.26	0.1	1	0.193333	0.153333	0.676667	0.193333	0.216667
HORVU.MOREX.r3.1HG0014500	0	0	0	0	0	0	0	0	0	0	0	0	0	0	0	0	0	0	0	0	0	0	0	0
HORVU.MOREX.r3.1HG0014520	0.61	1.47	1.62	2	1.44	0.6	0.55	2.16	2.53	1.77	0.1	0.07	0.14	0.07	0.14	0.15	0.11	0.25	1.23333	1.34667	1.74667	0.646667	0.116667	0.17
HORVU.MOREX.r3.1HG0014530	58.71	69.31	62.87	110.65	104.49	103.24	75.16	77.31	74.45	60.46	60.77	60.9	30.37	31.8	34.25	37.79	38.38	38.18	63.63	106.127	75.64	60.71	32.14	38.1167
HORVU.MOREX.r3.1HG0014540	0	0	0	0	0	0	0	0	0.11	0	0	0	0	0	0.12	0	0	0	0	0	0.036667	0	0.04	0
HORVU.MOREX.r3.1HG0014550	0	0	0	0	0	0	0	0	0	0	0	0	0	0	0	0	0	0	0	0	0	0	0	0
HORVU.MOREX.r3.1HG0014560	0.51	0.28	0.49	0.21	0.12	0.09	0.21	0.15	0.15	4.29	4.61	4.95	0.74	0.43	0.44	0.53	1.18	0.8	0.426667	0.14	0.17	4.61667	0.536667	0.836667
HORVU.MOREX.r3.1HG0014570	0.07	0.27	0.06	0	0.17	0.06	0	0.24	0	57.94	61.2	58.85	18.07	16.72	18.25	26.62	26.86	26.84	0.133333	0.076667	0.08	59.33	17.68	26.7733
HORVU.MOREX.r3.1HG0014580	6.55	6.15	6.43	3.87	3.73	3.97	4.27	4.79	3.72	6.5	6.98	7.76	3.49	3.44	3.21	4.86	4.16	4.01	6.37667	3.85667	4.26	7.08	3.38	4.34333
HORVU.MOREX.r3.1HG0014590	5.75	5.69	6.85	5.68	5.57	5.51	7.94	5.66	7.65	10.12	12.9	12.47	3.35	2.59	1.96	2.18	2.73	2.14	6.09667	5.58667	7.08333	11.83	2.63333	2.35
HORVU.MOREX.r3.1HG0014620	22.04	24.12	24.43	4.46	4.23	4.12	3.86	4.09	3.9	24.87	24.59	24.73	3.38	3.36	2.91	9.73	9.7	9.85	23.53	4.27	3.95	24.73	3.21667	9.76
HORVU.MOREX.r3.1HG0014640	0.83	0.73	0.76	0.09	0.29	0.16	0.11	0.14	0.14	0.82	0.42	0.58	0.14	0.14	0.2	0.19	0.28	0.24	0.773333	0.18	0.13	0.606667	0.16	0.236667
HORVU.MOREX.r3.1HG0014650	1.19	1.46	1.41	0.22	0.11	0.11	0.16	0.14	0.18	0.96	0.95	0.88	0.14	0.16	0.24	0.12	0.17	0.29	1.35333	0.146667	0.16	0.93	0.18	0.193333
HORVU.MOREX.r3.1HG0014660	1.73	2.24	2	0.62	0.51	0.42	0.44	0.48	0.5	1.31	1.41	1.2	0.62	0.46	0.35	0.62	0.55	0.77	1.99	0.516667	0.473333	1.30667	0.476667	0.646667
HORVU.MOREX.r3.1HG0014680	6.4	7.74	6.54	0.97	1.35	1.28	1.55	1.34	1.25	6.44	6.78	5.43	0.84	0.52	0.81	1.32	1.07	1.22	6.89333	1.2	1.38	6.21667	0.723333	1.20333
HORVU.MOREX.r3.1HG0014690	38.68	39.37	42.22	8.52	7.2	8.59	6.99	7.66	7.62	45.56	50.83	51.05	6.63	5.87	6.46	8.3	9.12	7.28	40.09	8.10333	7.42333	49.1467	6.32	8.23333
HORVU.MOREX.r3.1HG0014700	0	0	0	0	0	0	0	0	0	0	0	0	0	0	0	0	0	0	0	0	0	0	0	0
HORVU.MOREX.r3.1HG0014710	0	0	0	0	0	0	0	0	0	0	0	0	0	0	0	0	0	0	0	0	0	0	0	0
HORVU.MOREX.r3.1HG0014730	0.3	0.71	0.28	0.09	0.17	0.17	0	0.09	0.09	0.53	0.26	0.44	0.27	0.27	0.09	0.48	0.28	0.38	0.43	0.143333	0.06	0.41	0.21	0.38
HORVU.MOREX.r3.1HG0014740	45.1	48.21	45.67	26.56	24	25	20.71	19.99	20.48	38.82	39.4	37.68	19.27	17.9	17.37	24.28	23.99	24.05	46.3267	25.1867	20.3933	38.6333	18.18	24.1067
HORVU.MOREX.r3.1HG0014790	2.46	3.65	2.86	5.64	4.58	4.6	4.85	3.32	3.79	2.95	2.16	1.76	2.11	2.92	2.32	2.92	2.3	1.41	2.99	4.94	3.98667	2.29	2.45	2.21
HORVU.MOREX.r3.1HG0014800	0.54	0.33	0.62	0.09	0.19	0	0.19	0.1	0	0.97	0.77	0.77	0	0.2	0.1	0.42	0.1	0	0.496667	0.093333	0.096667	0.836667	0.1	0.173333
HORVU.MOREX.r3.1HG0014850	0	0	0	0	0	0	0	0	0	0	0	0	0	0	0	0	0	0	0	0	0	0	0	0
HORVU.MOREX.r3.1HG0014890	17.57	19.08	14.83	1.23	1.85	2.1	1.13	1.14	0.78	15.18	11.62	15.06	0.71	0.46	0.36	0.67	0.58	0.65	17.16	1.72667	1.01667	13.9533	0.51	0.633333
HORVU.MOREX.r3.1HG0014910	0	0	0	0	0	0	0	0	0	0	0	0	0	0	0	0	0	0	0	0	0	0	0	0
HORVU.MOREX.r3.1HG0014930	0.6	0	0	0	0	0	0	0.8	0.5	0	0	0	0.17	0	0	0.57	0	0.29	0.2	0	0.433333	0	0.056667	0.286667
HORVU.MOREX.r3.1HG0015000	0	0	0	0	0	0	0.09	0.19	0	0	0	0	0	0	0	0	0	0	0	0	0.093333	0	0	0
HORVU.MOREX.r3.1HG0015080	0	0	0	0	0	0	0.09	0	0.09	0	0	0	0.09	0	0	0	0	0	0	0	0.06	0	0.03	0
HORVU.MOREX.r3.1HG0015090	0	0	0.25	0	0	0.51	0	0.06	0	0	0	0	0	0.63	0	0	0	0	0.083333	0.17	0.02	0	0.21	0
HORVU.MOREX.r3.1HG0015110	14.24	14.42	15.23	2.44	2.57	1.7	1.49	1.49	1.56	15.61	13.76	15.64	0.8	0.85	1.01	0.63	0.74	1.02	14.63	2.23667	1.51333	15.0033	0.886667	0.796667
HORVU.MOREX.r3.1HG0015120	0	0	0	0	0	0	0	0	0	0	0	0	0	0	0	0	0	0	0	0	0	0	0	0
HORVU.MOREX.r3.1HG0015130	21.76	24.18	23.69	18.47	16.96	15.43	14.02	12.96	14.19	18.51	20.33	20	7.36	7.27	7.13	6.02	6.06	6.04	23.21	16.9533	13.7233	19.6133	7.25333	6.04
HORVU.MOREX.r3.1HG0015170	52.5	54.06	55.28	24.1	23.04	20.64	18.97	18.49	17.49	60.98	56.12	57.07	11.04	10.49	10.09	14.15	15.57	14.75	53.9467	22.5933	18.3167	58.0567	10.54	14.8233
HORVU.MOREX.r3.1HG0015180	0.11	0.11	0.19	0.71	0.95	0.79	1.28	1.2	1.36	0.01	0	0.02	0.11	0.09	0.1	0.26	0.13	0.15	0.136667	0.816667	1.28	0.01	0.1	0.18
HORVU.MOREX.r3.1HG0015190	0.14	0.12	0.15	0.66	0.56	0.4	1.04	1.54	1.26	0	0	0.04	0.12	0.1	0.14	0.42	0.36	0.2	0.136667	0.54	1.28	0.013333	0.12	0.326667
HORVU.MOREX.r3.1HG0015240	0.56	1.03	0.48	0	0.11	0.05	0	0.06	0.06	1.07	0.89	0.56	0.28	0	0.12	0.12	0	0.12	0.69	0.053333	0.04	0.84	0.133333	0.08
HORVU.MOREX.r3.1HG0015250	15.65	14.61	14.33	9.97	8.57	10.33	7.91	7.86	8.37	5.83	5.59	6.09	6.99	7.08	7.18	7.55	8.04	7.47	14.8633	9.62333	8.04667	5.83667	7.08333	7.68667
HORVU.MOREX.r3.1HG0015270	35.73	36.71	35.76	7.67	8.31	6.7	6.43	6.24	6.61	49.35	47.57	49.97	6.87	6.26	6.16	9.78	10.92	11.94	36.0667	7.56	6.42667	48.9633	6.43	10.88
HORVU.MOREX.r3.1HG0015290	0	0	0	0	0	0	0	0	0	0	0	0	0	0	0	0	0	0	0	0	0	0	0	0
HORVU.MOREX.r3.1HG0015330	0.26	0.22	0.38	0.23	0.34	0.08	0.59	0.08	0.08	0.04	0.12	0.2	0	0	0	0	0	0.04	0.286667	0.216667	0.25	0.12	0	0.013333
HORVU.MOREX.r3.1HG0015360	0	0	0	0	0	0	0	0	0	0	0	0	0	0	0	0	0	0	0	0	0	0	0	0
HORVU.MOREX.r3.1HG0015390	2	2.05	2.29	0.25	0.17	0.08	0.26	0.26	0	2.66	2.89	3.33	0.26	0.26	0.09	0.37	0	0.09	2.11333	0.166667	0.173333	2.96	0.203333	0.153333
HORVU.MOREX.r3.1HG0015420	0	0	0	0	0	0	0	0	0	0	0	0	0	0	0	0	0	0	0	0	0	0	0	0
HORVU.MOREX.r3.1HG0015430	2.62	2.58	1.71	2.1	1.59	1.99	1.82	1.44	2.25	2.57	2.05	2.58	1.92	1.8	2.34	1.02	1.86	1.27	2.30333	1.89333	1.83667	2.4	2.02	1.38333
HORVU.MOREX.r3.1HG0015460	0	0.14	0	0.12	0	0	0	0	0	0	0	0	0	0	0	0.13	0	0	0.046667	0.04	0	0	0	0.043333
HORVU.MOREX.r3.1HG0015470	23.14	23	24.99	11.81	11.61	13.16	8.77	8.16	8.93	18.37	19.17	18.82	8.66	8.89	7.77	11.88	13.74	12.31	23.71	12.1933	8.62	18.7867	8.44	12.6433
HORVU.MOREX.r3.1HG0015480	26.52	28.53	28.21	8.11	7.5	7.65	6.28	5.92	6.46	29.18	26.76	26.96	5.7	5.43	6.51	6.17	5.9	7.19	27.7533	7.75333	6.22	27.6333	5.88	6.42
HORVU.MOREX.r3.1HG0015510	0	0	0	0	0	0	0	0	0	0	0	0	0	0	0	0	0	0	0	0	0	0	0	0
HORVU.MOREX.r3.1HG0015520	0.08	0.08	0.11	0.07	0.1	0.24	0.39	0.46	0.07	0.14	0.28	0.25	0.22	0.25	0.26	0.38	0.41	0.45	0.09	0.136667	0.306667	0.223333	0.243333	0.413333
HORVU.MOREX.r3.1HG0015530	0	0	0	0	0	0	0	0	0	0	0	0	0	0	0	0	0	0	0	0	0	0	0	0
HORVU.MOREX.r3.1HG0015610	0	0	0	0	0	0	0	0.03	0	0	0	0	0	0	0	0	0	0	0	0	0.01	0	0	0
HORVU.MOREX.r3.1HG0015620	0	0	0	0	0	0	0	0	0	0	0	0	0	0	0	0	0	0	0	0	0	0	0	0
HORVU.MOREX.r3.1HG0015640	0	0	0	0	0	0	0	0	0	0	0	0	0	0	0	0	0	0	0	0	0	0	0	0
HORVU.MOREX.r3.1HG0015670	0	0	0	0	0	0	0	0	0	0	0	0	0	0	0	0	0	0	0	0	0	0	0	0
HORVU.MOREX.r3.1HG0015680	0.1	0.24	0.22	0.18	0.06	0.21	0.09	0.09	0.03	0.03	0	0.06	0.09	0.03	0	0.03	0	0.06	0.186667	0.15	0.07	0.03	0.04	0.03
HORVU.MOREX.r3.1HG0015720	1.6	1.67	1.9	1.47	1.33	1.23	1.09	0.75	1.27	0.66	0.54	0.61	0.82	0.8	0.72	1.09	1.01	0.69	1.72333	1.34333	1.03667	0.603333	0.78	0.93
HORVU.MOREX.r3.1HG0015740	0	0	0	0	0	0	0	0	0	0	0	0	0	0	0	0	0	0	0	0	0	0	0	0
HORVU.MOREX.r3.1HG0015750	1.11	1.32	1.61	0.19	0.31	0.19	0.16	0.23	0.28	0.84	1.47	0.73	0.1	0.23	0.27	0.28	0.1	0.31	1.34667	0.23	0.223333	1.01333	0.2	0.23
HORVU.MOREX.r3.1HG0015760	7.11	7.26	7.63	3.71	3.55	3.54	1.93	2.43	2.21	5.74	6.31	6.29	1.47	1.88	1.83	2.72	3.19	3.04	7.33333	3.6	2.19	6.11333	1.72667	2.98333
HORVU.MOREX.r3.1HG0015780	0	0	0	0	0	0	0	0	0	0	0	0	0	0	0	0	0	0	0	0	0	0	0	0
HORVU.MOREX.r3.1HG0015790	0	0	0	0	0	0	0	0	0	0	0	0	0	0	0	0	0	0	0	0	0	0	0	0
HORVU.MOREX.r3.1HG0015890	3.4	3.34	3.33	1.23	1.42	1.16	1.38	1.1	1.47	2.76	2.61	2.31	0.99	0.92	1.21	2.19	1.69	2	3.35667	1.27	1.31667	2.56	1.04	1.96
HORVU.MOREX.r3.1HG0015960	0	0	0	0	0	0	0	0	0	0	0	0	0	0	0	0	0	0	0	0	0	0	0	0
HORVU.MOREX.r3.1HG0015990	0.09	0	0.09	0.16	0.16	0	0	0	0.08	0	0.08	0	0.08	0.25	0.17	0	0.09	0.18	0.06	0.106667	0.026667	0.026667	0.166667	0.09
HORVU.MOREX.r3.1HG0016030	3.43	3.14	2.93	3.22	4.55	5.03	1.77	2.43	1.08	2.86	3.49	2.74	1.55	1.56	1.58	2.25	1.72	2.34	3.16667	4.26667	1.76	3.03	1.56333	2.10333
HORVU.MOREX.r3.1HG0016050	0	0	0.13	0	0.12	0	0	0	0.12	0	0.13	0	0	0	0.13	0	0	0.13	0.043333	0.04	0.04	0.043333	0.043333	0.043333
HORVU.MOREX.r3.1HG0016090	10.51	11.39	11.81	9.65	9.24	8.69	8.74	8.46	9.09	10.03	10.61	10.4	7.72	5.66	6.92	8.35	8.61	7.2	11.2367	9.19333	8.76333	10.3467	6.76667	8.05333
HORVU.MOREX.r3.1HG0016100	0.05	0.05	0.1	0.04	0.13	0	0.04	0	0.04	0.09	0	0	0	0	0.05	0.1	0	0.14	0.066667	0.056667	0.026667	0.03	0.016667	0.08
HORVU.MOREX.r3.1HG0016110	23.24	25.64	24.08	11.19	10.94	12.19	8.34	9.46	9.69	20.88	18.63	20.83	10.6	11.19	10.47	12.75	13.05	13.46	24.32	11.44	9.16333	20.1133	10.7533	13.0867
HORVU.MOREX.r3.1HG0016120	0	0	0	0	0	0	0	0	0	0	0	0	0	0	0	0	0	0	0	0	0	0	0	0
HORVU.MOREX.r3.1HG0016130	0	0	0	0	0.1	0	0	0	0	0	0	0	0.1	0	0	0	0	0	0	0.033333	0	0	0.033333	0
HORVU.MOREX.r3.1HG0016150	0	0	0	0	0	0	0	0	0.09	0	0	0	0	0	0	0	0	0	0	0	0.03	0	0	0
HORVU.MOREX.r3.1HG0016160	0	0	0	0	0	0	0	0	0	0	0	0	0	0	0	0	0	0	0	0	0	0	0	0
HORVU.MOREX.r3.1HG0016170	0	0	0	0	0	0	0	0	0	0	0	0	0	0	0	0	0	0	0	0	0	0	0	0
HORVU.MOREX.r3.1HG0016190	0.57	0.58	1.08	0	0.46	0.48	0	0.5	0	0.5	1	0	0	0	0.5	0	0	0	0.743333	0.313333	0.166667	0.5	0.166667	0
HORVU.MOREX.r3.1HG0016200	29.73	31.48	31.51	33.62	30.89	29.66	32.1	26.97	32.6	30.02	29.6	25.89	21.31	23.82	22.39	36.23	34.57	34.59	30.9067	31.39	30.5567	28.5033	22.5067	35.13
HORVU.MOREX.r3.1HG0016210	4.29	3.65	4.07	0	0	0.04	0	0	0	10.97	11.71	11.98	0	0	0.04	0.09	0	0.09	4.00333	0.013333	0	11.5533	0.013333	0.06
HORVU.MOREX.r3.1HG0016240	0	0	0	0	0	0	0	0	0	0	0	0	0	0	0	0	0	0	0	0	0	0	0	0
HORVU.MOREX.r3.1HG0016260	14.07	15.25	15.98	6.74	7.29	7.27	5.5	5.88	5.63	11.38	12.35	11.13	3.52	3.62	3.55	5.38	5.72	5.76	15.1	7.1	5.67	11.62	3.56333	5.62
HORVU.MOREX.r3.1HG0016290	0	0	0	0	0	0	0	0	0	0	0	0	0	0	0	0	0	0	0	0	0	0	0	0
HORVU.MOREX.r3.1HG0016310	38.79	38.61	37.32	26.96	25.64	24.23	20.51	18.53	20.64	26.13	31.13	28.75	13.25	12.54	14.27	16.64	18.98	19.27	38.24	25.61	19.8933	28.67	13.3533	18.2967
HORVU.MOREX.r3.1HG0016340	0	0	0	0	0	0.23	0	0	0	0.12	0	0.12	0	0	0	0	0	0	0	0.076667	0	0.08	0	0
HORVU.MOREX.r3.1HG0016360	0	0	0	0	0	0	0.06	0	0	0	0	0	0	0	0	0	0	0	0	0	0.02	0	0	0
HORVU.MOREX.r3.1HG0016370	1.2	1.06	1.38	0.7	0.62	0.14	0.58	0.14	0.42	0.93	0.43	0.36	0.22	0.58	0.37	0.77	0.52	1.06	1.21333	0.486667	0.38	0.573333	0.39	0.783333
HORVU.MOREX.r3.1HG0016410	25.14	23.12	25.54	10.1	12.03	9.65	8.98	11.36	9.08	24.02	25.22	22.78	9.82	8.59	8.79	8.75	10.19	9.04	24.6	10.5933	9.80667	24.0067	9.06667	9.32667
HORVU.MOREX.r3.1HG0016450	5.21	5.42	5.04	5.11	4.75	5.09	3.18	3.17	3.13	4.25	4	4.67	2.64	3.03	2.14	3.05	3.44	3.02	5.22333	4.98333	3.16	4.30667	2.60333	3.17
HORVU.MOREX.r3.1HG0016480	0.87	0.83	0.78	0.66	0.69	0.94	0.73	0.85	0.75	1.03	1.04	0.74	0.22	0.25	0.27	0.68	0.81	0.49	0.826667	0.763333	0.776667	0.936667	0.246667	0.66
HORVU.MOREX.r3.1HG0016510	0.08	0.13	0.08	0	0	0	0	0	0	0	0	0	0	0	0	0	0	0	0.096667	0	0	0	0	0
HORVU.MOREX.r3.1HG0016530	0	0	0	0	0	0	0	0	0	0	0	0	0	0	0	0	0	0	0	0	0	0	0	0
HORVU.MOREX.r3.1HG0016550	0.04	0	0	0	0	0	0.04	0	0	0.04	0	0	0	0	0	0	0	0	0.013333	0	0.013333	0.013333	0	0
HORVU.MOREX.r3.1HG0016580	0	0	0	0	0	0	0	0	0	0	0	0	0	0	0	0	0	0	0	0	0	0	0	0
HORVU.MOREX.r3.1HG0016590	0.15	0.15	0.07	0.06	0	0	0	0.07	0	0.13	0.13	0	0	0	0	0.07	0	0	0.123333	0.02	0.023333	0.086667	0	0.023333
HORVU.MOREX.r3.1HG0016620	0	0	0	0	0	0	0	0	0	0	0	0	0	0	0	0	0	0	0	0	0	0	0	0
HORVU.MOREX.r3.1HG0016660	0	0	0	0.15	0	0	0	0	0.05	0	0	0	0	0	0	0	0	0	0	0.05	0.016667	0	0	0
HORVU.MOREX.r3.1HG0016680	0	0	0	0	0	0	0	0	0	0	0	0	0	0	0	0	0	0	0	0	0	0	0	0
HORVU.MOREX.r3.1HG0016710	0.21	0.29	0.41	0.15	0.25	0.25	0.06	0.1	0.38	0.51	0.51	0.58	0	0	0	0	0	0.14	0.303333	0.216667	0.18	0.533333	0	0.046667
HORVU.MOREX.r3.1HG0016730	1.99	2.77	2.28	0.77	1.46	1.66	0.83	0.89	0.81	2.1	2.78	2.06	0.51	0.68	0.49	0.95	1.3	1.34	2.34667	1.29667	0.843333	2.31333	0.56	1.19667
HORVU.MOREX.r3.1HG0016740	45.75	46.78	46.18	16.88	17.87	17.08	15.36	13.39	14.35	41.83	43.41	44.88	12.94	12.15	12.06	15.9	14.99	14.86	46.2367	17.2767	14.3667	43.3733	12.3833	15.25
HORVU.MOREX.r3.1HG0016760	6.49	5.82	6.66	5.38	5.15	5	6.46	5.68	6.17	5.29	6.29	6.19	7.45	6.4	5.72	9.11	8.14	9.24	6.32333	5.17667	6.10333	5.92333	6.52333	8.83
HORVU.MOREX.r3.1HG0016770	0.1	0.28	0.36	0.09	0.15	0	0.03	0.06	0.18	0.18	0.18	0.27	0.12	0.06	0.09	0.1	0.19	0.26	0.246667	0.08	0.09	0.21	0.09	0.183333
HORVU.MOREX.r3.1HG0016790	76.5	80.25	79.88	20.75	21.79	21.59	12.84	12.61	12.21	62.05	64.85	65.03	11.81	13.7	13.38	13.11	13.17	13.7	78.8767	21.3767	12.5533	63.9767	12.9633	13.3267
HORVU.MOREX.r3.1HG0016810	27.23	27.42	27.81	5.93	7.48	7.74	6.2	5.74	5.43	25.41	24.48	24.31	6.08	6.39	5.19	9.41	9.33	8.08	27.4867	7.05	5.79	24.7333	5.88667	8.94
HORVU.MOREX.r3.1HG0016820	2.56	3.07	3.05	0.65	0.8	0.68	0.82	0.91	1.12	1.57	2.31	1.99	0.36	0.16	0.48	0.58	0.81	0.9	2.89333	0.71	0.95	1.95667	0.333333	0.763333
HORVU.MOREX.r3.1HG0016840	0	0	0	0	0	0	0	0	0	0	0	0	0	0	0	0	0	0	0	0	0	0	0	0
HORVU.MOREX.r3.1HG0016850	3.05	3.18	3.52	0.83	1.04	1.64	1.23	1.18	1.2	1.9	2.08	2.25	0.59	0.92	0.47	0.86	0.96	1.08	3.25	1.17	1.20333	2.07667	0.66	0.966667
HORVU.MOREX.r3.1HG0016910	12.94	13.83	12.49	3.37	3.72	3.37	3.06	2.65	2.46	9.91	9.15	9.33	1.96	1.96	2.19	2.88	3.12	3.42	13.0867	3.48667	2.72333	9.46333	2.03667	3.14
HORVU.MOREX.r3.1HG0016940	6.53	4.55	6.41	2.21	2.32	1.53	1.8	1.67	1.73	5.54	4.24	4.35	0.58	0.62	0.79	1	0.9	0.71	5.83	2.02	1.73333	4.71	0.663333	0.87
HORVU.MOREX.r3.1HG0016950	19.91	20.66	19.51	8.96	9.3	9.09	6.21	5.95	6.65	15.6	16	16.47	4.8	4.5	4.13	5.49	5.52	5.98	20.0267	9.11667	6.27	16.0233	4.47667	5.66333
HORVU.MOREX.r3.1HG0017020	0.09	0	0	0	0	0.08	0	0.14	0	0	0.31	0.24	0.08	0	0	0	0.08	0	0.03	0.026667	0.046667	0.183333	0.026667	0.026667
HORVU.MOREX.r3.1HG0017040	0	0	0	0	0	0	0	0	0	0	0	0	0	0	0	0	0	0	0	0	0	0	0	0
HORVU.MOREX.r3.1HG0017050	0	0	0	0	0	0.06	0	0	0.2	0	0	0	0	0	0.21	0	0	0	0	0.02	0.066667	0	0.07	0
HORVU.MOREX.r3.1HG0017060	0	0	0	0	0	0	0	0	0	0	0	0	0.14	0	0	0	0	0	0	0	0	0	0.046667	0
HORVU.MOREX.r3.1HG0017070	53.79	55.87	56.55	17.76	20.88	22.7	12	14.2	14.21	51.48	46.47	49.48	13.54	9.9	12.45	14.68	16.11	16.42	55.4033	20.4467	13.47	49.1433	11.9633	15.7367
HORVU.MOREX.r3.1HG0017080	8.14	9.15	7.91	4.63	4.69	4.48	4.05	4.5	3.09	9.59	9.38	8.92	5.55	4.51	5.35	6	4.57	4.76	8.4	4.6	3.88	9.29667	5.13667	5.11
HORVU.MOREX.r3.1HG0017090	0	0	0	0	0	0	0	0	0	0	0	0	0	0	0	0	0	0	0	0	0	0	0	0
HORVU.MOREX.r3.1HG0017100	0	0	0	0	0	0	0	0	0	0	0	0	0	0	0	0	0	0	0	0	0	0	0	0
HORVU.MOREX.r3.1HG0017110	54.65	57.09	55.44	26.83	26.3	24.7	25.28	22.36	25.52	49.23	47.04	47.76	20.82	20.48	21.05	17.65	20.25	19.7	55.7267	25.9433	24.3867	48.01	20.7833	19.2
HORVU.MOREX.r3.1HG0017130	4.51	4.2	4.62	1.63	1.43	1.43	1.59	1.46	1.62	3.55	3.36	3.52	1.31	1.17	1.1	1.99	1.78	1.69	4.44333	1.49667	1.55667	3.47667	1.19333	1.82
HORVU.MOREX.r3.1HG0017140	0	0	0	0	0	0	0	0	0	0	0	0	0	0	0	0	0	0	0	0	0	0	0	0
HORVU.MOREX.r3.1HG0017150	0.49	0.22	0.23	0.13	0.13	0.21	0.11	0.14	0.24	0.11	0.14	0.22	0.03	0	0	0.15	0.26	0.2	0.313333	0.156667	0.163333	0.156667	0.01	0.203333
HORVU.MOREX.r3.1HG0017240	14.83	16.34	15.29	6.08	6.78	6.77	4.5	4.46	3.41	14.18	14.39	13.66	5.77	5.81	5.71	5.3	4.26	5.12	15.4867	6.54333	4.12333	14.0767	5.76333	4.89333
HORVU.MOREX.r3.1HG0017250	14.38	16.35	15.14	12.95	11.22	12.21	11.73	11.19	10.73	13.72	14.58	14.33	12.51	11.32	11.95	13.38	12.62	13.76	15.29	12.1267	11.2167	14.21	11.9267	13.2533
HORVU.MOREX.r3.1HG0017280	24.05	24.11	25.24	17.29	16.12	15.39	7.93	8.49	9.41	14.7	14.54	14.89	8.82	7.81	8.89	9.86	9.93	9.03	24.4667	16.2667	8.61	14.71	8.50667	9.60667
HORVU.MOREX.r3.1HG0017310	0.16	0.32	0.27	0.44	0.3	0.61	0.37	0.4	0.56	0.26	0.14	0.14	0.29	0.46	0.55	0.67	0.62	0.69	0.25	0.45	0.443333	0.18	0.433333	0.66
HORVU.MOREX.r3.1HG0017340	0	0	0	0	0	0	0	0	0	0	0	0	0	0	0	0	0	0.58	0	0	0	0	0	0.193333
HORVU.MOREX.r3.1HG0017350	0	0	0	0	0	0	0	0.05	0	0	0	0	0	0	0	0	0	0	0	0	0.016667	0	0	0
HORVU.MOREX.r3.1HG0017370	0	0	0	0	0	0	0	0	0	0	0	0	0	0	0	0	0	0	0	0	0	0	0	0
HORVU.MOREX.r3.1HG0017410	2.49	2.32	3.04	6.03	5.64	4.97	3.64	3.96	4.28	1.06	1.57	1.46	2.99	2.81	3.77	2.28	2.55	2.49	2.61667	5.54667	3.96	1.36333	3.19	2.44
HORVU.MOREX.r3.1HG0017420	0	0	0	0	0	0	0	0	0	0.25	0.12	0	0	0	0	0.2	0	0	0	0	0	0.123333	0	0.066667
HORVU.MOREX.r3.1HG0017430	0	0	0	0	0	0.05	0	0	0	0	0	0	0	0	0	0	0	0	0	0.016667	0	0	0	0
HORVU.MOREX.r3.1HG0017440	10.52	11.59	12.31	6.03	5.71	5.36	4.27	5.39	4.9	13.5	13.94	13.66	4.26	3.78	3.65	4.62	5.08	5.59	11.4733	5.7	4.85333	13.7	3.89667	5.09667
HORVU.MOREX.r3.1HG0017460	0.1	0.11	0	0	0.05	0	0	0	0	0.76	0.33	0.47	0	0	0	0	0	0	0.07	0.016667	0	0.52	0	0
HORVU.MOREX.r3.1HG0017480	0	0	0	0	0	0	0	0	0	0	0	0	0	0	0	0	0	0	0	0	0	0	0	0
HORVU.MOREX.r3.1HG0017520	0	0	0	0	0	0	0	0.05	0	0	0	0	0	0	0	0	0	0	0	0	0.016667	0	0	0
HORVU.MOREX.r3.1HG0017530	0	0	0	0	0	0	0	0.05	0	0	0	0	0	0	0	0	0	0	0	0	0.016667	0	0	0
HORVU.MOREX.r3.1HG0017560	0	0	0	0	0	0	0	0	0	0	0	0	0	0	0	0	0	0	0	0	0	0	0	0
HORVU.MOREX.r3.1HG0017580	0	0	0	0	0	0	0	0	0	0	0	0	0	0	0	0	0	0	0	0	0	0	0	0
HORVU.MOREX.r3.1HG0017620	1.06	0.88	1.11	6.97	6.7	5.52	2.5	2.63	2.09	0.14	0.31	0.4	0.68	0.51	0.56	0.83	0.85	0.53	1.01667	6.39667	2.40667	0.283333	0.583333	0.736667
HORVU.MOREX.r3.1HG0017630	0	0	0.15	0.06	0	0.06	0	0.21	0	2.36	2.57	3.28	0.34	0.9	1.18	0.92	0.82	0.93	0.05	0.04	0.07	2.73667	0.806667	0.89
HORVU.MOREX.r3.1HG0017660	0.5	0	0	0	0	0	0	0	0.11	0	0	0	0	0	0	0	0	0	0.166667	0	0.036667	0	0	0
HORVU.MOREX.r3.1HG0017670	0.31	0	0	0	0	0	0	0	0	0.28	0.28	0	0	0	0	0	0	0	0.103333	0	0	0.186667	0	0
HORVU.MOREX.r3.1HG0017680	0	0	0	0	0	0	0	0	0	0	0	0	0	0	0	0	0	0	0	0	0	0	0	0
HORVU.MOREX.r3.1HG0017700	0	0	0	0	0	0	0	0	0	0	0	0	0	0	0	0	0	0	0	0	0	0	0	0
HORVU.MOREX.r3.1HG0017720	79.15	85.26	77.82	37.6	35.9	34.63	70.86	67.39	67.63	128.89	124.85	123.41	65.14	65.87	66.81	45.24	40.61	43.62	80.7433	36.0433	68.6267	125.717	65.94	43.1567
HORVU.MOREX.r3.1HG0017730	0.33	0.43	0.32	0.25	0.16	0.16	0	0.04	0.08	0.34	0.25	0.46	0.09	0.26	0.22	0.05	0.04	0.09	0.36	0.19	0.04	0.35	0.19	0.06
HORVU.MOREX.r3.1HG0017750	55.92	59.6	59.15	25.3	23.16	24.5	20.45	19.55	22.49	49.1	50.48	46.24	18.72	18.49	18.34	14.11	15.71	16.05	58.2233	24.32	20.83	48.6067	18.5167	15.29
HORVU.MOREX.r3.1HG0017760	21.48	24.22	22.64	9.72	10.45	10.49	4.55	4.49	5.33	18.62	19.33	18.81	4.24	3.83	3.28	4.99	4.94	5.64	22.78	10.22	4.79	18.92	3.78333	5.19
HORVU.MOREX.r3.1HG0017770	1.28	1.52	1.88	0.47	0.65	0.89	0.85	0.91	0.6	0.61	0.78	0.48	1.22	0.74	0.69	2.75	1.9	2.06	1.56	0.67	0.786667	0.623333	0.883333	2.23667
HORVU.MOREX.r3.1HG0017780	0	0.15	0.2	0.14	0.06	0.16	0	0.06	0.06	0.19	0.06	0	0	0.19	0	0	0.06	0.07	0.116667	0.12	0.04	0.083333	0.063333	0.043333
HORVU.MOREX.r3.1HG0017790	0	0	0	0	0	0	0	0	0	0.04	0	0	0	0	0	0	0	0	0	0	0	0.013333	0	0
HORVU.MOREX.r3.1HG0017820	0	0	0	0	0	0	0	0	0	0	0	0	0.81	0	0	0	0	0	0	0	0	0	0.27	0
HORVU.MOREX.r3.1HG0017870	9.43	9.2	8.71	3.03	2.47	2.22	2.33	2.37	2.46	8.18	7.31	7.46	2.2	2.26	2.29	2.65	2.32	2.65	9.11333	2.57333	2.38667	7.65	2.25	2.54
HORVU.MOREX.r3.1HG0017880	10.15	10.07	10.52	2.66	2.42	2.17	2.28	2.15	2.64	9.64	8.86	8.8	1.86	1.74	1.54	3.88	4.24	4.31	10.2467	2.41667	2.35667	9.1	1.71333	4.14333
HORVU.MOREX.r3.1HG0017890	10.59	9.15	8.4	4.37	3.73	3.52	2.44	2.61	3.65	8.37	8.43	9.33	2.4	2.38	1.92	5.39	3.37	3.57	9.38	3.87333	2.9	8.71	2.23333	4.11
HORVU.MOREX.r3.1HG0017900	0	0	0	0	0	0	0	0	0	0	0	0	0	0	0	0	0	0	0	0	0	0	0	0
HORVU.MOREX.r3.1HG0017920	0	0	0	0	0	0	0	0	0	0	0	0	0	0	0	0	0	0	0	0	0	0	0	0
HORVU.MOREX.r3.1HG0017930	3.48	3.91	3.57	2.58	2.69	1.57	2.05	1.44	1.54	2.31	2.54	2.37	0.96	0.57	0.81	0.7	0.95	0.6	3.65333	2.28	1.67667	2.40667	0.78	0.75
HORVU.MOREX.r3.1HG0017940	0	0	0	0.24	0	0.25	0	0	0	0.47	0	0.2	0	0	0	0	0	0	0	0.163333	0	0.223333	0	0
HORVU.MOREX.r3.1HG0017960	0	0	0	0	0	0	0	0	0	0	0	0	0	0	0	0	0	0	0	0	0	0	0	0
HORVU.MOREX.r3.1HG0017980	30.72	33.66	33.05	33.59	30.79	29.94	19.14	21.11	19.26	37.76	37.54	38.05	19.4	19.78	20.36	19.03	20.01	20.16	32.4767	31.44	19.8367	37.7833	19.8467	19.7333
HORVU.MOREX.r3.1HG0018000	0	0	0	0	0	0	0	0.11	0	0	0	0	0	0	0	0	0	0	0	0	0.036667	0	0	0
HORVU.MOREX.r3.1HG0018050	0.04	0.08	0.08	0.18	0.14	0.32	0.25	0.47	0.46	0	0	0.07	0.04	0.11	0	0.27	0.07	0.11	0.066667	0.213333	0.393333	0.023333	0.05	0.15
HORVU.MOREX.r3.1HG0018110	34.23	34.64	35.93	19.8	20.87	19.97	10.57	10.22	11.08	25.43	25.01	26.03	7.42	7.28	7.72	14.34	15.34	15.14	34.9333	20.2133	10.6233	25.49	7.47333	14.94
HORVU.MOREX.r3.1HG0018130	35.29	35.11	33.43	21.27	22.31	20.24	18.35	18.73	19.53	30.91	29.7	30.79	16.38	15.02	16.77	19.2	19.08	19.23	34.61	21.2733	18.87	30.4667	16.0567	19.17
HORVU.MOREX.r3.1HG0018150	1.27	0.87	1.1	0.15	0	0.14	0.14	0.05	0.04	4.29	4.49	4.79	0	0.05	0	0.11	0	0	1.08	0.096667	0.076667	4.52333	0.016667	0.036667
HORVU.MOREX.r3.1HG0018160	2.55	3.04	1.87	0.37	0.59	0.37	0.54	0.46	0	2.44	2.57	2.58	0.15	0.15	0	0.08	0	0.08	2.48667	0.443333	0.333333	2.53	0.1	0.053333
HORVU.MOREX.r3.1HG0018170	7.53	7.42	7.27	0.98	1.4	1.54	1.1	0.44	0.95	7.7	6.54	7.81	0.44	0.31	0.36	0.28	0.46	0.42	7.40667	1.30667	0.83	7.35	0.37	0.386667
HORVU.MOREX.r3.1HG0018190	30.13	32.53	31.55	36.13	35.57	32.57	19.63	20.25	22.88	30.13	29.9	29.93	11.76	10.04	12.47	17.35	16.06	16.02	31.4033	34.7567	20.92	29.9867	11.4233	16.4767
HORVU.MOREX.r3.1HG0018200	2.83	2.86	3.09	1.37	0.9	0.65	1.04	0.72	0.77	3.32	2.82	2.95	0.55	0.77	0.77	1.38	0.89	0.7	2.92667	0.973333	0.843333	3.03	0.696667	0.99
HORVU.MOREX.r3.1HG0018210	6.09	5.64	6.56	3.36	3.98	4.46	1.88	1.43	1.4	6.68	5.87	6.86	1.58	2.06	1.77	2.43	3.44	2.78	6.09667	3.93333	1.57	6.47	1.80333	2.88333
HORVU.MOREX.r3.1HG0018240	0.27	0.09	0	0	0	0	0	0	0	0.16	0	0	0	0	0.17	0	0	0	0.12	0	0	0.053333	0.056667	0
HORVU.MOREX.r3.1HG0018250	0	0	0	0.16	0.11	0.05	0.05	0.16	0.05	0	0	0	0.27	0.06	0.17	0.47	0	0.23	0	0.106667	0.086667	0	0.166667	0.233333
HORVU.MOREX.r3.1HG0018260	61.08	62.97	64.33	44.72	45.77	43.67	45.76	47.54	47.31	55.68	55.3	55.68	75.79	68.46	71.62	53.56	61.7	57.67	62.7933	44.72	46.87	55.5533	71.9567	57.6433
HORVU.MOREX.r3.1HG0018270	55.23	63.46	52.56	26.1	25.73	27.86	24.91	24.46	24.65	65.36	67.07	62.79	17.3	18.71	19.9	29.33	28.6	28.57	57.0833	26.5633	24.6733	65.0733	18.6367	28.8333
HORVU.MOREX.r3.1HG0018350	2.65	2.78	3.44	0.3	0.46	0.41	0.59	0.3	0.92	1.39	3.59	2.6	0.15	0.3	0.23	0.08	0.36	0.21	2.95667	0.39	0.603333	2.52667	0.226667	0.216667
HORVU.MOREX.r3.1HG0018360	0	0	0	0	0	0	0	0	0	0	0	0	0	0	0	0	0	0	0	0	0	0	0	0
HORVU.MOREX.r3.1HG0018390	41.09	37.56	40.8	5.76	5.8	5.51	3.19	1.58	2	48.08	50.39	50.67	3.3	2.45	2.78	2.35	0.5	2.31	39.8167	5.69	2.25667	49.7133	2.84333	1.72
HORVU.MOREX.r3.1HG0018400	0	0	0.16	0.34	0	0	0	0.42	0	0	0	0	0	0.17	0	0.11	0	0	0.053333	0.113333	0.14	0	0.056667	0.036667
HORVU.MOREX.r3.1HG0018410	0.12	0.25	0.59	1.31	1.12	0	0.58	0.33	0.27	0.11	0.11	0.33	0.33	0.22	0	0.63	0.55	1.17	0.32	0.81	0.393333	0.183333	0.183333	0.783333
HORVU.MOREX.r3.1HG0018420	1.07	0.18	0.34	0.78	0.76	1.39	1.12	2.08	0.62	0	0.16	0.16	0.96	0	0.65	1.21	0.5	1.19	0.53	0.976667	1.27333	0.106667	0.536667	0.966667
HORVU.MOREX.r3.1HG0018430	19	12.66	14.41	3.36	2.99	3.1	1.74	1.37	1.25	20.26	20.28	17.95	2.63	4.2	2.04	1.23	0.71	1.33	15.3567	3.15	1.45333	19.4967	2.95667	1.09
HORVU.MOREX.r3.1HG0018480	0	0	0	0	0	0	0	0	0	0	0	0	0	0	0	0	0	0	0	0	0	0	0	0
HORVU.MOREX.r3.1HG0018490	0	0	0	0	0	0	0	0	0	0	0	0	0	0	0	0	0	0	0	0	0	0	0	0
HORVU.MOREX.r3.1HG0018510	4.6	4.12	5.36	2.65	1.89	1.98	1.2	1.34	1.54	2.48	3.74	3.29	1.02	1.49	1.86	1.69	1.25	1.03	4.69333	2.17333	1.36	3.17	1.45667	1.32333
HORVU.MOREX.r3.1HG0018570	0	0	0	0	0	0.02	0	0	0	0	0	0	0	0	0	0	0	0	0	0.006667	0	0	0	0
HORVU.MOREX.r3.1HG0018590	2.05	1.94	1.83	0.21	0.16	0.23	0.31	0.19	0.19	1.71	2.11	1.93	0.22	0.08	0.17	0.31	0.23	0.14	1.94	0.2	0.23	1.91667	0.156667	0.226667
HORVU.MOREX.r3.1HG0018610	0.36	0	0	0	0	0	0	0	0	0	0.32	0.32	0	0	0	0	0	0	0.12	0	0	0.213333	0	0
HORVU.MOREX.r3.1HG0018620	0	0	0.08	0.14	0	0	0.07	0.07	0	0	0.07	0.07	0	0.07	0.07	0	0	0	0.026667	0.046667	0.046667	0.046667	0.046667	0
HORVU.MOREX.r3.1HG0018630	0	0	0	0	0	0	0	0	0	0	0	0	0	0	0	0	0	0	0	0	0	0	0	0
HORVU.MOREX.r3.1HG0018640	0	0	0	0	0	0	0	0	0	0	0	0	0	0	0	0	0	0	0	0	0	0	0	0
HORVU.MOREX.r3.1HG0018730	119.38	127.78	125.11	42.58	46.91	42.38	35.38	38.99	38.33	141.45	141.16	147.81	34.42	31.84	32.42	32.63	34.53	32.74	124.09	43.9567	37.5667	143.473	32.8933	33.3
HORVU.MOREX.r3.1HG0018760	0	0	0	0	0	0	0	0	0	0	0	0	0	0	0	0	0	0	0	0	0	0	0	0
HORVU.MOREX.r3.1HG0018770	0	0	0	0	0	0	0	0	0	0	0	0	0	0	0	0	0	0	0	0	0	0	0	0
HORVU.MOREX.r3.1HG0018780	0	0.13	0	0	0	0	0	0	0	0.12	0.11	0	0	0	0	0	0.12	0	0.043333	0	0	0.076667	0	0.04
HORVU.MOREX.r3.1HG0018790	0	0	0	0	0	0	0	0	0	0	0	0	0	0	0	0	0	0	0	0	0	0	0	0
HORVU.MOREX.r3.1HG0018800	41.39	43.53	40.39	197.98	210.54	196.13	331.4	343.09	334.01	51.02	50.08	46.49	332.42	320.54	330.79	569.13	576.1	571.07	41.77	201.55	336.167	49.1967	327.917	572.1
HORVU.MOREX.r3.1HG0018810	9.43	8.94	8.79	3.26	2.73	2.48	3.14	2.97	3.22	8.93	8.19	9.51	4.05	2.97	3.48	7.61	7.22	7.33	9.05333	2.82333	3.11	8.87667	3.5	7.38667
HORVU.MOREX.r3.1HG0018820	0.05	0.06	0.05	0	0.05	0.05	0	0	0	0.05	0	0.15	0	0	0	0	0.05	0	0.053333	0.033333	0	0.066667	0	0.016667
HORVU.MOREX.r3.1HG0018830	0.13	0	0.34	0	0	0.04	0.08	0.08	0.04	0.16	0.04	0.12	0.12	0	0.04	0	0.08	0.08	0.156667	0.013333	0.066667	0.106667	0.053333	0.053333
HORVU.MOREX.r3.1HG0018930	0	0.06	0	0	0	0	0	0	0	0	0	0	0.02	0	0	0	0	0	0.02	0	0	0	0.006667	0
HORVU.MOREX.r3.1HG0018940	26.54	28.75	26.87	7.75	8.82	7.12	4.7	4.38	4.5	33.88	30.38	32.29	3.52	4.64	4.61	5.56	4.35	4.92	27.3867	7.89667	4.52667	32.1833	4.25667	4.94333
HORVU.MOREX.r3.1HG0018950	0	0.32	0	0	0.07	0	0	0	0	0.24	0	0	0	0	0.18	0.2	0	0	0.106667	0.023333	0	0.08	0.06	0.066667
HORVU.MOREX.r3.1HG0019040	0	0	0	0	0	0	0	0	0	0	0	0	0	0	0	0	0	0	0	0	0	0	0	0
HORVU.MOREX.r3.1HG0019050	0	0	0.22	0	0	0	0	0	0	0	0	0	0	0	0	0	0	0	0.073333	0	0	0	0	0
HORVU.MOREX.r3.1HG0019060	22.37	22.43	22.73	12.86	12.36	12.13	11.68	11.91	11.68	16.57	17.37	16.51	9.24	9.3	9.56	7.84	9.3	7.99	22.51	12.45	11.7567	16.8167	9.36667	8.37667
HORVU.MOREX.r3.1HG0019070	0	0	0	0	0	0	0	0	0	0	0	0	0	0	0	0	0	0	0	0	0	0	0	0
HORVU.MOREX.r3.1HG0019100	7.03	6.56	8.04	7.35	6.59	6.53	12	10.48	12.59	6.4	6.53	5.89	13.79	11.23	12.87	10.71	10.37	10.5	7.21	6.82333	11.69	6.27333	12.63	10.5267
HORVU.MOREX.r3.1HG0019140	0	1.48	0.92	0	0	0	0.43	0	0	0.86	0.43	0	1.69	1.3	0.43	1.39	2.24	1.39	0.8	0	0.143333	0.43	1.14	1.67333
HORVU.MOREX.r3.1HG0019150	0.13	0	0	0	0	0.11	0	0	0	0.12	0.11	0.12	0.23	0	0	0.12	0.84	0.37	0.043333	0.036667	0	0.116667	0.076667	0.443333
HORVU.MOREX.r3.1HG0019160	0.84	0.43	1	0.73	1.97	1.64	0.94	1.51	0.73	0.38	0.93	0.56	1.5	2.28	0.96	1.82	1.57	2.41	0.756667	1.44667	1.06	0.623333	1.58	1.93333
HORVU.MOREX.r3.1HG0019170	7.67	8.34	8.11	1.13	1.58	1.15	0.79	1.11	0.83	7.11	6.22	6.75	1.3	1.21	0.73	1.85	1.72	1.64	8.04	1.28667	0.91	6.69333	1.08	1.73667
HORVU.MOREX.r3.1HG0019220	0.6	1.7	0.87	0	0	0	0	0	0	2.03	2.41	2.43	0	0	0	0	0	0	1.05667	0	0	2.29	0	0
HORVU.MOREX.r3.1HG0019230	1.21	3.1	1.86	2.33	1.57	0.95	0.22	0.22	0	2.94	4.53	3.04	1.53	1.22	1.23	0.82	1.36	1.62	2.05667	1.61667	0.146667	3.50333	1.32667	1.26667
HORVU.MOREX.r3.1HG0019240	12.19	12.23	13.87	7.42	7.54	6.71	5.85	6.27	6.93	13.12	14.66	14.18	6.79	6.54	6.01	8.11	8.36	7.55	12.7633	7.22333	6.35	13.9867	6.44667	8.00667
HORVU.MOREX.r3.1HG0019260	1462.61	1499.63	1514.18	849.16	821.86	819.79	574.94	592.51	576.06	1211.5	1222.45	1226.87	570.71	553.39	552.27	370.35	369	377.3	1492.14	830.27	581.17	1220.27	558.79	372.217
HORVU.MOREX.r3.1HG0019270	10.12	9.48	10.4	6.22	6.18	6.71	5.46	5.71	6.47	5.75	6.57	8.12	6.53	5.27	5.15	5.71	5.42	6.54	10	6.37	5.88	6.81333	5.65	5.89
HORVU.MOREX.r3.1HG0019320	4.86	5.17	4.82	1.83	1.84	1.92	2.01	2.06	1.97	8.51	8.47	7.67	1.54	2.07	1.31	3.16	2.75	3.18	4.95	1.86333	2.01333	8.21667	1.64	3.03
HORVU.MOREX.r3.1HG0019330	13.07	14.61	12.86	53.87	43.23	47.64	35.63	34.76	36.31	4.68	4.59	3.83	30.88	31.65	32.93	24.41	25.94	26	13.5133	48.2467	35.5667	4.36667	31.82	25.45
HORVU.MOREX.r3.1HG0019340	7.96	7.9	9.73	18.77	17.74	18.49	13.78	14.94	13.65	7.88	7.4	7.42	19.12	17.41	16.44	9.16	8.33	9.25	8.53	18.3333	14.1233	7.56667	17.6567	8.91333
HORVU.MOREX.r3.1HG0019350	0.02	0	0	0	0	0	0	0	0	0.02	0	0.02	0	0	0	0	0	0	0.006667	0	0	0.013333	0	0
HORVU.MOREX.r3.1HG0019360	19.67	19.83	20.16	11.43	11.69	10.65	10.09	10.06	9.4	19.82	19	18.34	7.08	6.59	6.61	9.97	10.14	10.05	19.8867	11.2567	9.85	19.0533	6.76	10.0533
HORVU.MOREX.r3.1HG0019380	42.69	46.35	48.58	17.12	15.47	16.81	13.98	16.65	15.19	52.22	53.95	50.02	13.4	13.67	13.55	25.68	25.38	27.83	45.8733	16.4667	15.2733	52.0633	13.54	26.2967
HORVU.MOREX.r3.1HG0019390	0	1.16	1.08	0.97	0	0	0	0	0	0	1.01	1.04	0	0	0	0	0	0	0.746667	0.323333	0	0.683333	0	0
HORVU.MOREX.r3.1HG0019400	0	0	0	0	0	0	0	0	0	0	0	0	0	0	0	0	0	0	0	0	0	0	0	0
HORVU.MOREX.r3.1HG0019410	12.97	15.79	13.38	4.83	4.73	5.22	4.26	4.5	4.04	14.88	15.23	14.33	4.64	3.65	3.73	4.14	5.66	5.31	14.0467	4.92667	4.26667	14.8133	4.00667	5.03667
HORVU.MOREX.r3.1HG0019420	11.94	11.23	10.72	4.13	4.6	3.67	4.11	4.44	3.82	11.29	10.58	12.73	5.04	3.5	3.63	4.89	4.66	5.38	11.2967	4.13333	4.12333	11.5333	4.05667	4.97667
HORVU.MOREX.r3.1HG0019550	0.08	0	0	0	0	0	0.08	0	0	0	0	0	0	0	0	0	0	0	0.026667	0	0.026667	0	0	0
HORVU.MOREX.r3.1HG0019580	6.08	7.62	6.22	2.52	2.8	2.17	2.72	2.49	1.77	6.7	6.6	6.28	1.41	1.86	1.88	2.26	3.1	1.68	6.64	2.49667	2.32667	6.52667	1.71667	2.34667
HORVU.MOREX.r3.1HG0019650	1.01	0.6	0.74	0.1	0	0.03	0.14	0.03	0.1	0.77	0.55	0.76	0.11	0.04	0	0.04	0.07	0.18	0.783333	0.043333	0.09	0.693333	0.05	0.096667
HORVU.MOREX.r3.1HG0019660	1.47	1.01	0.96	0.21	0.17	0.22	1.82	1.76	3	1.13	0.72	2.62	0.06	0.14	0.26	0.1	0.2	0.2	1.14667	0.2	2.19333	1.49	0.153333	0.166667
HORVU.MOREX.r3.1HG0019680	17.04	18.32	17.98	1.56	1.59	1.48	1.29	1.2	1.42	17.27	16.64	18.74	1.25	0.81	1	1.33	1.52	1.52	17.78	1.54333	1.30333	17.55	1.02	1.45667
HORVU.MOREX.r3.1HG0019690	0	0	0	0	0	0	0.34	0	0	0	0	0	0	0	0.12	0	0.24	0	0	0	0.113333	0	0.04	0.08
HORVU.MOREX.r3.1HG0019730	30.74	33.66	32.68	21.07	19.87	19.45	18.14	18.77	17.84	29.27	29.36	29.16	23.97	21.7	20.95	21.14	22.43	22.77	32.36	20.13	18.25	29.2633	22.2067	22.1133
HORVU.MOREX.r3.1HG0019840	0	0	0	0	0	0	0	0	0	0	0	0	0	0	0	0	0	0	0	0	0	0	0	0
HORVU.MOREX.r3.1HG0019870	20.29	24.89	22.24	12	9.64	10.13	8.44	9	9.94	23.13	22.56	23.14	7.54	7.82	7.84	8.02	8.75	9.02	22.4733	10.59	9.12667	22.9433	7.73333	8.59667
HORVU.MOREX.r3.1HG0019920	56.92	58.99	60.32	28.38	27.28	28.15	20.84	23.53	21.73	42.73	42.36	42.07	14.22	13.19	12.53	17.14	17.39	17.42	58.7433	27.9367	22.0333	42.3867	13.3133	17.3167
HORVU.MOREX.r3.1HG0019930	7.84	8.16	7.93	2.23	2.4	2.19	2.08	2.31	2.37	8.38	8.39	7.42	1.55	1.64	1.51	2.3	2.98	3.09	7.97667	2.27333	2.25333	8.06333	1.56667	2.79
HORVU.MOREX.r3.1HG0019940	0	0	0	0	0	0	0	0	0	0	0	0	0	0	0	0	0	0	0	0	0	0	0	0
HORVU.MOREX.r3.1HG0019950	0	0	0	0	0	0	0	0	0	0	0	0	0	0	0	0	0	0	0	0	0	0	0	0
HORVU.MOREX.r3.1HG0019960	0	0.16	0.07	0.2	0.1	0.23	0.17	0.14	0.44	0	0.03	0	0.21	0.21	0.11	0.11	0.04	0.07	0.076667	0.176667	0.25	0.01	0.176667	0.073333
HORVU.MOREX.r3.1HG0019970	0	0.21	0.04	0.14	0.07	0.04	0	0.04	0.04	0.04	0	0	1.88	1.3	1.51	0.2	0.57	0.19	0.083333	0.083333	0.026667	0.013333	1.56333	0.32
HORVU.MOREX.r3.1HG0019980	14.65	16.21	17.18	9.64	7.95	7.95	7.12	8.4	6.41	15.7	16.02	16.87	6.57	7.04	7.78	9.77	9.92	10.42	16.0133	8.51333	7.31	16.1967	7.13	10.0367
HORVU.MOREX.r3.1HG0019990	0	0	0	0	0	0	0	0	0	0	0	0	0	0	0	0	0	0	0	0	0	0	0	0
HORVU.MOREX.r3.1HG0020010	0	0	0	0	0	0	0	0	0	0	0	0	0	0	0	0	0	0	0	0	0	0	0	0
HORVU.MOREX.r3.1HG0020170	0	0	0	0	0	0	0	0	0	0.13	0	0	0	0	0	0	0	0	0	0	0	0.043333	0	0
HORVU.MOREX.r3.1HG0020180	0	0	0	0	0	0	0	0	0	0	0	0	0	0.04	0	0	0	0	0	0	0	0	0.013333	0
HORVU.MOREX.r3.1HG0020190	3.31	2.41	2.62	0.3	0.27	0.68	0.52	0.28	0.37	3.4	3.57	3.5	0.28	0.21	0.29	0.37	0.14	0.26	2.78	0.416667	0.39	3.49	0.26	0.256667
HORVU.MOREX.r3.1HG0020210	4.19	4.88	4.69	1.29	0.89	1.18	1.08	0.81	1.25	6.16	5.61	5.65	1.41	1.48	1.67	3.48	3.2	3.1	4.58667	1.12	1.04667	5.80667	1.52	3.26
HORVU.MOREX.r3.1HG0020220	15.93	16.54	18.1	5.34	5.49	4.74	4.2	4.08	4	14.16	14.31	15.53	4.86	4.03	4.57	5.29	4.57	5.06	16.8567	5.19	4.09333	14.6667	4.48667	4.97333
HORVU.MOREX.r3.1HG0020250	0	0	0	0.97	0.31	0	0	0.37	0	0	0	0	0.33	0	0.67	0	0.78	0.46	0	0.426667	0.123333	0	0.333333	0.413333
HORVU.MOREX.r3.1HG0020260	0	0.04	0	0	0	0.08	0	0	0.04	0	0.04	0	0.12	0	0.04	0.04	0.29	0.08	0.013333	0.026667	0.013333	0.013333	0.053333	0.136667
HORVU.MOREX.r3.1HG0020270	61.75	67.59	67.2	32.27	30.61	31.8	22.17	20.95	21.37	58.42	56.08	55.94	13.33	13.23	13.42	16.35	16.07	17.12	65.5133	31.56	21.4967	56.8133	13.3267	16.5133
HORVU.MOREX.r3.1HG0020280	55.9	56.48	62.17	12.09	11.12	10.45	9.05	8.02	7.56	58.4	57.53	57.33	6.81	7.04	7.22	12.46	11.77	12.01	58.1833	11.22	8.21	57.7533	7.02333	12.08
HORVU.MOREX.r3.1HG0020290	3.05	3.51	3.19	0.74	0.68	0.67	0.61	0.74	0.88	2.51	2.43	2.5	0.5	0.56	0.44	1.26	1.54	1.5	3.25	0.696667	0.743333	2.48	0.5	1.43333
HORVU.MOREX.r3.1HG0020300	15.29	16.26	15.84	4.65	4.37	4.38	3.68	3.96	3.68	15.05	15.67	17.09	3.77	3.4	4.14	5.91	5.99	5.7	15.7967	4.46667	3.77333	15.9367	3.77	5.86667
HORVU.MOREX.r3.1HG0020310	0.15	0	0.15	0	0.13	0	0.07	0	0.07	0.14	0	0.07	0.07	0	0	0	0	0	0.1	0.043333	0.046667	0.07	0.023333	0
HORVU.MOREX.r3.1HG0020320	1.03	0.77	1.03	0.4	0.35	0.35	0.34	0.21	0.33	1	1.07	1.05	0.36	0.27	0.23	0.41	0.47	0.42	0.943333	0.366667	0.293333	1.04	0.286667	0.433333
HORVU.MOREX.r3.1HG0020390	0	0.04	0	0	0	0	0	0	0	0	0.07	0.03	0	0	0	0	0.04	0	0.013333	0	0	0.033333	0	0.013333
HORVU.MOREX.r3.1HG0020430	0	0	0	0	0	0	0	0	0.09	0	0	0	0	0	0	0	0	0	0	0	0.03	0	0	0
HORVU.MOREX.r3.1HG0020440	0	0	0	0.63	0.62	0.5	0.77	0.82	0.97	0.21	0.04	0.09	1.77	2.91	2.03	0.55	0.4	0.45	0	0.583333	0.853333	0.113333	2.23667	0.466667
HORVU.MOREX.r3.1HG0020450	0.38	0.3	0.18	0.96	0.75	0.65	0.41	0.46	0.23	1.01	0.74	1.12	0.49	0.2	0.57	0.78	1.23	0.82	0.286667	0.786667	0.366667	0.956667	0.42	0.943333
HORVU.MOREX.r3.1HG0020460	0.28	0.06	0.19	0.28	0.53	0.49	0.1	0.25	0.45	0	0.09	0	0	0.05	0.06	0	0	0	0.176667	0.433333	0.266667	0.03	0.036667	0
HORVU.MOREX.r3.1HG0020520	0.17	0.27	0.28	0	0	0	0	0.46	0	0.15	0.2	0	0	0	0	0.28	0.3	0.16	0.24	0	0.153333	0.116667	0	0.246667
HORVU.MOREX.r3.1HG0020590	0	0	0	0	0	0	0	0	0	0	0	0	0	0	0	0	0	0	0	0	0	0	0	0
HORVU.MOREX.r3.1HG0020650	5.18	5.25	5.08	2.58	3	2.8	2.57	2.64	2.31	4.22	3.7	3.63	1.69	2.36	1.6	2.9	4.24	3.12	5.17	2.79333	2.50667	3.85	1.88333	3.42
HORVU.MOREX.r3.1HG0020680	0	0	0.05	0	0	0	0.09	0	0	0	0	0	0.14	0	0	0	0	0	0.016667	0	0.03	0	0.046667	0
HORVU.MOREX.r3.1HG0020730	0	0	0	0	0	0	0	0	0	0	0	0	0	0	0	0	0	0	0	0	0	0	0	0
HORVU.MOREX.r3.1HG0020760	0	0	0.25	0.11	0	0	0	0	0	0	0.23	0.23	0	0	0	0	0	0	0.083333	0.036667	0	0.153333	0	0
HORVU.MOREX.r3.1HG0020780	0	0	0	0	0	0	0	0	0	0	0	0	0.06	0.06	0	0	0	0.06	0	0	0	0	0.04	0.02
HORVU.MOREX.r3.1HG0020790	0	0	0	0	0	0	0	0	0	0	0	0	0	0	0	0	0	0	0	0	0	0	0	0
HORVU.MOREX.r3.1HG0020800	0	0	0	0	0	0	0	0	0	0	0	0	0	0	0	0	0	0	0	0	0	0	0	0
HORVU.MOREX.r3.1HG0020820	21.15	22.86	23.68	3.5	3.41	3.06	2.63	2.81	3.39	25.19	25.32	26.42	2.36	2.25	2.31	2.11	1.91	2.07	22.5633	3.32333	2.94333	25.6433	2.30667	2.03
HORVU.MOREX.r3.1HG0020840	0.28	0.29	0.57	0.09	0.12	0.25	0.09	0.09	0.31	0.6	0.34	0.66	0.1	0.1	0.06	0.17	0.36	0.3	0.38	0.153333	0.163333	0.533333	0.086667	0.276667
HORVU.MOREX.r3.1HG0020850	1.49	1.47	1.85	0.07	0.02	0.11	0.16	0.09	0.09	1.92	1.79	2.06	0.02	0.07	0.1	0.22	0.02	0	1.60333	0.066667	0.113333	1.92333	0.063333	0.08
HORVU.MOREX.r3.1HG0020900	82.84	73.21	77.1	6.51	7	7.61	3.96	4.36	4.82	98.34	102.07	96.93	6.44	6.58	6.18	3.4	2.82	1.91	77.7167	7.04	4.38	99.1133	6.4	2.71
HORVU.MOREX.r3.1HG0020910	40.94	34.15	38	3.59	3.85	3.49	1.76	1.48	1.71	43.85	47.38	46.48	3.71	1.99	2.1	1.89	1.2	1.54	37.6967	3.64333	1.65	45.9033	2.6	1.54333
HORVU.MOREX.r3.1HG0020930	16.34	17.78	17.37	5.8	4.47	5.5	3.76	3.4	3.61	17.61	17.89	17.92	2.22	1.93	2.7	3.49	4.16	4.08	17.1633	5.25667	3.59	17.8067	2.28333	3.91
HORVU.MOREX.r3.1HG0020980	4.79	6.12	5.67	0.44	0.49	0.55	0.17	0.34	0.05	2.35	2.88	2.95	0.06	0.17	0.29	0.42	0.12	0.41	5.52667	0.493333	0.186667	2.72667	0.173333	0.316667
HORVU.MOREX.r3.1HG0020990	2.96	3.08	2.76	0.25	0.39	0.18	0.15	0.41	0.58	2.22	1.91	1.87	0.15	0.19	0.27	0.16	0.23	0.31	2.93333	0.273333	0.38	2	0.203333	0.233333
HORVU.MOREX.r3.1HG0021010	2.17	2.23	2.37	1.06	0.8	0.7	0.41	0.6	0.89	2.75	2.79	2.35	0.49	0.38	0.5	1.13	1.14	1.47	2.25667	0.853333	0.633333	2.63	0.456667	1.24667
HORVU.MOREX.r3.1HG0021020	0.92	1.09	0.99	0.58	0.25	0.23	0.47	0.21	0.36	1.14	1.13	1.16	0.26	0.18	0.24	0.28	0.27	0.49	1	0.353333	0.346667	1.14333	0.226667	0.346667
HORVU.MOREX.r3.1HG0021090	6.71	6.42	7.2	2.35	2.38	2.14	2.42	2.55	2.24	6.67	6.96	7.37	2.3	2.4	2.49	2.84	3.5	2.69	6.77667	2.29	2.40333	7	2.39667	3.01
HORVU.MOREX.r3.1HG0021100	3.36	3.65	4.23	1.52	0.92	1.21	0.8	0.14	0.83	1.37	1.86	1.76	0.22	1.12	1.06	1.23	2.05	2.1	3.74667	1.21667	0.59	1.66333	0.8	1.79333
HORVU.MOREX.r3.1HG0021110	0.01	0.09	0.16	0.07	0.16	0	0.05	0	0.11	0.34	0.21	0.09	0.01	0.05	0	0.04	0.04	0.23	0.086667	0.076667	0.053333	0.213333	0.02	0.103333
HORVU.MOREX.r3.1HG0021120	0	0	0	0	0	0	0.23	0	0	0	0	0	0	0	0.47	0	0	0	0	0	0.076667	0	0.156667	0
HORVU.MOREX.r3.1HG0021130	2.58	2.32	1.99	0.73	0.71	0.73	0.52	0.61	0.64	2.37	2.19	2.24	0.58	0.51	0.48	0.78	1.08	0.95	2.29667	0.723333	0.59	2.26667	0.523333	0.936667
HORVU.MOREX.r3.1HG0021150	0	0	0	0	0	0.05	0	0	0	0	0	0	0	0	0	0.28	0	0	0	0.016667	0	0	0	0.093333
HORVU.MOREX.r3.1HG0021190	0	0	0	0	0	0	0	0	0	0	0	0	0	0	0	0	0	0	0	0	0	0	0	0
HORVU.MOREX.r3.1HG0021200	0.94	1.63	1.1	0.14	0.21	0.29	0.33	0.15	0.22	2.14	1.82	1.42	0.07	0.11	0.04	0.12	0.15	0.08	1.22333	0.213333	0.233333	1.79333	0.073333	0.116667
HORVU.MOREX.r3.1HG0021220	0.14	0.07	0.13	0	0.05	0.09	0	0	0	0.25	0.42	0.13	0.25	0.31	0.39	0.18	0.34	0.09	0.113333	0.046667	0	0.266667	0.316667	0.203333
HORVU.MOREX.r3.1HG0021240	19.82	20.5	19.05	10.7	9.44	11.14	9.41	8.71	8.21	17.62	15.4	16.36	4.2	3.9	4.2	5.54	4.98	5.32	19.79	10.4267	8.77667	16.46	4.1	5.28
HORVU.MOREX.r3.1HG0021280	4.95	3.96	4.7	1.39	1.33	1.32	1.09	1.04	0.84	4.61	5.81	5.3	0.89	0.84	1.15	1.12	1.07	0.82	4.53667	1.34667	0.99	5.24	0.96	1.00333
HORVU.MOREX.r3.1HG0021290	0.45	0.37	0.43	0	0	0	0	0.08	0.04	0.37	0.24	0.24	0.08	0.04	0.04	0.04	0.04	0	0.416667	0	0.04	0.283333	0.053333	0.026667
HORVU.MOREX.r3.1HG0021310	0.68	0.44	0.73	0.31	0.32	0.33	0.23	0.18	0.15	0.33	0.33	0.18	0.15	0.37	0.04	0.12	0.13	0.11	0.616667	0.32	0.186667	0.28	0.186667	0.12
HORVU.MOREX.r3.1HG0021320	42.75	44.45	41.64	6.7	6.5	5.79	4.72	4.67	4.67	43.34	44.5	42.89	5.69	4.93	5.1	6.79	6.65	6.7	42.9467	6.33	4.68667	43.5767	5.24	6.71333
HORVU.MOREX.r3.1HG0021330	135.27	147.78	140.55	33.07	32.27	30.81	26.15	23.47	24.67	144.5	140.99	142.25	22.81	22.16	21.59	29.34	27.65	29.77	141.2	32.05	24.7633	142.58	22.1867	28.92
HORVU.MOREX.r3.1HG0021340	1.94	2.06	2.34	0.94	0.87	0.69	0.52	0.13	0.19	0.77	1.28	1.54	0.78	1.18	1.06	1.11	0.88	0.82	2.11333	0.833333	0.28	1.19667	1.00667	0.936667
HORVU.MOREX.r3.1HG0021350	3.3	4.52	4.44	0.45	0.45	0.39	0.46	0.4	0.39	3.11	3.08	4.46	1.33	1.47	2.11	0.93	1.1	0.77	4.08667	0.43	0.416667	3.55	1.63667	0.933333
HORVU.MOREX.r3.1HG0021360	2.45	2.68	1.41	0.72	0.99	1.58	0.81	0.66	0.58	3.75	2.19	3.44	1.11	1.42	0.91	3.09	2.07	1.64	2.18	1.09667	0.683333	3.12667	1.14667	2.26667
HORVU.MOREX.r3.1HG0021380	0.51	1.05	0.65	0.07	0.07	0	0.08	0.08	0.08	0.92	0.84	1.83	0.23	0	0	0.5	0.16	0.41	0.736667	0.046667	0.08	1.19667	0.076667	0.356667
HORVU.MOREX.r3.1HG0021390	0.09	0.39	0	0	0	0	0	0	0	0	0	0	0	0	0	0.09	0.18	0	0.16	0	0	0	0	0.09
HORVU.MOREX.r3.1HG0021400	0.7	0.64	0.45	0.14	0	0.21	0.07	0	0.07	0.84	0.9	0.7	0.21	0.14	0.29	0.08	0.07	0.07	0.596667	0.116667	0.046667	0.813333	0.213333	0.073333
HORVU.MOREX.r3.1HG0021430	0	0	0	0	0	0	0	0	0	0	0	0	0	0	0	0	0	0	0	0	0	0	0	0
HORVU.MOREX.r3.1HG0021440	0	0	0	0	0	0	0	0	0	0	0	0	0	0	0	0	0	0	0	0	0	0	0	0
HORVU.MOREX.r3.1HG0021450	14.44	17.64	16.47	4.57	3.41	3.3	4.48	2.74	3	15.75	16.13	15.31	2.98	1.89	2.52	3.28	4.38	3.68	16.1833	3.76	3.40667	15.73	2.46333	3.78
HORVU.MOREX.r3.1HG0021570	0	0.18	0	0.16	0	0	0	0	0	0.32	0.16	0.32	0	0	0	0	0	0.17	0.06	0.053333	0	0.266667	0	0.056667
HORVU.MOREX.r3.1HG0021610	20.34	20.6	19.28	6.13	7.1	5.54	3.92	4.84	6.49	15.84	19.32	18.07	3.06	2.91	3	3.79	3.2	4	20.0733	6.25667	5.08333	17.7433	2.99	3.66333
HORVU.MOREX.r3.1HG0021620	0	0	0	0	0	0	0	0	0	0	0	0	0	0	0	0	0	0	0	0	0	0	0	0
HORVU.MOREX.r3.1HG0021640	0	0	0	0	0	0	0	0	0	0	0	0	0	0	0	0	0	0	0	0	0	0	0	0
HORVU.MOREX.r3.1HG0021670	0	0	0	0	0	0	0	0	0	0	0	0	0	0	0	0	0	0	0	0	0	0	0	0
HORVU.MOREX.r3.1HG0021690	0	0.11	0	0.05	0	0.05	0	0	0	0.05	0.1	0.05	0.2	0.05	0.15	0.05	0.05	0	0.036667	0.033333	0	0.066667	0.133333	0.033333
HORVU.MOREX.r3.1HG0021710	23.21	25.99	25.74	0.96	0.95	0.96	0	0.1	0.1	3.21	3.13	3.38	0	0	0	0	0	0	24.98	0.956667	0.066667	3.24	0	0
HORVU.MOREX.r3.1HG0021720	1.73	1.17	1.97	2.16	1.92	1.75	1.49	1.71	1.39	1.01	1.13	1.07	2.7	2.95	2.78	2.48	2.57	2.45	1.62333	1.94333	1.53	1.07	2.81	2.5
HORVU.MOREX.r3.1HG0021740	0.07	0	0	0	0	0	0	0	0	4.42	4.43	5.46	1.9	2.15	1.46	2.57	2.23	2.61	0.023333	0	0	4.77	1.83667	2.47
HORVU.MOREX.r3.1HG0021770	11.69	10.97	12.02	3.53	3.69	3.08	2.9	2.67	2.95	11.2	11.84	12.34	3.04	2.74	2.83	3.7	4.28	4.03	11.56	3.43333	2.84	11.7933	2.87	4.00333
HORVU.MOREX.r3.1HG0021780	29.05	30.28	31.77	15.8	14.3	15.37	13.91	13.84	14.42	22.83	23.9	26.54	14.68	13.31	13.29	21.98	22.19	22.64	30.3667	15.1567	14.0567	24.4233	13.76	22.27
HORVU.MOREX.r3.1HG0021800	0.12	0.08	0	0.17	0.07	0.24	0.07	0.14	0.38	0	0.03	0	0.07	0.04	0.04	0.15	0.22	0.18	0.066667	0.16	0.196667	0.01	0.05	0.183333
HORVU.MOREX.r3.1HG0021810	0	0	0	0	0	0	0	0	0	0	0	0	0	0	0	0	0	0	0	0	0	0	0	0
HORVU.MOREX.r3.1HG0021820	0	0	0	0	0	0	0	0	0	0	0	0	0	0	0	0	0	0	0	0	0	0	0	0
HORVU.MOREX.r3.1HG0021830	0.05	0.05	0.3	0	0	0	0.05	0	0	59.43	58.35	60.77	24.59	23.73	22.59	20.65	21.12	19.36	0.133333	0	0.016667	59.5167	23.6367	20.3767
HORVU.MOREX.r3.1HG0021840	0	0	0	0	0	0	0	0	0	0	0	0	0	0	0	0	0	0	0	0	0	0	0	0
HORVU.MOREX.r3.1HG0021870	16.26	17.94	16.72	6.43	6.01	5.47	4.67	4.76	4.45	14.3	13.95	14.05	4.44	4.8	4.99	7.08	6.02	6.8	16.9733	5.97	4.62667	14.1	4.74333	6.63333
HORVU.MOREX.r3.1HG0021880	8.23	7.65	7.49	3.85	4.43	3.61	3.21	3.02	3.63	8.1	8.21	7.11	4.8	3.69	4.07	3.11	2.95	4.65	7.79	3.96333	3.28667	7.80667	4.18667	3.57
HORVU.MOREX.r3.1HG0021960	1.32	1.25	1.32	2.13	1.66	2.37	6.44	5.63	6.17	2.05	2.12	1.75	2.97	3.04	3.33	3.07	3.17	3.01	1.29667	2.05333	6.08	1.97333	3.11333	3.08333
HORVU.MOREX.r3.1HG0021970	0.28	0.23	0.27	0.49	0.63	0.24	0.7	0.85	1.13	1.05	0.64	0.6	1.26	0.56	0.72	0.7	1.35	1.21	0.26	0.453333	0.893333	0.763333	0.846667	1.08667
HORVU.MOREX.r3.1HG0021980	1.17	1.75	1.54	0.06	0.16	0.28	0.03	0.06	0	0.9	1.14	0.7	0.06	0.03	0.07	0.21	0.23	0	1.48667	0.166667	0.03	0.913333	0.053333	0.146667
HORVU.MOREX.r3.1HG0022060	92.62	95.43	93.71	28.48	27.41	26.83	22.46	23.77	24.02	88.04	90.84	91.99	17	15.84	14.87	23.36	24.43	23.24	93.92	27.5733	23.4167	90.29	15.9033	23.6767
HORVU.MOREX.r3.1HG0022070	57.47	60.43	61.29	40.55	38.41	36.76	32.65	31.17	32.81	49.86	52.5	51.86	22.49	21.56	21.45	25.5	26.03	27.34	59.73	38.5733	32.21	51.4067	21.8333	26.29
HORVU.MOREX.r3.1HG0022080	0	0	0	0	0	0	0	0	0	0	0	0	0	0	0	0	0	0	0	0	0	0	0	0
HORVU.MOREX.r3.1HG0022090	31.63	33.63	35.77	13.68	13.03	13.74	12.35	11.86	13.68	31.46	31.56	32.32	12.44	12.46	12.47	12.58	13.76	12.57	33.6767	13.4833	12.63	31.78	12.4567	12.97
HORVU.MOREX.r3.1HG0022100	0.06	0	0	0	0	0	0	0	0	0	0	0	0	0	0	0	0	0	0.02	0	0	0	0	0
HORVU.MOREX.r3.1HG0022120	13.29	12.22	13.28	3.45	3.61	3.26	3.4	3.1	3.43	11.46	11.27	10.37	3.34	3.15	3.01	4.26	3.23	4.07	12.93	3.44	3.31	11.0333	3.16667	3.85333
HORVU.MOREX.r3.1HG0022320	0	0	0	0	0	0	0	0	0	0	0	0	0	0	0	0	0	0	0	0	0	0	0	0
HORVU.MOREX.r3.1HG0022330	1.47	1.75	1.38	0.88	0.73	0.83	0.99	1.03	0.92	1.19	1.02	1.09	0.92	0.63	0.81	0.57	0.62	0.52	1.53333	0.813333	0.98	1.1	0.786667	0.57
HORVU.MOREX.r3.1HG0022340	1.99	2.09	5.88	3.26	0.58	2.26	2.59	3.83	2.17	3.34	1.25	2.46	1.08	0.96	1.94	1.32	1.27	0.27	3.32	2.03333	2.86333	2.35	1.32667	0.953333
HORVU.MOREX.r3.1HG0022350	53.75	56.49	58.69	20.35	19.78	19.94	17.38	17.47	16.14	56.37	59.83	56.71	13.93	13.65	14.86	16.04	16.6	15.11	56.31	20.0233	16.9967	57.6367	14.1467	15.9167
HORVU.MOREX.r3.1HG0022360	1.71	0.84	1.13	0.65	0.34	0.53	0.45	0.58	0.22	0.83	1.33	1.14	0.48	0.42	0.23	0.55	0.43	0.41	1.22667	0.506667	0.416667	1.1	0.376667	0.463333
HORVU.MOREX.r3.1HG0022380	0	0	0	0	0	0	0	0	0	0	0	0	0	0	0	0	0	0	0	0	0	0	0	0
HORVU.MOREX.r3.1HG0022400	7.25	7.4	7.52	1.59	1.88	1.67	2.01	2.24	1.02	7.63	7.87	5.78	1.57	0.88	2.06	2.07	2.33	2.49	7.39	1.71333	1.75667	7.09333	1.50333	2.29667
HORVU.MOREX.r3.1HG0022430	9.31	8.99	9.08	3.98	2.25	2.57	4.25	2.81	3.48	8.35	9.54	7.64	2.26	2.34	2.2	2.22	2	3.54	9.12667	2.93333	3.51333	8.51	2.26667	2.58667
HORVU.MOREX.r3.1HG0022440	93.2	105.11	98.4	33.31	33.09	30.67	29.72	29.57	30.65	90.29	92.46	89.1	22.55	21.23	22.25	35.67	36.88	35.78	98.9033	32.3567	29.98	90.6167	22.01	36.11
HORVU.MOREX.r3.1HG0022450	20.56	22.19	21.81	8.81	10.28	9.13	8.06	7.82	8.93	17.19	17.02	16.33	6.13	6.76	7.46	10.64	11.12	11.31	21.52	9.40667	8.27	16.8467	6.78333	11.0233
HORVU.MOREX.r3.1HG0022460	69.91	70.05	72.2	19.65	19.51	19	13.58	12.85	13.78	52.3	49.34	52.43	9.36	8.93	9.83	19.1	18.06	17.62	70.72	19.3867	13.4033	51.3567	9.37333	18.26
HORVU.MOREX.r3.1HG0022490	6.47	6.87	6.51	1.69	1.97	1.69	1.56	1.04	1.26	6.56	6.6	6.36	1.51	1.24	1.33	1.6	2.1	2.01	6.61667	1.78333	1.28667	6.50667	1.36	1.90333
HORVU.MOREX.r3.1HG0022500	131.96	137.91	136.23	74.23	71.51	70.77	42.63	41.79	41.01	114.73	112.92	114.26	23.77	22.06	22.67	19.69	20.06	20.21	135.367	72.17	41.81	113.97	22.8333	19.9867
HORVU.MOREX.r3.1HG0022530	0.07	0.21	0.13	0.12	0.06	0.06	0.06	0.19	0.18	0	0	0.06	0	0.06	0	0.07	0.13	0	0.136667	0.08	0.143333	0.02	0.02	0.066667
HORVU.MOREX.r3.1HG0022540	0	0	0	0	0	0	0	0	0	0	0	0	0	0	0	0	0	0	0	0	0	0	0	0
HORVU.MOREX.r3.1HG0022550	0	0	0	0	0	0	0.07	0	0	0	0	0	0.07	0.07	0.14	0.15	0	0.07	0	0	0.023333	0	0.093333	0.073333
HORVU.MOREX.r3.1HG0022560	0.08	0	0	0.07	0	0	0.07	0	0	0	0	0.07	0	0	0	0	0	0	0.026667	0.023333	0.023333	0.023333	0	0
HORVU.MOREX.r3.1HG0022570	0.07	0.14	0.14	0.25	0.12	0.12	0.25	0.13	0.5	0	0	0.13	0.19	0	0.07	0.27	0.07	0.07	0.116667	0.163333	0.293333	0.043333	0.086667	0.136667
HORVU.MOREX.r3.1HG0022580	0	0	0	0	0	0	0	0	0	0	0	0	0	0	0	0.21	0	0	0	0	0	0	0	0.07
HORVU.MOREX.r3.1HG0022660	87.27	94.69	96.63	35.43	33.09	33.88	18.35	20.55	21.89	82.08	84.06	80.72	15.47	12.68	15.56	18.87	17.79	19.97	92.8633	34.1333	20.2633	82.2867	14.57	18.8767
HORVU.MOREX.r3.1HG0022680	41.58	41.98	43.43	8.45	7.96	7.48	5.65	7.03	6.2	37.72	40.49	38.71	4.77	4.99	4.79	6.61	7.31	7.41	42.33	7.96333	6.29333	38.9733	4.85	7.11
HORVU.MOREX.r3.1HG0022700	0	0	0	0	0	0	0	0	0	0	0	0	0	0	0	0	0	0	0	0	0	0	0	0
HORVU.MOREX.r3.1HG0022730	2.38	0.94	2.28	9.43	8.72	8.75	5.27	5.44	5.74	0.66	1.46	1.98	16.08	14.43	19.3	13.1	12.86	15.04	1.86667	8.96667	5.48333	1.36667	16.6033	13.6667
HORVU.MOREX.r3.1HG0022740	0	0	0	0	0	0	0	0	0	0	0	0	0	0	0	0	0	0	0	0	0	0	0	0
HORVU.MOREX.r3.1HG0022750	0	0	0	1.13	0.25	0.38	0.78	0	0.13	0	0	0.13	1.81	1.97	1.99	2.37	3.51	3.02	0	0.586667	0.303333	0.043333	1.92333	2.96667
HORVU.MOREX.r3.1HG0022760	0.16	0.13	0.27	0.28	0.22	0.22	0.26	0.26	0.2	0.23	0.34	0.17	0.29	0.23	0.32	0.37	0.3	0.3	0.186667	0.24	0.24	0.246667	0.28	0.323333
HORVU.MOREX.r3.1HG0022780	132.66	136.42	132.91	51.55	48.48	50.58	64.7	58.51	59.37	130.4	131.62	130.15	57.17	54.08	57.18	35.92	36.54	37.54	133.997	50.2033	60.86	130.723	56.1433	36.6667
HORVU.MOREX.r3.1HG0022790	0.02	0.09	0.02	0	0	0	0.04	0.08	0.04	0	0	0	0.02	0	0.06	0	0	0	0.043333	0	0.053333	0	0.026667	0
HORVU.MOREX.r3.1HG0022860	34.2	36.06	36.73	11.59	10.29	11.11	7.49	7.12	7.41	34.83	33.43	32.6	6.28	5.93	5.91	6.65	6.97	6.54	35.6633	10.9967	7.34	33.62	6.04	6.72
HORVU.MOREX.r3.1HG0022870	26.53	30.1	26.5	16.69	13.05	13.94	10.02	9.95	9.65	17.5	18.94	18.51	10.04	11.21	9.32	5.57	5.76	5.32	27.71	14.56	9.87333	18.3167	10.19	5.55
HORVU.MOREX.r3.1HG0022890	8.73	8.29	8.83	3.14	3.13	2.28	2.61	1.72	2.52	5.92	5.97	4.67	2.74	1.46	2.4	1.17	0.93	1.07	8.61667	2.85	2.28333	5.52	2.2	1.05667
HORVU.MOREX.r3.1HG0022910	5.19	4.65	5.2	1.13	1.02	1.06	0.58	0.66	0.51	3.61	3.92	4.02	0.59	0.64	0.32	0.6	0.55	0.64	5.01333	1.07	0.583333	3.85	0.516667	0.596667
HORVU.MOREX.r3.1HG0022990	4.85	4.86	4.99	0.71	0.6	0.68	0.67	0.85	1.18	4.18	5.3	5.34	0.85	0.31	0.46	0.9	0.7	0.66	4.9	0.663333	0.9	4.94	0.54	0.753333
HORVU.MOREX.r3.1HG0023010	82.27	92.51	87.05	0.06	0.12	0.09	0	0	0	66.03	63.6	65.52	0.06	0.12	0.09	0	0	0	87.2767	0.09	0	65.05	0.09	0
HORVU.MOREX.r3.1HG0023130	0	0	0	0	0	0	0	0	0	0	0	0	0	0	0	0	0	0	0	0	0	0	0	0
HORVU.MOREX.r3.1HG0023140	0.73	1.06	0.82	0.15	0.15	0.04	0.08	0.08	0.08	0.66	0.77	1.15	0.08	0.12	0.16	0.33	0.04	0.08	0.87	0.113333	0.08	0.86	0.12	0.15
HORVU.MOREX.r3.1HG0023150	0.15	0.25	0.21	0.04	0.04	0.07	0.04	0.02	0.09	0.67	0.79	0.57	0.07	0.11	0.18	0.14	0.14	0.16	0.203333	0.05	0.05	0.676667	0.12	0.146667
HORVU.MOREX.r3.1HG0023200	0	0	0	0.11	0	0	0.22	0	0	0.11	0	0.33	0.11	0	0	0.12	0	0	0	0.036667	0.073333	0.146667	0.036667	0.04
HORVU.MOREX.r3.1HG0023210	16.16	16.12	17.94	6.24	5.88	5.17	4.32	5.13	4.49	15.62	15.4	16.52	3.78	3.6	3.79	5.23	5.78	4.91	16.74	5.76333	4.64667	15.8467	3.72333	5.30667
HORVU.MOREX.r3.1HG0023220	0	0	0	0	0	0	0	0	0	0.26	0	0	0	0	0	0	0	0	0	0	0	0.086667	0	0
HORVU.MOREX.r3.1HG0023230	53.39	55.22	52.13	29.75	30.27	29.59	26.33	25.09	27.67	47.14	46.76	50.72	20.88	22.11	21.9	20.44	21.06	19.33	53.58	29.87	26.3633	48.2067	21.63	20.2767
HORVU.MOREX.r3.1HG0023240	0	0	0	0	0	0	0	0	0	0	0	0	0	0	0	0	0	0	0	0	0	0	0	0
HORVU.MOREX.r3.1HG0023250	0	0	0	0	0	0	0	0	0	0	0	0	0	0	0	0	0	0	0	0	0	0	0	0
HORVU.MOREX.r3.1HG0023300	0	0	0	0	0	0	0	0	0	0	0	0	0	0	0	0	0	0	0	0	0	0	0	0
HORVU.MOREX.r3.1HG0023370	101.48	103.31	105.22	26.72	26.76	25.49	20.26	20.83	19.55	86.31	86.52	85.42	15.11	14.17	15.03	20.92	20.82	21.2	103.337	26.3233	20.2133	86.0833	14.77	20.98
HORVU.MOREX.r3.1HG0023420	2.32	1.3	1.33	0.88	0.87	1.08	0.56	0.79	0.65	1.25	1.86	1.45	0.63	1.05	0.39	0.68	0.65	1.1	1.65	0.943333	0.666667	1.52	0.69	0.81
HORVU.MOREX.r3.1HG0023540	21.54	24.48	22.95	10.56	9.08	10.62	10.78	9.07	10.33	20.57	21.12	21.55	13.04	11.57	12.31	10.62	10.04	11.53	22.99	10.0867	10.06	21.08	12.3067	10.73
HORVU.MOREX.r3.1HG0023550	0	0	0	0	0	0	0	0	0	0	0	0	0	0	0	0	0	0	0	0	0	0	0	0
HORVU.MOREX.r3.1HG0023580	0.12	0.31	0.32	0.05	0	0	0	0.18	0.19	0.36	0.16	0.27	0	0.09	0.05	0.06	0	0	0.25	0.016667	0.123333	0.263333	0.046667	0.02
HORVU.MOREX.r3.1HG0023590	0	0.14	0	0	0	0	0	0	0	0	0	0	0	0	0	0	0	0	0.046667	0	0	0	0	0
HORVU.MOREX.r3.1HG0023600	0	0	0	0	0	0	0	0	0	0	0	0	0	0	0	0	0	0	0	0	0	0	0	0
HORVU.MOREX.r3.1HG0023610	58.9	60.96	66.44	7.16	8.83	6.93	5.58	6.65	5.09	73.99	79.61	85.2	6.44	5.63	6.17	2.4	3.98	4.06	62.1	7.64	5.77333	79.6	6.08	3.48
HORVU.MOREX.r3.1HG0023620	90.34	78.27	84.87	8.79	6.08	8.77	5.75	5.67	6.34	114.01	115.48	117.69	7.44	6.95	7.62	3.04	3.04	2.99	84.4933	7.88	5.92	115.727	7.33667	3.02333
HORVU.MOREX.r3.1HG0023630	0	0	0	0	0	0	0	0.09	0	0	0	0	0	0	0	0	0	0	0	0	0.03	0	0	0
HORVU.MOREX.r3.1HG0023640	1.51	1.24	1.07	3.19	2.58	2.57	2.34	2.1	1.6	0.53	0.58	0.53	0.48	0.48	0.27	0.67	0.28	0.59	1.27333	2.78	2.01333	0.546667	0.41	0.513333
HORVU.MOREX.r3.1HG0023650	81.5	79.76	81.62	27.96	28.96	26.7	25.28	20.59	22.42	94.14	94.94	94.01	18.35	17.79	16.63	20.26	21.84	21.83	80.96	27.8733	22.7633	94.3633	17.59	21.31
HORVU.MOREX.r3.1HG0023680	7.29	6.47	7.96	4.5	4.28	4.47	2.63	3.5	3.14	5.43	5.59	5.87	3.29	2.72	3.08	2.45	3.21	2.52	7.24	4.41667	3.09	5.63	3.03	2.72667
HORVU.MOREX.r3.1HG0023710	3.64	3.5	2.42	0.64	0.39	0.44	0.66	0.66	0.25	3.28	2.74	2.3	0	0.46	0.26	0.54	0.26	0.74	3.18667	0.49	0.523333	2.77333	0.24	0.513333
HORVU.MOREX.r3.1HG0023740	5.28	5.38	4.82	0.69	0.64	0.76	0.95	0.92	0.96	4.27	3.23	3.65	0.87	1.29	1	1.25	1.24	1.15	5.16	0.696667	0.943333	3.71667	1.05333	1.21333
HORVU.MOREX.r3.1HG0023760	0	0	0	0	0	0	0	0	0	0	0	0	0	0	0	0	0	0	0	0	0	0	0	0
HORVU.MOREX.r3.1HG0023770	0.5	0.25	0.24	0	0.26	0.22	0	0	0.15	0.45	0.07	0.08	0	0.15	0	0	0.23	0.08	0.33	0.16	0.05	0.2	0.05	0.103333
HORVU.MOREX.r3.1HG0023810	0.22	0	0	0	0	0	0	0	0	0.98	0	0	0	0	0	0	0	0	0.073333	0	0	0.326667	0	0
HORVU.MOREX.r3.1HG0023820	0.14	0	0	0	0	0	0	0	0	0	0	0	0	0	0	0	0	0	0.046667	0	0	0	0	0
HORVU.MOREX.r3.1HG0023840	7.69	6.91	6.82	2.77	2.83	2.76	3.02	3.01	3.07	7.35	7.08	7.12	1.47	1.81	1.46	3.88	3.49	3.08	7.14	2.78667	3.03333	7.18333	1.58	3.48333
HORVU.MOREX.r3.1HG0023870	16.62	18.46	17.06	4.88	6.24	4.8	6.9	6.33	5.15	18.12	20.02	18.33	2.76	4.51	2.83	4.71	4.89	4.28	17.38	5.30667	6.12667	18.8233	3.36667	4.62667
HORVU.MOREX.r3.1HG0023920	0	0	0	0	0.07	0	0	0	0	0.05	0.16	0.16	0	0	0	0	0	0	0	0.023333	0	0.123333	0	0
HORVU.MOREX.r3.1HG0023930	0	0	0	0	0	0	0	0	0	0	0	0	0	0	0	0	0	0	0	0	0	0	0	0
HORVU.MOREX.r3.1HG0023940	24.44	26.16	22.29	11.8	10.18	8.71	10.74	10.55	8.6	32.71	33.31	30.41	6.93	7.72	7.5	10.94	8.79	10.25	24.2967	10.23	9.96333	32.1433	7.38333	9.99333
HORVU.MOREX.r3.1HG0023950	32.52	34.34	35.7	13.65	14.22	12.83	12.09	11.21	12.51	41.67	41.94	42.09	9.91	9.88	12.35	16.86	14.36	14.56	34.1867	13.5667	11.9367	41.9	10.7133	15.26
HORVU.MOREX.r3.1HG0023970	9.5	8.94	9.73	3.7	3.78	5.12	3.52	3.77	2.98	9.26	10.99	6.97	3.57	3.21	2.83	4.89	3.57	3.59	9.39	4.2	3.42333	9.07333	3.20333	4.01667
HORVU.MOREX.r3.1HG0023990	182.43	191.14	198.13	66.07	64.05	66.28	48.04	49	51.62	145.17	147.42	150.6	46.9	43.7	45.26	53.97	56.06	55.68	190.567	65.4667	49.5533	147.73	45.2867	55.2367
HORVU.MOREX.r3.1HG0024020	11.59	10.7	10.7	6.1	5.94	5.82	4.38	4.99	4.56	11.2	10.12	10.41	2.7	3.37	3.27	3.02	3.32	3.32	10.9967	5.95333	4.64333	10.5767	3.11333	3.22
HORVU.MOREX.r3.1HG0024030	5.53	6.21	6.26	2.86	3.14	2.76	2.16	2.21	2.16	5.88	4.62	4.95	3.16	2.34	2.8	3.16	2.57	1.99	6	2.92	2.17667	5.15	2.76667	2.57333
HORVU.MOREX.r3.1HG0024040	440.56	473.82	475.86	100.49	99	98.64	79.69	78.42	81.46	478.07	487.12	491.28	45.73	43.69	45.8	75.77	75.33	79.57	463.413	99.3767	79.8567	485.49	45.0733	76.89
HORVU.MOREX.r3.1HG0024050	1.99	1.83	1.41	0.28	0.18	0.09	0	0.09	0	1.22	1.96	1.41	0	0.1	0	0.2	0	0	1.74333	0.183333	0.03	1.53	0.033333	0.066667
HORVU.MOREX.r3.1HG0024060	0	0	0	0	0	0	0	0	0	0	0	0	0	0	0	0	0	0	0	0	0	0	0	0
HORVU.MOREX.r3.1HG0024070	0	0	0	0	0	0	0	0	0	0	0	0	0	0	0	0	0	0	0	0	0	0	0	0
HORVU.MOREX.r3.1HG0024090	5.94	6.22	6.78	2.74	3.02	3.62	3.41	3.79	3.91	7.27	7.46	8.1	2.32	1.86	2.17	1.93	2.56	2.43	6.31333	3.12667	3.70333	7.61	2.11667	2.30667
HORVU.MOREX.r3.1HG0024140	60.85	63.93	63.86	0.39	0.35	0.28	0.02	0.08	0.08	48.55	50.34	49.58	0.08	0.06	0.02	0.02	0.02	0.06	62.88	0.34	0.06	49.49	0.053333	0.033333
HORVU.MOREX.r3.1HG0024150	0	0	0	0	0.01	0	0	0	0	0	0	0	0	0	0	0	0	0	0	0.003333	0	0	0	0
HORVU.MOREX.r3.1HG0024200	0	0	0	0	0	0	0	0	0	0	0	0	0	0	0	0	0	0	0	0	0	0	0	0
HORVU.MOREX.r3.1HG0024210	34.81	38.51	30.46	10.4	14.08	13.32	9.77	10.59	10.37	37.74	33.52	30.92	13.27	17.3	13.21	8.43	10.5	8.39	34.5933	12.6	10.2433	34.06	14.5933	9.10667
HORVU.MOREX.r3.1HG0024220	0	0	0	0	0	0	0	0	0	0	0	0	0	0	0	0	0	0	0	0	0	0	0	0
HORVU.MOREX.r3.1HG0024230	30.03	33.23	32.39	14.01	13.45	14.54	13.9	13.49	14.25	30.04	28.49	27.48	9.33	10.04	9.51	11.14	11.57	12.6	31.8833	14	13.88	28.67	9.62667	11.77
HORVU.MOREX.r3.1HG0024260	11.94	10.06	10.92	3.91	4.77	7.97	5.48	5.05	5.92	10.14	10.31	7.18	3.18	4.77	2.62	5.94	5.99	6.16	10.9733	5.55	5.48333	9.21	3.52333	6.03
HORVU.MOREX.r3.1HG0024280	143.53	149.26	147.99	32.91	31.11	31.9	23.19	23.33	23.61	151.22	150.45	152.16	21.78	22.26	23.13	24.91	24.39	24.1	146.927	31.9733	23.3767	151.277	22.39	24.4667
HORVU.MOREX.r3.1HG0024290	25.43	27.63	25.31	11.46	11.38	11.41	6.76	7.37	6.67	16.13	16.32	16.78	6.12	6.89	6.31	6.28	7.1	7.79	26.1233	11.4167	6.93333	16.41	6.44	7.05667
HORVU.MOREX.r3.1HG0024310	0	0	0	0	0	0	0	0	0	0	0.3	0.17	0	0	0.15	0	0	0	0	0	0	0.156667	0.05	0
HORVU.MOREX.r3.1HG0024340	455.19	467.02	477.35	64.03	64.9	62.82	33.93	31.36	35.97	480.92	470.44	474.26	22.12	21.2	21.42	19.24	18.09	18.53	466.52	63.9167	33.7533	475.207	21.58	18.62
HORVU.MOREX.r3.1HG0024360	1.01	1.14	1.52	1.27	0.81	0.98	1.03	0.89	0.65	0.63	0.74	0.66	1.05	1.14	0.91	0.55	0.35	0.31	1.22333	1.02	0.856667	0.676667	1.03333	0.403333
HORVU.MOREX.r3.1HG0024370	1.32	1.01	1	0	0	0	0.02	0	0.02	1.51	1.19	1.2	0	0	0	0	0	0	1.11	0	0.013333	1.3	0	0
HORVU.MOREX.r3.1HG0024380	0	0.11	0.07	0.16	0.03	0.03	0.03	0	0	0	0.03	0.07	0	0	0	0	0	0.11	0.06	0.073333	0.01	0.033333	0	0.036667
HORVU.MOREX.r3.1HG0024440	27.88	24.77	26.89	6.5	6.8	6.07	6.63	4.91	6.76	24.94	22.71	25.89	3.58	4.97	3.81	2.8	4.18	2.59	26.5133	6.45667	6.1	24.5133	4.12	3.19
HORVU.MOREX.r3.1HG0024500	27.49	26.18	30.51	9.89	11.34	11.52	8.66	8.5	7.56	31.3	36.29	34.83	10.36	8.67	9.02	7.4	8.84	6.95	28.06	10.9167	8.24	34.14	9.35	7.73
HORVU.MOREX.r3.1HG0024510	153.17	161.33	157.52	83.78	79.57	81.22	63.1	61.86	62.13	147.21	143.52	149.38	63.35	57.08	60.61	84.08	82.06	75.66	157.34	81.5233	62.3633	146.703	60.3467	80.6
HORVU.MOREX.r3.1HG0024560	5.15	5.28	4.45	1.79	1.84	1.66	1.71	1.4	1.9	3.98	2.98	4.37	1.01	0.88	1.24	1.83	1.98	1.02	4.96	1.76333	1.67	3.77667	1.04333	1.61
HORVU.MOREX.r3.1HG0024570	0	0	0	0.09	0	0	0	0	0	0	0	0	0	0	0.09	0	0	0	0	0.03	0	0	0.03	0
HORVU.MOREX.r3.1HG0024600	0.04	0.05	0.04	0	0.02	0	0.01	0	0.04	0	0	0.04	0.05	0.01	0.05	0	0.03	0.03	0.043333	0.006667	0.016667	0.013333	0.036667	0.02
HORVU.MOREX.r3.1HG0024650	0.33	0.68	0.32	0.86	1.95	0.85	0.3	0.05	1.98	0	0.29	0.3	0.29	0.6	0.59	0.78	0.31	1.58	0.443333	1.22	0.776667	0.196667	0.493333	0.89
HORVU.MOREX.r3.1HG0024670	0.22	0.22	0	0	0.33	0.19	0.1	0	0.19	0	0.14	0	0.05	0.1	0.1	0.1	0.05	0.1	0.146667	0.173333	0.096667	0.046667	0.083333	0.083333
HORVU.MOREX.r3.1HG0024690	26.23	28.48	26.93	13.81	13.08	13.38	9.93	10.13	9.97	25.55	25.61	26.81	6.45	6.08	6.83	7.7	8.67	9.14	27.2133	13.4233	10.01	25.99	6.45333	8.50333
HORVU.MOREX.r3.1HG0024710	125.89	133.66	127.25	43.2	42.85	39.48	32.95	30.1	32.09	142.59	132.32	131.28	27.83	23.26	22.7	25.99	27.06	26.4	128.933	41.8433	31.7133	135.397	24.5967	26.4833
HORVU.MOREX.r3.1HG0024730	36.95	40.4	36.72	16.49	16.39	16.24	10.98	11.96	12.62	35.77	32.74	33.31	8.36	7.47	8.54	8.42	11.12	9.5	38.0233	16.3733	11.8533	33.94	8.12333	9.68
HORVU.MOREX.r3.1HG0024740	35.85	33.94	38.48	28.07	26.65	27.39	20	20.3	20.96	45.9	45.1	44.58	14.67	12.53	12.95	13.73	15.68	15.33	36.09	27.37	20.42	45.1933	13.3833	14.9133
HORVU.MOREX.r3.1HG0024800	2.72	3.18	3.9	0.78	0.8	0.76	0.85	0.74	0.68	15.08	13.17	14.12	1.58	1.69	1.29	2.23	1.94	1.77	3.26667	0.78	0.756667	14.1233	1.52	1.98
HORVU.MOREX.r3.1HG0024860	76.67	81.5	80.85	33.56	31.37	30.19	25.16	26.68	27.65	81.72	83.29	82.63	9.02	8.4	6.24	8.99	13.72	12.7	79.6733	31.7067	26.4967	82.5467	7.88667	11.8033
HORVU.MOREX.r3.1HG0024880	154.87	155.21	161.02	34.02	30.58	33.6	24.36	22.6	23.91	140.59	143.22	149.4	20.18	19.75	19.42	26.8	28.45	27.38	157.033	32.7333	23.6233	144.403	19.7833	27.5433
HORVU.MOREX.r3.1HG0024900	46.58	45.22	50.47	21.19	17.06	17.43	15.27	10.34	15.24	49.74	47.87	49.47	13	12.77	12.94	9.57	9.71	11.54	47.4233	18.56	13.6167	49.0267	12.9033	10.2733
HORVU.MOREX.r3.1HG0024910	903.71	915.79	911.65	159.05	157	164.64	128.24	120.65	120.26	1008.37	1031.5	994.98	112.58	112.85	108.91	175.27	179.54	180.3	910.383	160.23	123.05	1011.62	111.447	178.37
HORVU.MOREX.r3.1HG0024920	0	0	0	0	0	0	0	0	0	0	0	0	0	0	0	0	0	0	0	0	0	0	0	0
HORVU.MOREX.r3.1HG0024930	0	0	0	0	0	0	0	0	0	0	0	0	0	0.03	0	0	0.04	0	0	0	0	0	0.01	0.013333
HORVU.MOREX.r3.1HG0024980	4.42	5.06	5.95	1.9	1.89	2.21	2.65	2.59	2.34	5.73	5.76	5.39	1.73	1.91	1.74	1.03	1.48	1.59	5.14333	2	2.52667	5.62667	1.79333	1.36667
HORVU.MOREX.r3.1HG0024990	0	0	0	0	0	0	0	0	0	0	0	0	0	0	0	0	0	0	0	0	0	0	0	0
HORVU.MOREX.r3.1HG0025010	0	0	0	0	0	0	0	0	0	0	0	0	0	0	0	0	0	0	0	0	0	0	0	0
HORVU.MOREX.r3.1HG0025050	0	0	0	0	0	0	0	0	0	0	0	0	0	0	0	0	0	0	0	0	0	0	0	0
HORVU.MOREX.r3.1HG0025060	51.5	51.63	53.31	18.5	18.08	19.23	12.72	13.08	11.84	45.48	45.71	45.6	14.78	13.4	15.59	15.33	14.55	13.92	52.1467	18.6033	12.5467	45.5967	14.59	14.6
HORVU.MOREX.r3.1HG0025100	0.16	0.16	0.3	0.14	0.55	0.14	0	0.14	0.14	0	0.14	0.43	0	0	0	0	0.3	0.91	0.206667	0.276667	0.093333	0.19	0	0.403333
HORVU.MOREX.r3.1HG0025110	0	0	0	0	0	0	0	0	0	0	0	0	0	0	0	0	0	0	0	0	0	0	0	0
HORVU.MOREX.r3.1HG0025150	0	0.05	0	0	0	0	0	0	0	0	0	0	0	0	0	0	0	0	0.016667	0	0	0	0	0
HORVU.MOREX.r3.1HG0025200	0	0	0	0	0	0	0	0	0	0	0	0	0	0	0	0	0	0	0	0	0	0	0	0
HORVU.MOREX.r3.1HG0025230	0	0	0	0	0	0	0	0	0	0	0	0	0	0	0	0	0	0	0	0	0	0	0	0
HORVU.MOREX.r3.1HG0025320	22.08	22.91	22.18	8.11	7.83	6.46	6.11	5.75	6.24	19.95	19.71	19.43	7.08	5.9	7.13	6.05	5.43	5.63	22.39	7.46667	6.03333	19.6967	6.70333	5.70333
HORVU.MOREX.r3.1HG0025340	0	0	0	0	0	0	0	0	0	0	0	0	0	0	0	0	0.12	0	0	0	0	0	0	0.04
HORVU.MOREX.r3.1HG0025350	14.92	14.87	16.13	5.65	5.22	3.89	4.53	4.5	6.22	17.71	17.46	18.16	5.11	5.54	4.9	8.95	6.56	8.15	15.3067	4.92	5.08333	17.7767	5.18333	7.88667
HORVU.MOREX.r3.1HG0025440	22.77	24.79	23.81	7.35	7.46	8.27	6.94	6.74	6.75	24.31	20.33	20.66	7.26	9.01	9.06	10.51	11.01	11.47	23.79	7.69333	6.81	21.7667	8.44333	10.9967
HORVU.MOREX.r3.1HG0025460	0	0.14	0	0	0.12	0	0	0	0	0	0	0	0	0	0	0.27	0	0	0.046667	0.04	0	0	0	0.09
HORVU.MOREX.r3.1HG0025500	79.07	84.81	79.89	20.29	19.25	20.71	15.47	14.56	15.12	83.98	87.16	85.83	14.98	15.41	17.57	24.04	24.28	23.89	81.2567	20.0833	15.05	85.6567	15.9867	24.07
HORVU.MOREX.r3.1HG0025510	0	0.24	0	0.07	0.27	0.07	0.42	0.49	0.48	0.14	0.28	0.42	0.28	0.35	0.14	0.3	0.44	0.15	0.08	0.136667	0.463333	0.28	0.256667	0.296667
HORVU.MOREX.r3.1HG0025520	22.58	26.02	25.05	14.33	14.24	12.81	11.03	10.21	11.72	20.61	22.43	22.29	9.82	8.37	8.46	11.48	10.27	11.66	24.55	13.7933	10.9867	21.7767	8.88333	11.1367
HORVU.MOREX.r3.1HG0025530	0	0	0	0	0	0	0	0	0	0	0	0	0	0	0	0	0	0	0	0	0	0	0	0
HORVU.MOREX.r3.1HG0025550	72.41	70.74	78.17	24.51	23.2	21.98	15.73	17.27	16.3	77.83	80.33	79.32	9.98	10.09	10.89	13.63	12.66	13.98	73.7733	23.23	16.4333	79.16	10.32	13.4233
HORVU.MOREX.r3.1HG0025580	0	0	0	0	0	0	0	0	0	0	0	0	0	0	0	0	0	0	0	0	0	0	0	0
HORVU.MOREX.r3.1HG0025590	0	0	0	0	0	0	0	0	0	0	0	0	0	0	0	0	0	0	0	0	0	0	0	0
HORVU.MOREX.r3.1HG0025600	10.49	8.98	10.48	4.69	3.41	4.74	4.4	3.61	4.35	10.42	9.58	11.07	3.72	3.15	4.6	7.17	4.87	4.28	9.98333	4.28	4.12	10.3567	3.82333	5.44
HORVU.MOREX.r3.1HG0025620	65.83	69.61	71.33	44.52	38.35	40.08	31.02	30.53	31.22	47.62	47.78	49.1	20.98	18.32	21.51	23.22	24.51	26.3	68.9233	40.9833	30.9233	48.1667	20.27	24.6767
HORVU.MOREX.r3.1HG0025660	0.8	0.64	0.93	0	0.05	0.05	0	0	0	0.1	0	0.05	0	0	0	0	0	0	0.79	0.033333	0	0.05	0	0
HORVU.MOREX.r3.1HG0025690	0	0	0	0	0	0	0	0	0	0	0	0	0	0	0	0	0	0	0	0	0	0	0	0
HORVU.MOREX.r3.1HG0025720	19.27	20.02	20.7	5.04	4.87	5.09	5.96	6.42	5.15	18.92	18.54	17.86	2.15	2.77	2.67	4.52	3.33	4.05	19.9967	5	5.84333	18.44	2.53	3.96667
HORVU.MOREX.r3.1HG0025730	0	0	0	0	0	0	0	0.13	0	0	0	0	0	0	0	0	0	0	0	0	0.043333	0	0	0
HORVU.MOREX.r3.1HG0025750	9.79	9.27	10.58	4.89	4.44	4.63	3.2	4.44	4.19	9.54	9.6	11.08	2.09	2.1	2.42	2.92	3.45	2.82	9.88	4.65333	3.94333	10.0733	2.20333	3.06333
HORVU.MOREX.r3.1HG0025790	16.82	17.79	19.92	6	6.89	6.41	4.9	4.13	4.13	18.79	15.9	17.92	3.48	4.07	3.99	6.88	7.95	7.52	18.1767	6.43333	4.38667	17.5367	3.84667	7.45
HORVU.MOREX.r3.1HG0025810	0	0	0	0	0	0	0	0	0	0	0	0	0	0	0	0	0	0	0	0	0	0	0	0
HORVU.MOREX.r3.1HG0025820	0	0	0	0	0	0	0	0	0	0	0	0	0	0	0	0	0	0	0	0	0	0	0	0
HORVU.MOREX.r3.1HG0025840	24.65	26.66	26.12	5.33	5.54	5.27	3.52	4.18	3.73	11.79	11.36	12.14	1.36	1.26	1.59	1.72	1.79	1.94	25.81	5.38	3.81	11.7633	1.40333	1.81667
HORVU.MOREX.r3.1HG0025870	3.2	3.66	2.93	0.33	0.26	0.2	0	0.2	0.2	1.34	1.72	1.6	0	0.14	0	0.36	0.14	0	3.26333	0.263333	0.133333	1.55333	0.046667	0.166667
HORVU.MOREX.r3.1HG0025880	6.07	6.69	6.72	3.37	3.12	3.26	2.53	3.67	3.13	7.75	5.04	6.82	2.96	2.17	2.84	3.53	2.7	3.53	6.49333	3.25	3.11	6.53667	2.65667	3.25333
HORVU.MOREX.r3.1HG0025890	0	0	0	0.19	0.1	0.1	0.4	0.1	0.2	0	0	0	0.4	0.3	0.1	0.43	0.42	1.06	0	0.13	0.233333	0	0.266667	0.636667
HORVU.MOREX.r3.1HG0025900	1.64	2.16	1.89	0.58	0.46	0.35	0.36	0.47	0.35	2.6	2.17	2.76	0.59	0.78	0.49	1.4	0.55	0.81	1.89667	0.463333	0.393333	2.51	0.62	0.92
HORVU.MOREX.r3.1HG0025910	0	0	0	0	0	0	0	0	0	0	0	0	0	0	0	0	0	0	0	0	0	0	0	0
HORVU.MOREX.r3.1HG0025960	14.38	15.59	14.77	3.2	3.88	3.13	2.47	2.9	2.59	12.04	13.75	12.66	2.6	1.82	2.43	2.84	2.81	3.21	14.9133	3.40333	2.65333	12.8167	2.28333	2.95333
HORVU.MOREX.r3.1HG0025970	0	0.12	0	0.17	0	0	0	0.1	0.12	0.05	0	0	0	0	0	0.11	0	0	0.04	0.056667	0.073333	0.016667	0	0.036667
HORVU.MOREX.r3.1HG0025980	42.31	47.56	46.96	11.17	10.85	10.2	8.37	8.66	7.6	45.57	46.33	45.88	5.23	4.38	4.26	7.45	7.34	7.81	45.61	10.74	8.21	45.9267	4.62333	7.53333
HORVU.MOREX.r3.1HG0025990	34.91	36.88	34.7	26.67	27.61	24.32	17.16	14.93	15.75	34.62	35.12	32.69	14.58	13.77	14.43	15.91	15.03	14.15	35.4967	26.2	15.9467	34.1433	14.26	15.03
HORVU.MOREX.r3.1HG0026010	35.96	34.73	35.04	16.14	17.43	13.59	14.07	13.32	13.56	30.28	34.54	32.68	11.1	10.84	11.56	18.91	18.79	18.07	35.2433	15.72	13.65	32.5	11.1667	18.59
HORVU.MOREX.r3.1HG0026020	0	0	0	0	0	0	0	0	0.1	0	0	0.1	0	0	0.11	0	0	0	0	0	0.033333	0.033333	0.036667	0
HORVU.MOREX.r3.1HG0026030	77.85	81.95	79.04	35.33	34.32	34.27	28.63	30.89	29.37	89.95	81.07	84.95	30.87	26.55	30.04	22.44	22.33	22.86	79.6133	34.64	29.63	85.3233	29.1533	22.5433
HORVU.MOREX.r3.1HG0026070	943.98	971.97	972.67	215.8	204.54	202.08	152.57	155.08	153.99	1106.58	1083.91	1095.38	188.64	183.32	182.35	204.87	205.95	209.31	962.873	207.473	153.88	1095.29	184.77	206.71
HORVU.MOREX.r3.1HG0026080	17.14	18.5	19.8	10.02	9.21	9.51	7.82	7.46	7.51	19.57	16.48	16.76	7.01	5.48	5.3	7.49	8.39	8.02	18.48	9.58	7.59667	17.6033	5.93	7.96667
HORVU.MOREX.r3.1HG0026100	2.96	2.92	2.94	2.92	3.12	2.57	2.64	2.67	2.81	2.9	3.26	3.34	1.71	1.96	1.75	2.36	2.22	2.46	2.94	2.87	2.70667	3.16667	1.80667	2.34667
HORVU.MOREX.r3.1HG0026110	0	0	0	0	0	0	0	0	0	0	0	0	0	0	0	0	0	0	0	0	0	0	0	0
HORVU.MOREX.r3.1HG0026140	0	0	0	0	0	0	0	0	0	0	0	0	0	0	0	0	0	0	0	0	0	0	0	0
HORVU.MOREX.r3.1HG0026170	26.41	37.7	30.13	17.78	9.46	10.95	11.55	12.93	8.69	32.59	31.84	30.64	12.4	9.43	12.28	9.8	11.59	9.72	31.4133	12.73	11.0567	31.69	11.37	10.37
HORVU.MOREX.r3.1HG0026180	0	0	0	0	0.72	0	0.5	0	0	0	0	0	0.66	0.23	1.79	2.45	0	2.77	0	0.24	0.166667	0	0.893333	1.74
HORVU.MOREX.r3.1HG0026190	22.17	20.04	20.68	2.74	2.22	2.25	2.83	1.5	2.25	21.18	25.28	24.31	1.66	2.18	2.37	1.07	2.08	1.24	20.9633	2.40333	2.19333	23.59	2.07	1.46333
HORVU.MOREX.r3.1HG0026220	0	0	0	0	0	0	0	0	0	0	0	0	0	0	0	0	0	0	0	0	0	0	0	0
HORVU.MOREX.r3.1HG0026230	0	0	0	0	0	0	0.1	0	0	0	0	0	0	0	0	0	0	0	0	0	0.033333	0	0	0
HORVU.MOREX.r3.1HG0026240	13.1	14.89	14.26	1.93	2.06	1.62	3.12	2.63	2.4	20.24	20.08	19.8	1.07	0.91	1.35	1.52	1.4	1.38	14.0833	1.87	2.71667	20.04	1.11	1.43333
HORVU.MOREX.r3.1HG0026280	0	0	0	0	0	0	0	0	0	0	0	0	0	0	0	0	0	0	0	0	0	0	0	0
HORVU.MOREX.r3.1HG0026300	0	0	0	0	0	0	0	0	0	0	0	0	0	0	0	0	0	0	0	0	0	0	0	0
HORVU.MOREX.r3.1HG0026350	0	0	0	0	0	0	0.06	0	0	0.06	0	0	0.06	0	0	0.07	0	0	0	0	0.02	0.02	0.02	0.023333
HORVU.MOREX.r3.1HG0026380	0	0	0	0	0	0	0	0	0	0	0	0	0	0	0	0	0	0	0	0	0	0	0	0
HORVU.MOREX.r3.1HG0026390	0	0	0	0	0	0	0	0	0	0	0	0	0	0	0	0	0	0	0	0	0	0	0	0
HORVU.MOREX.r3.1HG0026420	4.17	4.19	5.08	2.23	2.25	2.24	3.58	2.82	3.47	3.42	3.13	2.83	1.44	1.48	1.47	1.13	1.02	1.62	4.48	2.24	3.29	3.12667	1.46333	1.25667
HORVU.MOREX.r3.1HG0026430	27.19	23.33	27.09	8.38	8.56	8.85	6.04	5.84	6.73	23.22	22.88	22.37	4.73	4.79	4.54	4.27	4.95	5.16	25.87	8.59667	6.20333	22.8233	4.68667	4.79333
HORVU.MOREX.r3.1HG0026440	0	0	0	0	0	0	0	0	0	0	0	0	0	0	0	0	0	0	0	0	0	0	0	0
HORVU.MOREX.r3.1HG0026470	0.17	0.11	0.2	0.01	0.05	0.1	0.07	0.04	0.04	0	0.07	0.04	0.06	0	0	0.06	0.13	0.09	0.16	0.053333	0.05	0.036667	0.02	0.093333
HORVU.MOREX.r3.1HG0026520	0	0	0	0	0	0	0	0	0	0	0	0	0	0	0	0	0	0	0	0	0	0	0	0
HORVU.MOREX.r3.1HG0026530	0.52	0.38	0.29	0	0.17	0.15	0.37	0.46	0.26	0.75	0.58	0.8	1	0.68	0.39	1.28	1.63	1.49	0.396667	0.106667	0.363333	0.71	0.69	1.46667
HORVU.MOREX.r3.1HG0026570	0	0.13	0	0	0.04	0.16	0.04	0	0.14	0.06	0.26	0.5	0.04	0.19	0	0	0	0	0.043333	0.066667	0.06	0.273333	0.076667	0
HORVU.MOREX.r3.1HG0026580	3.34	0	0.21	0.68	0	0	0.39	0.59	1.47	0.31	0.99	0	0.4	0.67	1.13	0.86	0.47	0	1.18333	0.226667	0.816667	0.433333	0.733333	0.443333
HORVU.MOREX.r3.1HG0026590	0	0	0	0	0	0	0.17	0	0	0	0	0	0.09	0.09	0.17	0	0.09	0	0	0	0.056667	0	0.116667	0.03
HORVU.MOREX.r3.1HG0026630	0.52	0.38	0.29	0	0.17	0.15	0.37	0.46	0.26	0.75	0.58	0.8	1	0.68	0.39	1.28	1.63	1.49	0.396667	0.106667	0.363333	0.71	0.69	1.46667
HORVU.MOREX.r3.1HG0026640	0	0	0	0	0	0	0	0	0	0	0	0	0	0	0	0	0	0	0	0	0	0	0	0
HORVU.MOREX.r3.1HG0026650	0	0	0	0	0	0	0	0	0	0	0	0	0	0	0	0	0	0	0	0	0	0	0	0
HORVU.MOREX.r3.1HG0026660	0.22	0.15	0	0.06	0	0.06	0	0	0	0	0	0	0	0	0	0	0	0	0.123333	0.04	0	0	0	0
HORVU.MOREX.r3.1HG0026720	1.92	1.57	2.02	2.18	1.67	2.29	2.27	2.18	2.38	1.73	1.83	1.87	0.72	0.38	0.88	0.56	0.29	0.54	1.83667	2.04667	2.27667	1.81	0.66	0.463333
HORVU.MOREX.r3.1HG0026750	8.48	8.65	10.1	4.24	3.87	3.7	2.72	2.53	2.46	7.66	7.45	8.12	1.85	1.42	1.68	3.15	3.73	3.31	9.07667	3.93667	2.57	7.74333	1.65	3.39667
HORVU.MOREX.r3.1HG0026830	2.23	2.13	2.33	0.07	0.15	0.15	0.1	0.03	0.03	2.19	1.7	2.23	0.07	0.05	0.05	0.07	0.02	0.07	2.23	0.123333	0.053333	2.04	0.056667	0.053333
HORVU.MOREX.r3.1HG0026860	0.52	3.73	1.49	2.25	0.86	0.44	0.93	0.46	0.87	1.38	1.84	0.94	0	0.47	0.93	0	0.48	1	1.91333	1.18333	0.753333	1.38667	0.466667	0.493333
HORVU.MOREX.r3.1HG0026870	19.96	20.4	22.21	1.71	1.64	1.91	1.42	1.35	1.05	24.06	26.21	23.88	0.98	1.17	0.87	1.22	1.23	1.45	20.8567	1.75333	1.27333	24.7167	1.00667	1.3
HORVU.MOREX.r3.1HG0026900	7.99	9.07	8.36	4.58	3.93	4.59	4.52	5.16	4.66	9.54	9.24	8.3	2.91	3.83	3.73	5.28	5.45	4.54	8.47333	4.36667	4.78	9.02667	3.49	5.09
HORVU.MOREX.r3.1HG0026930	38.24	38.57	40.23	12.62	11.54	11.58	9.5	8.71	9.59	38.24	38.32	38.42	8.93	10.11	9.44	9	9.32	9.22	39.0133	11.9133	9.26667	38.3267	9.49333	9.18
HORVU.MOREX.r3.1HG0026940	85.41	88.8	89.35	18.28	18.68	18.23	7.87	7.68	8.06	70.56	66.15	68.61	8.9	7.46	7.46	6.5	6.2	7.05	87.8533	18.3967	7.87	68.44	7.94	6.58333
HORVU.MOREX.r3.1HG0026950	4.97	5.12	4.79	4.49	4.41	3.84	5.03	4.3	5.38	4.38	4.9	4.96	3.59	3.94	3.91	3.86	4.53	4.19	4.96	4.24667	4.90333	4.74667	3.81333	4.19333
HORVU.MOREX.r3.1HG0026960	0	0	0	0.03	0	0	0	0	0	0	0	0	0	0	0	0	0	0	0	0.01	0	0	0	0
HORVU.MOREX.r3.1HG0027000	17.54	17.64	20.18	1.83	2.1	1.17	1.06	0.98	1.03	15.63	16.75	17.1	0.98	1.22	1.24	2.51	2.82	2.94	18.4533	1.7	1.02333	16.4933	1.14667	2.75667
HORVU.MOREX.r3.1HG0027030	5.02	7.03	6.76	2.76	2.48	3.2	2.18	2.49	2.28	6.54	5.65	7.55	2.97	2.37	2.92	3.94	3.7	3.78	6.27	2.81333	2.31667	6.58	2.75333	3.80667
HORVU.MOREX.r3.1HG0027040	0	0.25	0.48	0.22	0	0	0.11	0.22	0	0.22	0.33	0.11	0	0.11	0	0.12	0.23	0	0.243333	0.073333	0.11	0.22	0.036667	0.116667
HORVU.MOREX.r3.1HG0027050	0	0	0	0	0	0	0	0	0	0	0	0	0	0	0	0	0	0	0	0	0	0	0	0
HORVU.MOREX.r3.1HG0027080	0	0	0	0	0	0	0	0	0	0	0	0	0	0	0	0	0	0	0	0	0	0	0	0
HORVU.MOREX.r3.1HG0027090	19.05	19.08	19.01	13.57	14.12	14.49	11.71	12.95	11.56	14.02	12.61	14.3	9.51	7.93	8.33	7.54	6.35	7.56	19.0467	14.06	12.0733	13.6433	8.59	7.15
HORVU.MOREX.r3.1HG0027120	0.76	1.42	1.7	6.53	7.21	6.18	9.24	5.7	6.88	1.02	0.9	0.79	3.3	3.46	4.78	4.16	3.56	3.14	1.29333	6.64	7.27333	0.903333	3.84667	3.62
HORVU.MOREX.r3.1HG0027140	0	0	0	0	0	0	0	0	0	0	0	0	0	0	0	0	0	0	0	0	0	0	0	0
HORVU.MOREX.r3.1HG0027150	0	0	0	0	0	0	0.13	0	0	0	0	0	0	0	0	0	0	0	0	0	0.043333	0	0	0
HORVU.MOREX.r3.1HG0027180	9.69	9.53	10.09	5.13	4.36	4.77	4.33	4.22	4.2	9.32	8.58	9.52	3.98	3.25	4.17	7.03	5.64	5.91	9.77	4.75333	4.25	9.14	3.8	6.19333
HORVU.MOREX.r3.1HG0027190	15.04	14.03	15.36	8.35	7.15	6.55	6.92	6.23	6.17	15.83	17.08	15.64	5.39	4.78	4.91	6.63	7.19	6.61	14.81	7.35	6.44	16.1833	5.02667	6.81
HORVU.MOREX.r3.1HG0027200	7.54	9.62	9.67	5.05	4.19	4.39	3.03	3.37	3.3	12.67	14.35	13.26	4.25	3.47	2.99	4.18	4.64	4.58	8.94333	4.54333	3.23333	13.4267	3.57	4.46667
HORVU.MOREX.r3.1HG0027220	17.21	18.05	16.19	4.67	4.68	4.59	4.08	4.02	4.62	14.2	14.12	14.12	2.49	2.29	2.68	3.13	3.27	3.09	17.15	4.64667	4.24	14.1467	2.48667	3.16333
HORVU.MOREX.r3.1HG0027280	0.48	0.49	0.46	0.19	0.42	0.13	0.07	0.03	0.13	0.2	0.26	0.1	0.13	0.2	0.14	0.25	0.28	0.11	0.476667	0.246667	0.076667	0.186667	0.156667	0.213333
HORVU.MOREX.r3.1HG0027330	0	0	0	0	0.03	0	0.03	0.03	0.03	0	0	0	0.21	0.32	0	0	0.18	0.11	0	0.01	0.03	0	0.176667	0.096667
HORVU.MOREX.r3.1HG0027350	0	0	0	0	0	0	0	0	0	0	0	0.23	0	0	0	0	0	0	0	0	0	0.076667	0	0
HORVU.MOREX.r3.1HG0027360	0	0	0	0	0	0	0	0	0	0	0	0	0	0	0	0	0.04	0	0	0	0	0	0	0.013333
HORVU.MOREX.r3.1HG0027380	1.37	1.12	1.39	0.21	0.34	0.27	0.21	0.28	0.35	1.27	1.43	1.08	0.21	0.29	0.54	0.53	1.1	0.74	1.29333	0.273333	0.28	1.26	0.346667	0.79
HORVU.MOREX.r3.1HG0027400	3.43	4.02	3.47	3.29	3.32	3.38	2.78	2.5	2.01	1.57	1.79	1.82	1.76	1.57	1.29	2.08	2.42	2.24	3.64	3.33	2.43	1.72667	1.54	2.24667
HORVU.MOREX.r3.1HG0027460	5.66	7.16	2.67	2.39	3.26	7.95	4.88	1.24	5.59	1.23	2.5	11.65	4.76	1.24	4.8	1.3	2.54	2.7	5.16333	4.53333	3.90333	5.12667	3.6	2.18
HORVU.MOREX.r3.1HG0027490	14.2	15.66	15.47	10.02	8.59	9.18	5.25	3.78	4.11	18.87	16.88	15.79	18.27	19.66	18.93	6.37	4.83	5.45	15.11	9.26333	4.38	17.18	18.9533	5.55
HORVU.MOREX.r3.1HG0027520	0	0	0	0	0	0	0	0	0	0	0	0	0	0	0	0	0	0	0	0	0	0	0	0
HORVU.MOREX.r3.1HG0027530	3.09	2.8	3.23	0.72	0.91	0.81	1.01	1.04	0.94	2.23	2.53	2.69	0.55	0.57	0.52	0.59	0.54	0.51	3.04	0.813333	0.996667	2.48333	0.546667	0.546667
HORVU.MOREX.r3.1HG0027560	0	0	0	0	0	0	0	0	0	0	0	0	0	0	0	0	0	0	0	0	0	0	0	0
HORVU.MOREX.r3.1HG0027590	0	0.33	0.31	0.56	0	0.27	0	0	0	0.28	0	1.15	0.28	0	0.58	0.31	0	0	0.213333	0.276667	0	0.476667	0.286667	0.103333
HORVU.MOREX.r3.1HG0027640	19.1	19.56	18.19	11.14	13.61	13.15	6.89	7.62	6.61	4.68	4.43	2.59	14.09	10.97	12.91	8.97	9.34	7.72	18.95	12.6333	7.04	3.9	12.6567	8.67667
HORVU.MOREX.r3.1HG0027650	12.82	7.59	14.65	9.98	10.16	8.43	5.2	6.47	6.4	8.03	7.75	7.36	12.19	11.58	13.01	9.91	9.82	11.44	11.6867	9.52333	6.02333	7.71333	12.26	10.39
HORVU.MOREX.r3.1HG0027680	24.36	25.28	25.35	6.04	4.96	5.65	3.77	2.87	3.94	32.82	28.67	30.12	2.71	2.71	1.71	3.79	3.06	3.78	24.9967	5.55	3.52667	30.5367	2.37667	3.54333
HORVU.MOREX.r3.1HG0027710	0.09	0	0	0	0	0	0	0	0	0	0	0	0.24	0.33	0	0	0	0	0.03	0	0	0	0.19	0
HORVU.MOREX.r3.1HG0027740	0	0	0	0	0	0	0	0	0	0	0	0	0	0	0	0	0	0	0	0	0	0	0	0
HORVU.MOREX.r3.1HG0027750	0	0	0	0	0	0	0	0	0	0	0	0	0	0	0	0	0	0	0	0	0	0	0	0
HORVU.MOREX.r3.1HG0027800	1.53	1.38	1.47	0.63	0.47	0.63	0.35	0.38	0.61	0.87	1.12	1.05	0.41	0.25	0.31	0.52	0.45	0.31	1.46	0.576667	0.446667	1.01333	0.323333	0.426667
HORVU.MOREX.r3.1HG0027810	0.31	0.95	0.59	0	0	0	0	0	0	0	0	0.56	0	0	0	0	0	0	0.616667	0	0	0.186667	0	0
HORVU.MOREX.r3.1HG0027820	0	0	0	0	0	0	0	0	0	0	0	0	0	0	0	0	0	0	0	0	0	0	0	0
HORVU.MOREX.r3.1HG0027850	107.82	119.35	112.51	31.48	29.64	28.37	17.69	17.96	17.57	73.81	75.54	73.46	10.61	9.52	11.36	11.8	11.79	10.28	113.227	29.83	17.74	74.27	10.4967	11.29
HORVU.MOREX.r3.1HG0027880	0	0	0	0	0	0	0	0	0	0	0	0	0	0	0	0	0	0	0	0	0	0	0	0
HORVU.MOREX.r3.1HG0027890	3.4	3.44	4.11	0.59	0.54	0.81	0.18	0.08	0.69	3.46	3.98	3.87	0.72	0.64	0.37	0.48	0.12	0.29	3.65	0.646667	0.316667	3.77	0.576667	0.296667
HORVU.MOREX.r3.1HG0027930	0	0.17	0	0	0	0	0	0	0	0.44	0	0	0	0.15	0	0	0	0	0.056667	0	0	0.146667	0.05	0
HORVU.MOREX.r3.1HG0027940	30.18	30.84	29.79	12.11	10.69	10.3	7.11	6.65	5.97	26.15	26.55	23.97	3.6	3.12	3.29	2.71	2.41	2.64	30.27	11.0333	6.57667	25.5567	3.33667	2.58667
HORVU.MOREX.r3.1HG0027950	0.8	0.96	0.81	0.12	0.08	0.35	0.04	0	0.12	0.85	0.8	0.72	0.04	0.04	0.04	0	0.13	0	0.856667	0.183333	0.053333	0.79	0.04	0.043333
HORVU.MOREX.r3.1HG0028030	0	0	0	0	0	0.29	0.3	0	0	0	0	0.3	0.29	0	0	0	0	0	0	0.096667	0.1	0.1	0.096667	0
HORVU.MOREX.r3.1HG0028070	0	0	0	0	0	0.17	0.35	0.09	0	0	0.09	0	0	0	0	0	0	0	0	0.056667	0.146667	0.03	0	0
HORVU.MOREX.r3.1HG0028080	0	0	0	0	0	0	0	0	0	0	0	0	0	0	0	0	0	0	0	0	0	0	0	0
HORVU.MOREX.r3.1HG0028100	1.02	1.44	1.38	0.8	1.55	1.88	0.84	0.44	1.08	2.2	2.75	2.88	0.65	0.39	0.92	1.71	1.71	1.34	1.28	1.41	0.786667	2.61	0.653333	1.58667
HORVU.MOREX.r3.1HG0028110	13.33	13.31	13.12	15.65	12.71	13.68	11.77	12.11	12.28	7.87	8.05	7.13	15.52	12.96	13.1	15.52	16.84	15.81	13.2533	14.0133	12.0533	7.68333	13.86	16.0567
HORVU.MOREX.r3.1HG0028150	41.18	40.95	39.89	6.85	7.39	7.12	6.43	7.53	8.29	35.17	35.87	35.21	2.53	2.61	3.06	4.01	4.53	4.26	40.6733	7.12	7.41667	35.4167	2.73333	4.26667
HORVU.MOREX.r3.1HG0028190	0	0	0	0	0	0	0	0	0	3.89	2.75	5.99	1.69	0.28	0.37	2.44	1.74	1.35	0	0	0	4.21	0.78	1.84333
HORVU.MOREX.r3.1HG0028220	20.25	21.69	20.49	17.05	16.09	15.28	9.61	9.74	9.71	15.64	17.2	15.02	8.49	8.2	8.93	9.74	11.51	9.37	20.81	16.14	9.68667	15.9533	8.54	10.2067
HORVU.MOREX.r3.1HG0028230	32.44	35.19	36.36	17.25	16.43	16.34	9.93	9.1	9.31	28.11	30.15	30.29	8.31	8.94	7.99	6.1	6.84	6.28	34.6633	16.6733	9.44667	29.5167	8.41333	6.40667
HORVU.MOREX.r3.1HG0028240	0	0.06	0	0	0	0	0.1	0	0	0	0.05	0.05	0	0	0	0	0	0	0.02	0	0.033333	0.033333	0	0
HORVU.MOREX.r3.1HG0028250	14.97	16.38	16.57	4.91	3.97	3.79	2.03	2.22	1.8	7.16	7.01	7	1.32	1.35	1.1	0.84	1.41	1.24	15.9733	4.22333	2.01667	7.05667	1.25667	1.16333
HORVU.MOREX.r3.1HG0028280	59.95	57.88	54.64	18.48	17.45	14.79	12.98	14.4	14.13	59.75	59.56	54.56	15.64	12.74	14.83	12.82	12.32	10.21	57.49	16.9067	13.8367	57.9567	14.4033	11.7833
HORVU.MOREX.r3.1HG0028320	73.39	75.27	74.4	27.04	27.93	27.41	42.03	42.18	39.52	82.1	80.7	81.02	117.12	114.1	115.13	38.84	42.49	39.02	74.3533	27.46	41.2433	81.2733	115.45	40.1167
HORVU.MOREX.r3.1HG0028360	0	0	0	0	0	0.33	0	0	0.43	0	0	0	0	0	0	0	0	0	0	0.11	0.143333	0	0	0
HORVU.MOREX.r3.1HG0028380	0	0	0	0	0.21	0	0	0	0	0	0	0	0	0	0	0	0	0	0	0.07	0	0	0	0
HORVU.MOREX.r3.1HG0028400	0.4	0	0	0	0.21	0	0	0.45	0	0	0	0	0	0	0	0	0	0	0.133333	0.07	0.15	0	0	0
HORVU.MOREX.r3.1HG0028440	237.86	59.85	15.3	58.46	84.02	65.57	117.57	109.2	113.38	18.32	18.2	17.72	82.33	90.18	82.21	90.01	79.4	73.57	104.337	69.35	113.383	18.08	84.9067	80.9933
HORVU.MOREX.r3.1HG0028450	5.05	0.75	2.69	7.33	8.62	8.96	16.12	15.79	21.25	4.74	6	4.26	20.76	12.6	20.03	25	28.72	27.21	2.83	8.30333	17.72	5	17.7967	26.9767
HORVU.MOREX.r3.1HG0028570	23.24	3.62	2.14	4.16	5.39	7.04	16.24	11.38	12.77	3.82	1.3	2.46	5.89	7.52	8.37	4.68	12.65	9.48	9.66667	5.53	13.4633	2.52667	7.26	8.93667
HORVU.MOREX.r3.1HG0028790	24.57	0.89	2.21	11.59	11.19	16.45	17.45	19.84	14.49	2.95	3.49	2.92	11.5	15.22	10.7	9.4	13	13.6	9.22333	13.0767	17.26	3.12	12.4733	12
HORVU.MOREX.r3.1HG0028850	12.96	4.65	0.85	2.12	3.73	3.51	5.66	6.86	5.65	0	1.45	1.01	8.03	5	5.11	3.66	4.94	2.42	6.15333	3.12	6.05667	0.82	6.04667	3.67333
HORVU.MOREX.r3.1HG0028870	0.86	0	0	0.3	0	0	0.29	0	0	0	0	0	0	0	0.87	0	0	0	0.286667	0.1	0.096667	0	0.29	0
HORVU.MOREX.r3.1HG0029060	125.29	130.52	133.59	39.18	38.37	38.35	35.03	34.84	36.92	113.98	114.94	116.21	38.8	40.52	41.32	24.95	26.61	24.55	129.8	38.6333	35.5967	115.043	40.2133	25.37
HORVU.MOREX.r3.1HG0029090	0	0	0	0	0	0	0	0	0	0	0	0	0	0	0	0	0	0	0	0	0	0	0	0
HORVU.MOREX.r3.1HG0029100	38.41	35	45.5	11.37	11.33	11.06	7.28	8.89	5.91	45.89	43.27	44.27	11.82	10.72	9.5	10.2	12.51	11.96	39.6367	11.2533	7.36	44.4767	10.68	11.5567
HORVU.MOREX.r3.1HG0029140	0	0	0	0	0	0	0	0	0	0	0	0	0	0	0.88	0	0	0	0	0	0	0	0.293333	0
HORVU.MOREX.r3.1HG0029150	0	0	0.02	0	0	0	0	0	0	0.07	0.02	0	0	0	0	0	0	0	0.006667	0	0	0.03	0	0
HORVU.MOREX.r3.1HG0029190	0	0	0	0	0	0	0	0	0	0	0	0	0	0	0	0	0	0	0	0	0	0	0	0
HORVU.MOREX.r3.1HG0029200	0	0	0	0	0	0	0	0	0	0	0	0	0	0	0	0	0	0	0	0	0	0	0	0
HORVU.MOREX.r3.1HG0029210	0	0	0	0	0	0	0	0	0	0	0	0	0.12	0	0	0	0	0	0	0	0	0	0.04	0
HORVU.MOREX.r3.1HG0029220	0	0	0.25	0.12	0	0	0	0	0	0	0	0.47	0	0	0.12	0.26	0	0	0.083333	0.04	0	0.156667	0.04	0.086667
HORVU.MOREX.r3.1HG0029240	5.78	6.43	6.21	3.75	4.23	3.23	5.31	5.3	5.88	11.47	10.92	11.14	4.41	5	4.42	4.15	3.09	4.08	6.14	3.73667	5.49667	11.1767	4.61	3.77333
HORVU.MOREX.r3.1HG0029270	46.45	54.13	50.61	27.55	25.69	26.3	20.59	23.95	22	50.3	54.53	52.9	18	16.07	16.29	16.51	17.75	17.64	50.3967	26.5133	22.18	52.5767	16.7867	17.3
HORVU.MOREX.r3.1HG0029280	127.85	135.87	130.55	49.09	49.56	45.19	38.51	39.66	38.53	114.33	117.56	115.72	29.36	27.78	27.63	30.74	33.21	36.28	131.423	47.9467	38.9	115.87	28.2567	33.41
HORVU.MOREX.r3.1HG0029300	0.19	0.1	0.18	0.93	0.17	0.08	0.26	0.52	0.25	0	0	0	0	0.09	0.27	0	0	0.18	0.156667	0.393333	0.343333	0	0.12	0.06
HORVU.MOREX.r3.1HG0029320	6.3	6.91	6.87	1.55	1.05	1.57	1.13	0.8	0.89	5.56	5.51	5.68	0.89	0.58	0.86	1.48	1.15	1.35	6.69333	1.39	0.94	5.58333	0.776667	1.32667
HORVU.MOREX.r3.1HG0029340	132.31	138.29	142.54	69.32	70.48	69.85	60.62	57.22	61.17	138.71	141.06	150.12	53.91	48.83	50.05	56.57	55.91	54.52	137.713	69.8833	59.67	143.297	50.93	55.6667
HORVU.MOREX.r3.1HG0029360	0.82	1.47	0.2	1.2	1.07	0.78	0.74	0.68	0.72	0.92	1.04	0.85	0.25	0	0.32	0.93	0.51	0.78	0.83	1.01667	0.713333	0.936667	0.19	0.74
HORVU.MOREX.r3.1HG0029430	25.69	26.4	24.82	20.62	17.31	18.53	17.5	16.56	17.29	29.03	26.08	28.46	19.51	19.06	18.85	12.97	11.48	12.94	25.6367	18.82	17.1167	27.8567	19.14	12.4633
HORVU.MOREX.r3.1HG0029470	19.08	21.09	18.9	12.67	14.18	12.78	10.64	11.29	11.31	17.95	17.22	17.77	8.67	8.05	7.95	12.59	13.55	11	19.69	13.21	11.08	17.6467	8.22333	12.38
HORVU.MOREX.r3.1HG0029480	0	0	0	0	0	0	0	0	0	0	0	0	0	0	0	0	0	0	0	0	0	0	0	0
HORVU.MOREX.r3.1HG0029490	38.2	39.37	37.41	17.52	20.36	17.13	15.81	14.26	16.89	33.98	34.92	36.64	12.96	13.54	12.01	13.34	14.41	13.53	38.3267	18.3367	15.6533	35.18	12.8367	13.76
HORVU.MOREX.r3.1HG0029500	0	0	0	0	0	0	0	0	0	0	0	0	0	0	0	0	0	0	0	0	0	0	0	0
HORVU.MOREX.r3.1HG0029510	9.18	10.31	10.07	6.81	6.37	6.29	4.34	4.25	3.82	7.21	7.09	7.56	4.19	4.28	4.15	5.12	4.79	4.4	9.85333	6.49	4.13667	7.28667	4.20667	4.77
HORVU.MOREX.r3.1HG0029520	0	0	0	0	0	0	0	0	0	0	0	0	0	0	0	0	0	0	0	0	0	0	0	0
HORVU.MOREX.r3.1HG0029540	0	0	0	0	0	0	0	0	0	0	0	0	0	0	0	0	0	0	0	0	0	0	0	0
HORVU.MOREX.r3.1HG0029600	0	0	0	0	0	0	0	0	0	0	0	0	0	0	0	0	0	0	0	0	0	0	0	0
HORVU.MOREX.r3.1HG0029620	8.68	11.37	7.66	6.29	5.06	6.43	4.47	5.2	6.16	10.31	10.81	7.89	3.02	2.63	3.24	6.86	5.54	5.12	9.23667	5.92667	5.27667	9.67	2.96333	5.84
HORVU.MOREX.r3.1HG0029650	0	0	0	0	0	0	0	0	0	0	0	0	0	0	0	0	0	0	0	0	0	0	0	0
HORVU.MOREX.r3.1HG0029680	0	0	0	0	0	0	0	0	0	0	0	0	0	0	0	0	0	0	0	0	0	0	0	0
HORVU.MOREX.r3.1HG0029690	0	0	0	0	0	0	0	0	0	0	0	0	0	0	0	0	0	0	0	0	0	0	0	0
HORVU.MOREX.r3.1HG0029730	19.09	20.65	19.08	17.57	17.22	16.43	10.05	11.22	10.21	20.05	19.12	20.06	5.14	5.94	5.69	6.6	5.98	7.04	19.6067	17.0733	10.4933	19.7433	5.59	6.54
HORVU.MOREX.r3.1HG0029780	0	0	0	0	0	0	0	0	0	0	0	0	0	0	0	0	0	0	0	0	0	0	0	0
HORVU.MOREX.r3.1HG0029820	19.26	22.54	22.18	11.83	10.22	13.12	9.74	8.49	11.04	24.09	28.45	26.39	6.92	5.27	8.05	12.01	10.15	11.42	21.3267	11.7233	9.75667	26.31	6.74667	11.1933
HORVU.MOREX.r3.1HG0029890	0.54	0.49	0.58	0.47	0.59	0.77	0.67	0.92	0.3	0	0.12	0	0.31	0.56	0.25	0.92	0.64	1.29	0.536667	0.61	0.63	0.04	0.373333	0.95
HORVU.MOREX.r3.1HG0029900	207.23	209.26	207.71	63.57	67.08	64.02	50.57	53.16	52.64	203.84	204.38	202.11	51.72	48.75	49.72	51.88	50.58	49.43	208.067	64.89	52.1233	203.443	50.0633	50.63
HORVU.MOREX.r3.1HG0029910	25.77	28.26	27.52	15.18	15.51	14.54	9.77	10.3	9.37	29.5	31.17	29.12	17.23	15.68	15.25	13.09	12.36	13.05	27.1833	15.0767	9.81333	29.93	16.0533	12.8333
HORVU.MOREX.r3.1HG0029990	0	0	0	0	0	0	0	0	0	0	0	0	0	0	0	0	0	0	0	0	0	0	0	0
HORVU.MOREX.r3.1HG0030000	0	0	0	0	0	0.05	0	0	0	0	0	0.1	0	0	0	0	0	0	0	0.016667	0	0.033333	0	0
HORVU.MOREX.r3.1HG0030010	0	0.08	0	0.03	0.07	0.13	0.07	0.07	0.03	0.03	0	0	0.07	0.27	0.03	0.4	0.07	0.21	0.026667	0.076667	0.056667	0.01	0.123333	0.226667
HORVU.MOREX.r3.1HG0030080	56.11	54.12	59.43	28.93	31.06	31.45	27.26	27.45	26.96	60.73	59.74	58.34	28.66	26.14	29.86	25.93	26	28	56.5533	30.48	27.2233	59.6033	28.22	26.6433
HORVU.MOREX.r3.1HG0030090	0.31	0.51	0.26	0.33	0.27	0.3	0.14	0.34	0.14	0.28	0.27	0.34	0.14	0.17	0.11	0.26	0.11	0.25	0.36	0.3	0.206667	0.296667	0.14	0.206667
HORVU.MOREX.r3.1HG0030120	20.25	23.02	20.01	4.64	4.21	4.69	3.26	3.12	3.78	22.07	22.84	23.89	4.21	3.68	3.6	4.49	4.79	5.35	21.0933	4.51333	3.38667	22.9333	3.83	4.87667
HORVU.MOREX.r3.1HG0030200	0.15	0.26	0.38	0.1	0.06	0.19	0.23	0.39	0.16	0.13	0.16	0.03	0.07	0.13	0.17	0.14	0.34	0.17	0.263333	0.116667	0.26	0.106667	0.123333	0.216667
HORVU.MOREX.r3.1HG0030210	0	0	0	0	0	0	0	0	0	0	0	0	0	0	0	0	0	0	0	0	0	0	0	0
HORVU.MOREX.r3.1HG0030220	0	0	0	0	0	0	0	0	0	0	0	0	0	0	0	0	0	0	0	0	0	0	0	0
HORVU.MOREX.r3.1HG0030230	0	0	0	0	0	0	0	0	0	0	0	0	0	0	0	0	0	0	0	0	0	0	0	0
HORVU.MOREX.r3.1HG0030240	17.05	18.86	16.79	10.57	9.23	9.26	7.02	7.35	6.96	7	5.87	7.77	7.89	7.48	7.52	4.85	5.23	4.13	17.5667	9.68667	7.11	6.88	7.63	4.73667
HORVU.MOREX.r3.1HG0030280	0	0	0	0	0	0	0	0	0	0	0	0	0	0	0	0	0	0	0	0	0	0	0	0
HORVU.MOREX.r3.1HG0030290	0.23	0.24	0.22	0.34	0	0.07	0	0	0	0.42	0.27	0.62	0	0	0	0	0	0	0.23	0.136667	0	0.436667	0	0
HORVU.MOREX.r3.1HG0030320	2.23	3.46	3.7	2.24	1.97	2	0.89	1.56	1.28	5.02	5.13	4.56	1.18	0.82	0.95	2.79	1.97	2.84	3.13	2.07	1.24333	4.90333	0.983333	2.53333
HORVU.MOREX.r3.1HG0030330	24.96	25.28	25.6	10.17	9.46	8.36	6.65	6.68	8.07	23.91	22.77	22.95	4.11	4.22	3.95	10.37	10.7	10.08	25.28	9.33	7.13333	23.21	4.09333	10.3833
HORVU.MOREX.r3.1HG0030350	0	0	0	0	0	0	0	0	0	0	0	0	0	0	0	0	0	0	0	0	0	0	0	0
HORVU.MOREX.r3.1HG0030390	0	0	0	0	0	0.07	0	0	0	0	0	0	0	0	0	0	0	0	0	0.023333	0	0	0	0
HORVU.MOREX.r3.1HG0030500	9.48	8.82	8.57	1.97	1.96	2.02	2.87	2.32	2.52	9.53	9.82	9.11	1.84	1.75	1.47	3.51	2.21	2.61	8.95667	1.98333	2.57	9.48667	1.68667	2.77667
HORVU.MOREX.r3.1HG0030510	0	0	0	0	0	0	0	0	0	0	0	0	0	0	0	0	0	0	0	0	0	0	0	0
HORVU.MOREX.r3.1HG0030520	0	0.12	0	0	0	0.1	0	0	0	0	0	0	0	0.1	0	0	0.11	0	0.04	0.033333	0	0	0.033333	0.036667
HORVU.MOREX.r3.1HG0030590	202.43	205.4	207.2	39.61	42.81	39.1	26.21	28.03	27.32	195.79	192.3	192.28	21.76	20.11	19.95	21.64	22.68	22.06	205.01	40.5067	27.1867	193.457	20.6067	22.1267
HORVU.MOREX.r3.1HG0030630	13.4	15.28	14.77	2.56	2.41	2.37	1.88	2.37	1.73	13.79	16.1	13.9	3.42	3.26	3.22	3.43	4.23	3.27	14.4833	2.44667	1.99333	14.5967	3.3	3.64333
HORVU.MOREX.r3.1HG0030640	0	0	0	0	0	0	0	0	0	0	0	0	0	0	0	0	0	0	0	0	0	0	0	0
HORVU.MOREX.r3.1HG0030650	33.7	34.61	34.43	10.13	8.97	9.14	8.35	8.37	8.41	35.53	39.19	37.01	6.82	5.85	5.61	9.41	8.77	10.49	34.2467	9.41333	8.37667	37.2433	6.09333	9.55667
HORVU.MOREX.r3.1HG0030690	0	0.06	0	0	0	0	0	0	0	0.05	0	0	0	0	0	0.05	0.05	0	0.02	0	0	0.016667	0	0.033333
HORVU.MOREX.r3.1HG0030700	0	0	0	0	0	0	0	0	0	0	0	0	0	0	0	0	0	0	0	0	0	0	0	0
HORVU.MOREX.r3.1HG0030720	15.65	16	17.47	6.29	6.49	6.39	6.22	7.93	6.65	22	21.04	23.04	6.81	6.41	6.72	9.21	8.57	9.79	16.3733	6.39	6.93333	22.0267	6.64667	9.19
HORVU.MOREX.r3.1HG0030730	0.31	0.55	0.6	0.17	0.14	0.11	0.14	0.2	0.14	0.62	0.76	0.84	0.6	0.2	0.5	0.31	0.15	0.36	0.486667	0.14	0.16	0.74	0.433333	0.273333
HORVU.MOREX.r3.1HG0030750	0	0	0	0	0	0	0	0	0	0	0	0	0	0	0	0	0	0	0	0	0	0	0	0
HORVU.MOREX.r3.1HG0030850	6.86	8.03	6.54	6.98	6.27	5.92	4.47	5.54	5.74	6.22	6.87	6.43	5.03	5.26	3.97	7.63	5.24	6.31	7.14333	6.39	5.25	6.50667	4.75333	6.39333
HORVU.MOREX.r3.1HG0030870	0	0	0	0	0	0	0	0	0	0	0	0	0	0	0	0	0	0	0	0	0	0	0	0
HORVU.MOREX.r3.1HG0031030	3.03	3.09	4.27	1.4	0.8	1.06	0.9	1.3	0.96	2.06	3.03	2.09	1.38	0.79	1.11	2.29	1.82	1.61	3.46333	1.08667	1.05333	2.39333	1.09333	1.90667
HORVU.MOREX.r3.1HG0031170	0.54	0.55	1.02	0.46	0.44	0	0.47	0.95	0	0.95	0	0.48	0	0.48	0	0	0.99	2.57	0.703333	0.3	0.473333	0.476667	0.16	1.18667
HORVU.MOREX.r3.1HG0031180	33.56	36.26	33.34	5.3	4.86	5.21	4.24	4.69	3.99	27.37	23.97	25.88	2	1.78	2.39	2.05	2.45	2.69	34.3867	5.12333	4.30667	25.74	2.05667	2.39667
HORVU.MOREX.r3.1HG0031210	67.21	67.13	66.11	15.26	17.21	15.81	14.61	13.87	15.93	38.15	36.85	36.59	10.79	8.59	10.44	7.8	8.24	8.08	66.8167	16.0933	14.8033	37.1967	9.94	8.04
HORVU.MOREX.r3.1HG0031220	0	0	0	0	0	0	0	0	0	0	0	0	0	0	0	0	0	0	0	0	0	0	0	0
HORVU.MOREX.r3.1HG0031230	0	0	0	0	0.16	0	0	0	0	0.23	0	0	0	0	0	0	0	0	0	0.053333	0	0.076667	0	0
HORVU.MOREX.r3.1HG0031260	338.38	351.67	347.66	107.39	102.69	109.71	86.63	89.76	92.2	355.88	348.45	352.19	41.14	39.05	41.98	40.77	40.92	38.55	345.903	106.597	89.53	352.173	40.7233	40.08
HORVU.MOREX.r3.1HG0031270	0	0	0	0	0	0	0	0	0	0	0	0	0	0	0	0	0	0	0	0	0	0	0	0
HORVU.MOREX.r3.1HG0031310	0	0	0	0.15	0.44	0.44	0	0.31	0.59	0	0.15	0	0	0.15	0.16	0.33	0	0.16	0	0.343333	0.3	0.05	0.103333	0.163333
HORVU.MOREX.r3.1HG0031320	16.22	18.42	17.04	8.07	6.79	7.02	5.49	5.62	6.72	18.59	20.4	19.59	6.21	6.17	6.86	9.08	7.59	9.55	17.2267	7.29333	5.94333	19.5267	6.41333	8.74
HORVU.MOREX.r3.1HG0031340	0	0	0	0	0	0	0	0	0	0	0	0	0	0	0	0	0	0	0	0	0	0	0	0
HORVU.MOREX.r3.1HG0031380	3.48	3.18	3.28	0.83	0.55	0.61	0.63	0.46	0.45	1.94	2.48	2.49	1.26	0.98	1	2.15	1.96	1.32	3.31333	0.663333	0.513333	2.30333	1.08	1.81
HORVU.MOREX.r3.1HG0031410	11.06	10.89	11.88	3.24	3.21	4.02	2.42	3	2.77	11.95	11.47	10.83	2.9	2.46	2.25	3.75	2.88	3.07	11.2767	3.49	2.73	11.4167	2.53667	3.23333
HORVU.MOREX.r3.1HG0031420	0	0.03	0	0	0	0.03	0	0.08	0	0.21	0.16	0.27	0.21	0.06	0.19	0.27	0.18	0.14	0.01	0.01	0.026667	0.213333	0.153333	0.196667
HORVU.MOREX.r3.1HG0031450	35.44	36.58	35.92	13.92	14.63	14.64	11.12	11	11.48	31.52	31.53	30.38	5.1	4.92	5.02	9.51	10.85	11.46	35.98	14.3967	11.2	31.1433	5.01333	10.6067
HORVU.MOREX.r3.1HG0031460	0	0.24	0	0.03	0	0	0	0	0	0	0	0	0	0	0	0	0	0	0.08	0.01	0	0	0	0
HORVU.MOREX.r3.1HG0031470	0.33	0.11	0	0	0	0	0	0	0	0	0	0	0	0	0	0	0	0	0.146667	0	0	0	0	0
HORVU.MOREX.r3.1HG0031480	0.05	0.14	0.13	0.04	0.12	0.04	0.04	0.13	0.08	0.17	0	0.08	0	0	0.04	0	0	0	0.106667	0.066667	0.083333	0.083333	0.013333	0
HORVU.MOREX.r3.1HG0031520	4.92	5.89	5.81	1.21	1.02	1.06	0.5	0.53	0.53	4.84	4.57	5.37	0.97	0.79	0.49	0.46	0.67	0.95	5.54	1.09667	0.52	4.92667	0.75	0.693333
HORVU.MOREX.r3.1HG0031680	0.37	0	0	0.32	0	0	0.66	0	0	0	0	0	0	0	0	0	0	0	0.123333	0.106667	0.22	0	0	0
HORVU.MOREX.r3.1HG0031730	91.3	99.08	97.22	17.61	17.18	16.61	8.45	8.9	9.14	90.2	85.85	91.02	10.15	9.43	9.17	16.04	15.67	16.12	95.8667	17.1333	8.83	89.0233	9.58333	15.9433
HORVU.MOREX.r3.1HG0031740	0	0	0	0	0	0	0	0	0	0	0	0	0	0	0	0	0	0	0	0	0	0	0	0
HORVU.MOREX.r3.1HG0031750	2.89	3	2.96	1.67	1.85	1.36	0.64	0.79	0.76	2	1.91	1.82	0.61	0.5	0.74	0.49	0.54	0.34	2.95	1.62667	0.73	1.91	0.616667	0.456667
HORVU.MOREX.r3.1HG0031770	28.22	32.25	28.32	18.84	18.46	18.03	15.28	15.82	14.19	27.16	29.24	29.93	12.13	10.47	12.07	11.31	10.15	10.45	29.5967	18.4433	15.0967	28.7767	11.5567	10.6367
HORVU.MOREX.r3.1HG0031820	9.1	9.8	8.61	5.21	4.64	3.57	5.47	4.1	6.46	5.03	5.82	6.26	7.47	6.27	7.53	4.18	6.24	6.67	9.17	4.47333	5.34333	5.70333	7.09	5.69667
HORVU.MOREX.r3.1HG0031900	0	0	0	0.21	0	0	0	0	0	0	0	0	0	0	0	0	0	0	0	0.07	0	0	0	0
HORVU.MOREX.r3.1HG0031920	0	0	0	0	0	0	0	0	0	0	0	0	0	0	0	0	0	0	0	0	0	0	0	0
HORVU.MOREX.r3.1HG0031940	0.15	0	0.15	0.13	0.2	0.27	0.07	0	0	0.34	0.34	0.34	0.21	0	0	0.37	0.14	0.22	0.1	0.2	0.023333	0.34	0.07	0.243333
HORVU.MOREX.r3.1HG0031950	0	0	0	0	0	0	0	0	0	0	0	0	0	0	0	0	0	0	0	0	0	0	0	0
HORVU.MOREX.r3.1HG0031980	29.86	30.55	31.07	6.36	6.91	5.92	4.97	4.96	4.64	31.99	31.41	31	5.46	4.37	5.8	7.43	7.83	7.46	30.4933	6.39667	4.85667	31.4667	5.21	7.57333
HORVU.MOREX.r3.1HG0032000	0	0	0	0	0	0	0	0	0	0	0	0	0	0	0	0	0	0	0	0	0	0	0	0
HORVU.MOREX.r3.1HG0032010	0	0	0	0	0	0	0	0	0	0	0	0	0	0	0	0	0	0	0	0	0	0	0	0
HORVU.MOREX.r3.1HG0032030	0	0	0	0	0	0	0	0	0	0	0	0	0	0	0	0	0	0	0	0	0	0	0	0
HORVU.MOREX.r3.1HG0032040	0	0	0	0	0	0	0	0	0	0	0	0	0	0	0	0	0	0	0	0	0	0	0	0
HORVU.MOREX.r3.1HG0032050	0	0	0	0	0	0	0	0	0	0	0	0	0	0	0	0	0	0	0	0	0	0	0	0
HORVU.MOREX.r3.1HG0032070	0.02	0	0	0.04	0	0.06	0.04	0.02	0.04	0	0	0	0	0	0	0	0	0	0.006667	0.033333	0.033333	0	0	0
HORVU.MOREX.r3.1HG0032140	19.66	19.91	17.88	7.3	7.29	7.46	6.26	7.24	6.77	18.8	19.47	20.33	7.32	6.88	5.59	7.84	9.57	9.98	19.15	7.35	6.75667	19.5333	6.59667	9.13
HORVU.MOREX.r3.1HG0032150	142.41	150.03	149.99	50.3	48.35	48.96	41.58	40.99	42.27	153.22	149.58	156.3	44.2	40.89	37.23	48.03	47.5	45.4	147.477	49.2033	41.6133	153.033	40.7733	46.9767
HORVU.MOREX.r3.1HG0032160	12.43	12.86	12.14	2.58	2.46	2.73	2.61	2.25	2.8	9.7	11.97	12.65	2.26	2.28	2.21	3.12	3.9	3.32	12.4767	2.59	2.55333	11.44	2.25	3.44667
HORVU.MOREX.r3.1HG0032170	0	0	0	0	0	0	0	0	0	0	0	0	0	0	0	0	0	0	0	0	0	0	0	0
HORVU.MOREX.r3.1HG0032200	5.29	4.98	5.08	1.18	1	1.04	4.72	4.36	4.23	3.09	3.05	3.31	1.41	1.81	1.76	1.45	1.62	1.58	5.11667	1.07333	4.43667	3.15	1.66	1.55
HORVU.MOREX.r3.1HG0032220	0	0	0	0	0	0	0	0	0	0	0	0	0	0	0	0	0	0	0	0	0	0	0	0
HORVU.MOREX.r3.1HG0032230	6.42	7.46	7.54	2.7	2.3	2.09	2.43	2.98	2.69	7.16	7.25	7.9	7.15	7.15	6.85	4.44	4.15	4.32	7.14	2.36333	2.7	7.43667	7.05	4.30333
HORVU.MOREX.r3.1HG0032260	61.22	63.78	61.29	18.87	18.47	20.41	18.09	17.37	16.64	41.27	41.92	41.63	10.97	13.08	11.17	12.41	11.28	12.28	62.0967	19.25	17.3667	41.6067	11.74	11.99
HORVU.MOREX.r3.1HG0032470	11.5	10.83	9.38	2.96	2.97	2.77	2.89	1.89	2.92	8.72	9.34	9.41	0.94	0.63	1.22	2.45	1.88	2.33	10.57	2.9	2.56667	9.15667	0.93	2.22
HORVU.MOREX.r3.1HG0032510	0	0	0	0	0	0	0	0	0	0	0	0	0	0	0	0	0	0	0	0	0	0	0	0
HORVU.MOREX.r3.1HG0032540	18.82	19.32	20.68	11.07	9.29	11.08	8.77	8.94	9.53	17.98	17.71	17.95	7.6	6.7	6.02	9.54	10.19	10.21	19.6067	10.48	9.08	17.88	6.77333	9.98
HORVU.MOREX.r3.1HG0032560	0	0	0.49	0	0	0	0	0	0	0	0	0	0	0	0	0	0	0	0.163333	0	0	0	0	0
HORVU.MOREX.r3.1HG0032570	46.09	47.95	46.7	18	17.05	16.04	13.62	14.32	13.29	44.55	46.32	44.07	10.51	9.18	10.23	11.04	10.34	10.53	46.9133	17.03	13.7433	44.98	9.97333	10.6367
HORVU.MOREX.r3.1HG0032650	0.9	0.92	0.94	1.57	1.26	1.23	1.9	1.48	1.59	0.95	1.29	0.7	2.23	2.74	1.74	3.21	3.59	2.89	0.92	1.35333	1.65667	0.98	2.23667	3.23
HORVU.MOREX.r3.1HG0032710	18.52	18.77	20.36	4.6	4.49	4.47	3.8	3.97	4.14	17.44	15.87	14.87	2.62	2.94	3.08	4.66	5.1	4.99	19.2167	4.52	3.97	16.06	2.88	4.91667
HORVU.MOREX.r3.1HG0032760	88.14	96.91	94.68	43.5	44.1	41.03	27.84	26.75	28.35	81.77	84.96	84.05	20.11	19.56	19.29	31.56	31.08	30.93	93.2433	42.8767	27.6467	83.5933	19.6533	31.19
HORVU.MOREX.r3.1HG0032790	0	0	0	0	0	0	0	0	0	0	0	0	0	0	0	0	0	0	0	0	0	0	0	0
HORVU.MOREX.r3.1HG0032800	0	0	0	0.32	0.63	0.64	0	0	0.32	0	0	0	0.33	0.34	0	0	0.35	0.36	0	0.53	0.106667	0	0.223333	0.236667
HORVU.MOREX.r3.1HG0032820	0	0	0	0	0	0	0	0	0	0	0	0	0	0	0	0	0	0	0	0	0	0	0	0
HORVU.MOREX.r3.1HG0032840	9.81	11.28	11.96	3.72	3.4	3.14	2.51	2.99	3.16	10.81	11.17	10.67	1.62	2.48	1.96	2.44	2.99	2.9	11.0167	3.42	2.88667	10.8833	2.02	2.77667
HORVU.MOREX.r3.1HG0032860	0	0	0	0	0	0	0	0	0	0	0	0	0	0	0	0	0	0	0	0	0	0	0	0
HORVU.MOREX.r3.1HG0032870	0	0	0	0	0	0	0	0	0	0	0	0	0	0	0	0	0	0	0	0	0	0	0	0
HORVU.MOREX.r3.1HG0032910	18.78	18.82	17.59	7.77	8.49	7.22	7.1	6.93	7.24	12.01	12.57	12.53	3.9	3.94	4.21	3.38	3.67	4.13	18.3967	7.82667	7.09	12.37	4.01667	3.72667
HORVU.MOREX.r3.1HG0032930	0.86	0.69	0.23	0	0.04	0	0.09	0	0.08	0	0.04	0.17	0	0.09	0.04	0	0.04	0.05	0.593333	0.013333	0.056667	0.07	0.043333	0.03
HORVU.MOREX.r3.1HG0032990	196.49	199.66	200.81	71.72	72.84	69.87	87.63	85.63	88.94	194.42	199.58	199.67	193.2	191.01	190.77	97.49	100.12	99.91	198.987	71.4767	87.4	197.89	191.66	99.1733
HORVU.MOREX.r3.1HG0033070	3.12	3.63	3.82	2.12	1.78	1.89	1.54	1.82	2.5	2.23	2.6	2.66	1.23	0.58	1.16	0.93	1.46	1.05	3.52333	1.93	1.95333	2.49667	0.99	1.14667
HORVU.MOREX.r3.1HG0033110	0	0	0	0	0	0	0	0	0	0	0	0	0	0	0	0	0	0	0	0	0	0	0	0
HORVU.MOREX.r3.1HG0033120	0.13	0	0	0	0	0	0	0	0	0	0	0	0	0	0	0	0	0	0.043333	0	0	0	0	0
HORVU.MOREX.r3.1HG0033130	6.72	6.99	7.67	5.03	4.18	4.5	4.03	3.56	3.61	6.15	6.72	6.24	3.34	3.07	2.69	3.1	3.12	3.5	7.12667	4.57	3.73333	6.37	3.03333	3.24
HORVU.MOREX.r3.1HG0033150	0	0	0	0	0	0	0	0	0	0	0	0	0	0	0	0	0	0	0	0	0	0	0	0
HORVU.MOREX.r3.1HG0033160	0	0	0	0	0	0	0	0	0	0	0	0	0	0.09	0	0	0	0	0	0	0	0	0.03	0
HORVU.MOREX.r3.1HG0033310	10.52	10.58	10.68	2.11	1.97	2.03	1.32	1.23	1.5	8.22	7.87	8.46	1.14	1.26	1.18	1.31	1.57	1.81	10.5933	2.03667	1.35	8.18333	1.19333	1.56333
HORVU.MOREX.r3.1HG0033330	15.96	16.78	17.64	5.28	4.6	4.14	3.21	3.53	3.78	13.35	12.84	13.34	1.87	1.79	1.69	1.89	1.72	2.06	16.7933	4.67333	3.50667	13.1767	1.78333	1.89
HORVU.MOREX.r3.1HG0033350	29.53	30.74	31.8	13.31	12.73	12.31	11.47	11.35	11.22	25.53	24.57	25.72	7.66	8.48	8.08	12.55	12.72	12.73	30.69	12.7833	11.3467	25.2733	8.07333	12.6667
HORVU.MOREX.r3.1HG0033380	0	0	0	0	0	0	0	0	0	0	0	0	0	0	0	0	0	0	0	0	0	0	0	0
HORVU.MOREX.r3.1HG0033390	30.65	36.46	34.02	14.13	13.33	12.54	11.75	9.07	10.18	23.6	25.02	22.46	7.63	7.51	7.21	8.68	11.06	10.29	33.71	13.3333	10.3333	23.6933	7.45	10.01
HORVU.MOREX.r3.1HG0033440	0.95	0.92	0.75	0.34	0.68	0.34	0.25	0.45	0.3	0	0.05	0	0	0	0	0	0	0.05	0.873333	0.453333	0.333333	0.016667	0	0.016667
HORVU.MOREX.r3.1HG0033470	0	0	0	0	0	0	0	0	0	0	0	0	0	0	0	0	0	0	0	0	0	0	0	0
HORVU.MOREX.r3.1HG0033510	0	0	0	0	0	0	0	0	0	0	0	0	0	0	0	0	0	0	0	0	0	0	0	0
HORVU.MOREX.r3.1HG0033520	0	0	0	0	0	0	0	0	0	0	0	0.18	0.18	0	0	0	0	0	0	0	0	0.06	0.06	0
HORVU.MOREX.r3.1HG0033530	0.03	0	0	0	0	0	0	0	0	0.15	0.15	0.06	0.12	0.09	0.09	0.13	0.13	0.03	0.01	0	0	0.12	0.1	0.096667
HORVU.MOREX.r3.1HG0033540	28.51	29.24	28.24	12.9	13.27	13.03	12.23	9.17	10.24	27.81	29.01	27.03	10.05	8.97	8.72	7.87	9.21	7.87	28.6633	13.0667	10.5467	27.95	9.24667	8.31667
HORVU.MOREX.r3.1HG0033590	22.23	23.99	26.46	7.48	8.68	6.96	6.3	5.62	5.45	23.52	24.6	22.95	4.28	3.4	4.68	6.04	5.41	4.9	24.2267	7.70667	5.79	23.69	4.12	5.45
HORVU.MOREX.r3.1HG0033620	0	0	0	0	0	0.05	0	0	0	0	0	0	0	0	0	0	0	0	0	0.016667	0	0	0	0
HORVU.MOREX.r3.1HG0033710	0	0	0	0	0	0.03	0.03	0	0.03	0	0	0	0	0.03	0	0	0.03	0.03	0	0.01	0.02	0	0.01	0.02
HORVU.MOREX.r3.1HG0033730	5.73	6.27	5.16	1.73	2.06	2.03	1.2	0.84	1.43	6.83	7.54	6.56	1.47	1.74	1.55	2.24	2.77	2.15	5.72	1.94	1.15667	6.97667	1.58667	2.38667
HORVU.MOREX.r3.1HG0033780	0.22	0.23	0	0.06	0.13	0.06	0	0	0.06	0.07	0.06	0.14	0.07	0.07	0.19	0.04	0.08	0.14	0.15	0.083333	0.02	0.09	0.11	0.086667
HORVU.MOREX.r3.1HG0033790	25.36	26	25.99	9.65	9.4	10.48	8.56	9.79	9.11	22.02	21.51	20.65	4.43	5.42	4.96	9.6	9.9	10.02	25.7833	9.84333	9.15333	21.3933	4.93667	9.84
HORVU.MOREX.r3.1HG0033900	0	0	0	0	0	0	0	0	0	0	0	0	0	0	0	0	0	0	0	0	0	0	0	0
HORVU.MOREX.r3.1HG0033920	595.14	610.02	611.11	131.57	129.2	126.74	93.94	97.67	93.87	567.63	560.36	565.97	63.78	63.5	63.13	75.93	78.6	80.18	605.423	129.17	95.16	564.653	63.47	78.2367
HORVU.MOREX.r3.1HG0033960	0	0	0	0	0	0	0	0	0	0	0	0	0	0	0	0	0	0	0	0	0	0	0	0
HORVU.MOREX.r3.1HG0033980	0	0	0	0	0	0	0	0	0	0	0	0	0	0	0	0	0	0	0	0	0	0	0	0
HORVU.MOREX.r3.1HG0034050	0	0	0	0	0	0	0	0	0	0	0	0	0	0	0	0	0	0	0	0	0	0	0	0
HORVU.MOREX.r3.1HG0034120	0	0	0	0	0	0	0	0	0	0	0	0	0	0	0	0	0	0	0	0	0	0	0	0
HORVU.MOREX.r3.1HG0034140	13.94	15.98	15.69	8.51	8.24	8.71	7.17	6.83	7.3	12.77	12.65	13.13	6.01	5.51	6.08	7.76	7.58	7.55	15.2033	8.48667	7.1	12.85	5.86667	7.63
HORVU.MOREX.r3.1HG0034230	36.4	39.96	39.15	17.07	17.67	16.32	15.97	15.25	16.4	34.16	37.93	33.84	15.73	13.81	14.99	19.03	18.45	19.18	38.5033	17.02	15.8733	35.31	14.8433	18.8867
HORVU.MOREX.r3.1HG0034310	0.22	0.15	0.11	0.06	0	0	0.03	0.07	0	0.13	0.52	0.3	0	0	0.03	0	0	0.03	0.16	0.02	0.033333	0.316667	0.01	0.01
HORVU.MOREX.r3.1HG0034330	91.76	106.82	94.85	26.46	27.27	24.87	20.43	22.6	19.9	98.44	93.81	99.07	13.75	14.06	12.51	13.48	17.55	17.07	97.81	26.2	20.9767	97.1067	13.44	16.0333
HORVU.MOREX.r3.1HG0034340	0	0	0	0.2	0	0	0	0	0	0	0	0	0	0	0	0	0	0	0	0.066667	0	0	0	0
HORVU.MOREX.r3.1HG0034380	26.43	27.4	26.34	11.62	10.46	10.29	8.15	8.33	8.38	20.1	20.58	20.73	6.22	5.68	6.33	8.48	7.13	8.02	26.7233	10.79	8.28667	20.47	6.07667	7.87667
HORVU.MOREX.r3.1HG0034400	0	0	0	0	0	0	0	0	0	0	0.26	0	0.27	0	0.55	0	0	0	0	0	0	0.086667	0.273333	0
HORVU.MOREX.r3.1HG0034480	53.12	57.29	56.62	28.82	26.23	24.64	18.77	20.75	19.83	56.08	53.09	55.55	15.66	15.67	15.23	17.23	16.84	19.44	55.6767	26.5633	19.7833	54.9067	15.52	17.8367
HORVU.MOREX.r3.1HG0034520	0	0	0	0	0	0	0	0	0	0	0	0	0	0	0	0	0	0	0	0	0	0	0	0
HORVU.MOREX.r3.1HG0034560	15.99	16.44	15.08	4.62	4.75	4.83	4.77	5.08	4.78	13.45	13.75	13.39	3.02	3.39	2.89	4.73	5.32	4.49	15.8367	4.73333	4.87667	13.53	3.1	4.84667
HORVU.MOREX.r3.1HG0034570	0	0	0	0	0	0	0	0	0.1	0	0	0.1	0	0	0	0	0	0	0	0	0.033333	0.033333	0	0
HORVU.MOREX.r3.1HG0034590	19.34	21.83	22.06	7.16	5.77	7.25	5.01	5.58	5.12	16.11	16.67	17.63	3.45	3.11	3.39	5.37	4.69	4.92	21.0767	6.72667	5.23667	16.8033	3.31667	4.99333
HORVU.MOREX.r3.1HG0034640	43.61	44.31	41.61	14.83	15.01	14.46	12.32	11.67	10.32	35.72	34.96	38.57	7.14	6.31	5.78	14.55	14	12.47	43.1767	14.7667	11.4367	36.4167	6.41	13.6733
HORVU.MOREX.r3.1HG0034670	0	0	0.06	0	0.09	0.06	0	0	0	0	0	0.04	0.06	0	0	0	0	0	0.02	0.05	0	0.013333	0.02	0
HORVU.MOREX.r3.1HG0034690	0	0	0	0	0	0	0	0	0	0	0	0	0	0	0	0	0	0	0	0	0	0	0	0
HORVU.MOREX.r3.1HG0034700	18.15	17.3	17.66	9.29	7.71	7.88	8.25	7.21	7.25	16.43	16.58	15.78	5.89	5.7	5.8	7.46	6.78	6.83	17.7033	8.29333	7.57	16.2633	5.79667	7.02333
HORVU.MOREX.r3.1HG0034760	0.13	0.53	0	0.11	0.22	0.11	0	0	0	0	0	0.23	0.23	0	0	0.12	0	0	0.22	0.146667	0	0.076667	0.076667	0.04
HORVU.MOREX.r3.1HG0034850	26.28	23.89	23.61	8.87	8.74	8.27	6.26	6.88	7.47	21.73	20.77	24.06	5.9	4.49	4.43	7.6	7.94	7.06	24.5933	8.62667	6.87	22.1867	4.94	7.53333
HORVU.MOREX.r3.1HG0034910	0	0	0	0	0	0	0	0	0	0	0	0	0	0	0	0	0	0	0	0	0	0	0	0
HORVU.MOREX.r3.1HG0034950	0	0	0	0	0	0	0	0.08	0	0	0	0	0	0	0	0	0	0	0	0	0.026667	0	0	0
HORVU.MOREX.r3.1HG0034970	11.34	12.65	11.85	7.36	6.29	6.57	4.95	6.2	6.75	13.92	11.15	13.29	5.16	6.68	6.63	7.6	6.99	6.42	11.9467	6.74	5.96667	12.7867	6.15667	7.00333
HORVU.MOREX.r3.1HG0034990	11.29	11.14	12.44	6.13	6.87	6.19	5.14	4.88	5.49	9.71	9.98	9.8	4.69	4.85	4.11	4.52	3.94	3.94	11.6233	6.39667	5.17	9.83	4.55	4.13333
HORVU.MOREX.r3.1HG0035100	0	0	0	0	0	0	0	0	0	0	0	0	0	0	0	0	0	0	0	0	0	0	0	0
HORVU.MOREX.r3.1HG0035140	8.84	9.38	9.27	3.46	2.94	3.07	2.44	2.82	2.61	9.1	7.89	9.8	2.84	3.05	1.95	2.77	3.13	3.09	9.16333	3.15667	2.62333	8.93	2.61333	2.99667
HORVU.MOREX.r3.1HG0035170	1.2	1.13	1.53	1.31	1.39	1.49	1.35	1.62	1.76	1.35	1.16	1.34	0.81	0.91	1.29	1.55	1.5	2.1	1.28667	1.39667	1.57667	1.28333	1.00333	1.71667
HORVU.MOREX.r3.1HG0035230	74.63	77.78	73.55	19.83	17.71	18.76	14.28	14.33	14.27	66.11	63.96	64.4	9.45	9.35	9.6	12.79	12.53	12.81	75.32	18.7667	14.2933	64.8233	9.46667	12.71
HORVU.MOREX.r3.1HG0035350	19.34	19.54	19.53	6.31	5.51	5.46	4.11	3.85	3.82	17.83	17.49	18.93	3.05	2.92	2.55	4.39	4.41	4.05	19.47	5.76	3.92667	18.0833	2.84	4.28333
HORVU.MOREX.r3.1HG0035390	0	0	0	0	0	0	0	0	0	0	0	0	0	0	0	0	0	0	0	0	0	0	0	0
HORVU.MOREX.r3.1HG0035400	15.09	15.36	15.97	6.01	5.31	5.66	5.93	4.37	4.63	11.83	13.15	14.16	3.08	2.31	2.83	3.41	3.24	3.61	15.4733	5.66	4.97667	13.0467	2.74	3.42
HORVU.MOREX.r3.1HG0035530	0	0	0	0	0	0	0	0	0	0	0	0	0	0	0	0	0	0	0	0	0	0	0	0
HORVU.MOREX.r3.1HG0035540	13.84	16.4	14.79	6.92	6.12	6.03	5.34	5.69	5.04	14.04	13.98	14.06	4.27	4.51	3.65	5.29	4.66	5.61	15.01	6.35667	5.35667	14.0267	4.14333	5.18667
HORVU.MOREX.r3.1HG0035550	0	0	0	0.03	0.37	0.18	0.04	0.1	0.08	0	0	0.04	0.01	0	0.06	0	0	0.09	0	0.193333	0.073333	0.013333	0.023333	0.03
HORVU.MOREX.r3.1HG0035560	7.95	6.98	9.13	3.18	2.63	2.53	2.6	3	2.45	6.97	6.41	6.39	1.67	1.42	1.26	2.68	2.89	2.45	8.02	2.78	2.68333	6.59	1.45	2.67333
HORVU.MOREX.r3.1HG0035600	3.15	4.96	5.13	2.63	2.51	2.58	2.28	3.26	3	7.24	4.5	7.26	3.59	5.47	4.66	2.68	2.42	3.12	4.41333	2.57333	2.84667	6.33333	4.57333	2.74
HORVU.MOREX.r3.1HG0035650	0	0	0	0	0	0	0	0	0	0	0	0	0.01	0	0	0	0	0	0	0	0	0	0.003333	0
HORVU.MOREX.r3.1HG0035690	29.83	30.67	30.08	12.38	12.41	12.89	10.23	9.63	10.17	26.43	26.75	26.33	8.45	7.88	8.18	9.56	9.01	9.59	30.1933	12.56	10.01	26.5033	8.17	9.38667
HORVU.MOREX.r3.1HG0035720	0	0	0	0	0	0	0	0	0	0	0	0	0	0	0	0	0	0	0	0	0	0	0	0
HORVU.MOREX.r3.1HG0035740	0	0	0	0	0	0	0	0	0	0	0	0	0	0	0	0	0	0	0	0	0	0	0	0
HORVU.MOREX.r3.1HG0035750	0	0	0	0	0	0	0	0	0	0	0	0	0	0	0	0	0	0	0	0	0	0	0	0
HORVU.MOREX.r3.1HG0035760	0	0	0	0	0	0	0	0	0	0	0	0	0	0	0	0	0	0	0	0	0	0	0	0
HORVU.MOREX.r3.1HG0035770	0	0	0	0	0	0	0	0	0	0	0	0	0	0	0	0	0	0	0	0	0	0	0	0
HORVU.MOREX.r3.1HG0035870	0	0	0	0	0	0	0	0	0	0	0	0	0	0	0	0	0	0	0	0	0	0	0	0
HORVU.MOREX.r3.1HG0035920	33.04	35.76	35.22	11.29	10.99	9.96	9.01	7.87	8.42	31.83	33.49	31.89	7.48	6.64	5.87	6.31	6.48	7.62	34.6733	10.7467	8.43333	32.4033	6.66333	6.80333
HORVU.MOREX.r3.1HG0035980	0	0	0	0	0.1	0	0	0	0	0	0	0	0	0	0	0	0	0	0	0.033333	0	0	0	0
HORVU.MOREX.r3.1HG0036270	0	0	0	0	0	0	0	0	0	0	0	0	0	0	0	0	0	0	0	0	0	0	0	0
HORVU.MOREX.r3.1HG0036330	20.15	18.85	20.04	10.94	9.89	8.51	8.52	8.36	8.84	17.01	14.42	16.28	10.44	8.48	11.45	10.74	9.59	12.98	19.68	9.78	8.57333	15.9033	10.1233	11.1033
HORVU.MOREX.r3.1HG0036370	38.47	41.65	45.64	8.45	8.25	8.66	5.72	6.17	5.31	37.65	37.21	37.35	3.89	3.47	3.63	5.61	5.28	5.4	41.92	8.45333	5.73333	37.4033	3.66333	5.43
HORVU.MOREX.r3.1HG0036380	0	0	0	0	0	0	0	0	0	0	0	0	0	0	0	0	0	0	0	0	0	0	0	0
HORVU.MOREX.r3.1HG0036390	18.82	18.76	18.66	9.7	7.97	7.63	7.76	8.7	8	15.77	16.84	16.51	7.94	6.35	7.65	9.03	9.02	8.97	18.7467	8.43333	8.15333	16.3733	7.31333	9.00667
HORVU.MOREX.r3.1HG0036400	7.24	6.97	7.98	2.67	2.9	2.91	2.4	2.73	3.12	9.6	8.53	8.76	2.49	2.47	2.27	3.82	2.79	3.37	7.39667	2.82667	2.75	8.96333	2.41	3.32667
HORVU.MOREX.r3.1HG0036440	4.06	4.17	4.01	0.78	0.58	0.62	0.63	0.51	0.43	3.48	3.5	3.2	0.21	0.38	0.34	0.54	0.68	0.81	4.08	0.66	0.523333	3.39333	0.31	0.676667
HORVU.MOREX.r3.1HG0036480	78.61	80.71	81.73	34.65	34.06	33.62	27.7	30.09	28.56	76.16	73.12	73.74	24.47	22.57	23.8	27.26	27.14	26.44	80.35	34.11	28.7833	74.34	23.6133	26.9467
HORVU.MOREX.r3.1HG0036490	0	0	0	0	0	0	0	0	0	0	0	0	0	0	0	0	0	0	0	0	0	0	0	0
HORVU.MOREX.r3.1HG0036530	0	0	0	0	0	0	0	0	0	0	0	0	0	0	0	0	0	0	0	0	0	0	0	0
HORVU.MOREX.r3.1HG0036600	45.2	47.01	48.5	15.98	15.55	16.05	14.88	15.41	13.98	44.41	44.09	42.31	11.34	10.52	9.93	14.89	14.5	16.78	46.9033	15.86	14.7567	43.6033	10.5967	15.39
HORVU.MOREX.r3.1HG0036620	0	0	0	0	0	0	0	0	0	0	0	0	0	0	0	0	0	0	0	0	0	0	0	0
HORVU.MOREX.r3.1HG0036630	0	0	0	0	0	0	0	0	0	0	0	0	0	0	0	0	0	0	0	0	0	0	0	0
HORVU.MOREX.r3.1HG0036660	41.6	42.47	44.86	24.49	27.11	23.47	19.97	22.29	21.99	40.17	38.68	39.91	17.39	16.43	17.02	14.34	18.09	15.63	42.9767	25.0233	21.4167	39.5867	16.9467	16.02
HORVU.MOREX.r3.1HG0036770	103.79	108.53	107.05	36.67	35.7	34.67	28.1	31.36	31.61	104.3	110.88	108.01	23.09	21.34	22.11	28.33	25.93	29.18	106.457	35.68	30.3567	107.73	22.18	27.8133
HORVU.MOREX.r3.1HG0036860	0.09	0.09	0.04	0.02	0	0.02	0	0.04	0.04	0	0	0	0	0	0	0	0	0	0.073333	0.013333	0.026667	0	0	0
HORVU.MOREX.r3.1HG0036870	0	0	0	0	0	0	0	0	0	0	0	0	0	0	0	0	0	0	0	0	0	0	0	0
HORVU.MOREX.r3.1HG0036930	165.86	165.12	169.05	22.83	20.54	20.76	9.69	10.33	9.45	211.71	220.82	221.01	9.6	9.05	10.1	11	11.13	8.28	166.677	21.3767	9.82333	217.847	9.58333	10.1367
HORVU.MOREX.r3.1HG0037010	24.54	27.27	28.17	13.79	14.87	14.9	7.86	9.03	10.05	0	0	0	0	0	0	0	0	0	26.66	14.52	8.98	0	0	0
HORVU.MOREX.r3.1HG0037020	8.73	10.24	9.49	3.5	3.93	2.56	2.38	3.13	3.38	8.29	10.07	9.8	2.34	2.2	2.45	2.9	2.82	2.95	9.48667	3.33	2.96333	9.38667	2.33	2.89
HORVU.MOREX.r3.1HG0037180	47.76	51.25	52.66	16.32	17.1	16.86	13.97	14.92	15.41	51.35	51.19	51.46	10.75	11.35	10.31	13.98	16.61	14.43	50.5567	16.76	14.7667	51.3333	10.8033	15.0067
HORVU.MOREX.r3.1HG0037200	0	0	0	0	0	0	0	0	0	0	0	0	0.2	0	0	0	0	0.43	0	0	0	0	0.066667	0.143333
HORVU.MOREX.r3.1HG0037210	20.23	21.47	20.6	11.32	9.78	9.03	8.59	8.07	8.06	20.7	19.23	19.35	6.71	6.92	6.45	6.87	6.41	6.6	20.7667	10.0433	8.24	19.76	6.69333	6.62667
HORVU.MOREX.r3.1HG0037250	18.71	21.26	21.41	12.12	10.95	10.22	9.62	10.03	9.95	14.62	14.47	14.83	5.87	5.23	5.53	11.24	12.28	12.47	20.46	11.0967	9.86667	14.64	5.54333	11.9967
HORVU.MOREX.r3.1HG0037270	39.75	40.22	41.67	14.99	13.52	13.14	12.65	12.56	12.63	40.39	38.98	39.01	9.53	11.02	9.43	13.32	13.61	14.43	40.5467	13.8833	12.6133	39.46	9.99333	13.7867
HORVU.MOREX.r3.1HG0037440	27.32	27.71	30.18	10.89	10.39	9.09	9.76	8.94	8.93	30.47	29.18	27.32	7.4	7.69	6.91	9.41	9.82	8.83	28.4033	10.1233	9.21	28.99	7.33333	9.35333
HORVU.MOREX.r3.1HG0037490	0	0	0	0	0	0	0	0	0	0	0	0	0	0	0	0	0	0	0	0	0	0	0	0
HORVU.MOREX.r3.1HG0037500	238.08	251.86	257.83	8.64	5.98	7.28	10.11	8.9	10.36	201.84	200.12	206.16	2.9	4.29	4.06	1.82	2.2	1.86	249.257	7.3	9.79	202.707	3.75	1.96
HORVU.MOREX.r3.1HG0037530	0	0	0	0	0	0	0	0	0	0	0	0	0	0	0	0	0	0	0	0	0	0	0	0
HORVU.MOREX.r3.1HG0037550	0	0	0	0	0	0	0	0	0	0	0.03	0	0	0	0	0	0	0	0	0	0	0.01	0	0
HORVU.MOREX.r3.1HG0037560	0	0	0	0	0	0	0	0	0	0	0	0	0	0	0	0	0	0	0	0	0	0	0	0
HORVU.MOREX.r3.1HG0037610	31.67	34.37	35.14	15.42	13.58	13.7	12.74	11.39	11.29	25.23	26.66	27.11	10.52	10.95	10.1	13.27	12.8	12.53	33.7267	14.2333	11.8067	26.3333	10.5233	12.8667
HORVU.MOREX.r3.1HG0037620	0.87	0.78	1.01	0.29	0.19	0.29	0.26	0.16	0.45	0.72	0.88	0.94	0.13	0.3	0.24	0.63	0.85	0.62	0.886667	0.256667	0.29	0.846667	0.223333	0.7
HORVU.MOREX.r3.1HG0037640	0.15	0	0	0	0	0	0	0	0	0.27	0	0	0	0	0	0	0	0	0.05	0	0	0.09	0	0
HORVU.MOREX.r3.1HG0037670	13.89	12.61	14.96	2.71	2.99	1.81	1.8	1.59	2.23	12.74	13.03	14.48	1.54	0.8	2.2	1.18	1.08	1.8	13.82	2.50333	1.87333	13.4167	1.51333	1.35333
HORVU.MOREX.r3.1HG0037710	1.37	1.58	2.71	0.9	0.59	0.75	1.16	1.08	1.28	1.46	1.91	1.68	0.93	1.41	1.66	0.75	1.37	0.57	1.88667	0.746667	1.17333	1.68333	1.33333	0.896667
HORVU.MOREX.r3.1HG0037770	2	1.85	2.46	1.3	1.4	1.37	1.19	0.76	1.38	2.74	1.75	2	1.2	0.99	0.97	1.09	1.01	1.33	2.10333	1.35667	1.11	2.16333	1.05333	1.14333
HORVU.MOREX.r3.1HG0037780	4.4	3.51	3.74	1.25	1.75	1.75	1.48	1.53	1.44	4.02	5.36	4.43	1.12	1.67	1.43	1.72	1.6	1.71	3.88333	1.58333	1.48333	4.60333	1.40667	1.67667
HORVU.MOREX.r3.1HG0037800	33.66	35.91	34.54	7.62	7.24	7.74	5.53	5.03	5.04	37.18	37.06	36.51	4.45	4.23	5.74	9.56	9.59	9.4	34.7033	7.53333	5.2	36.9167	4.80667	9.51667
HORVU.MOREX.r3.1HG0037890	0.83	0	0	0.89	0	0.88	0	0	0.23	0	0	0	0	0.26	0	0	0	0	0.276667	0.59	0.076667	0	0.086667	0
HORVU.MOREX.r3.1HG0037920	6.42	5.79	5.77	2.18	1.82	1.84	1.66	1.5	1.73	5.07	4.81	4.58	1.26	1.11	1.18	1.57	1.27	1.78	5.99333	1.94667	1.63	4.82	1.18333	1.54
HORVU.MOREX.r3.1HG0037930	0	0	0	0	0	0	0	0	0	0	0	0	0	0	0	0	0	0	0	0	0	0	0	0
HORVU.MOREX.r3.1HG0037960	0.24	0	0.08	0.07	0	0	0.07	0.07	0	0.22	0	0.14	0	0	0	0	0.08	0	0.106667	0.023333	0.046667	0.12	0	0.026667
HORVU.MOREX.r3.1HG0037990	8.57	8.5	8.83	3.41	3.45	3.29	2.94	2.11	2.31	9.7	10.36	9.5	2.18	2.26	3.41	3.57	3.59	3.44	8.63333	3.38333	2.45333	9.85333	2.61667	3.53333
HORVU.MOREX.r3.1HG0038000	0.13	0	0.08	0.12	0.08	0.04	0	0.08	0.08	0	0.2	0	0.12	0	0	0.04	0.04	0.13	0.07	0.08	0.053333	0.066667	0.04	0.07
HORVU.MOREX.r3.1HG0038010	1.45	1.75	1.72	0.75	0.89	1.05	0.31	0.31	0.75	0.46	0.53	0.23	0.23	0.16	0	0.08	0.16	0.02	1.64	0.896667	0.456667	0.406667	0.13	0.086667
HORVU.MOREX.r3.1HG0038070	2.26	2.32	2.17	0.81	0.91	0.88	0.68	0.53	0.74	2.46	1.83	1.57	0.61	0.31	0.19	0.57	0.51	0.8	2.25	0.866667	0.65	1.95333	0.37	0.626667
HORVU.MOREX.r3.1HG0038080	10.56	11.03	9.51	1.41	1.37	1.24	0.81	0.77	0.75	11.6	12.78	10.85	0.77	0.46	0.88	0.77	1.42	1.15	10.3667	1.34	0.776667	11.7433	0.703333	1.11333
HORVU.MOREX.r3.1HG0038100	16.5	17.43	19.32	5.61	6.11	7.44	6.65	7.08	4.87	19.27	17.87	19.61	6.44	4.68	2.92	4.98	7.46	4.61	17.75	6.38667	6.2	18.9167	4.68	5.68333
HORVU.MOREX.r3.1HG0038120	0	0.22	0.14	0	0.09	0	0.16	0	0	0	0	0.1	0	0	0	0.21	0.4	0.1	0.12	0.03	0.053333	0.033333	0	0.236667
HORVU.MOREX.r3.1HG0038140	0	0.21	0	0	0	0	0	0	0	0	0	0	0	0	0	0	0	0	0.07	0	0	0	0	0
HORVU.MOREX.r3.1HG0038160	0.41	0.42	1.18	0	0.34	0.35	0	0	0.35	0.73	1.46	0	0	0	0	0	0.38	0.4	0.67	0.23	0.116667	0.73	0	0.26
HORVU.MOREX.r3.1HG0038170	23.71	24.79	23.79	4.8	4.16	4.52	2.78	2.94	2.44	17.28	17.65	18.01	1.68	1.85	1.65	3.1	3.05	3.4	24.0967	4.49333	2.72	17.6467	1.72667	3.18333
HORVU.MOREX.r3.1HG0038190	41.21	47.15	47.23	17.76	15.83	17.21	13.57	13.76	14.73	47.38	50.32	48.52	8.78	6.85	8.21	11.41	11.95	11.01	45.1967	16.9333	14.02	48.74	7.94667	11.4567
HORVU.MOREX.r3.1HG0038220	0.78	0.65	1	0	0.32	0.33	0.28	0.12	0.16	0.27	0.69	0.82	0.24	0.37	0	0	0.3	0.24	0.81	0.216667	0.186667	0.593333	0.203333	0.18
HORVU.MOREX.r3.1HG0038230	1.92	1.86	1.69	0.86	0.34	0.17	0.3	0.38	0.66	0.7	1.14	0.89	0.13	0.1	0.26	0.35	0.44	0.28	1.82333	0.456667	0.446667	0.91	0.163333	0.356667
HORVU.MOREX.r3.1HG0038240	0.97	1.18	0.98	0.41	0.19	0.21	0.21	0.08	0.24	0.5	0.57	0.53	0.14	0	0.32	0.18	0.21	0.43	1.04333	0.27	0.176667	0.533333	0.153333	0.273333
HORVU.MOREX.r3.1HG0038460	0	0	0	0	0	0	0	0	0	0	0	0	0	0	0	0	0	0	0	0	0	0	0	0
HORVU.MOREX.r3.1HG0038470	0	0	0	0	0	0	0	0	0	0	0	0	0	0	0	0	0	0	0	0	0	0	0	0
HORVU.MOREX.r3.1HG0038550	11.09	12.86	13.33	2.8	2.13	3.38	2.12	2.25	2.3	11.21	11.41	9.92	2.81	2.28	2.92	2.23	2.53	1.8	12.4267	2.77	2.22333	10.8467	2.67	2.18667
HORVU.MOREX.r3.1HG0038580	0	0	0	0	0	0	0	0	0	0	0	0	0	0	0	0	0	0	0	0	0	0	0	0
HORVU.MOREX.r3.1HG0038590	37.09	39.18	38.2	48.03	44.76	43.65	47.94	50.36	49.34	39.42	40.04	41.65	52.2	52.05	55.59	38.44	40.9	39.3	38.1567	45.48	49.2133	40.37	53.28	39.5467
HORVU.MOREX.r3.1HG0038600	0.11	0.46	0.22	0.2	0.88	0.3	0.1	0	0.1	0	0	0	0.1	0	0	0	0	0	0.263333	0.46	0.066667	0	0.033333	0
HORVU.MOREX.r3.1HG0038620	0.22	0.29	0.12	0.08	0	0	0.03	0.03	0	0.26	0.14	0.26	0.03	0.15	0.09	0.25	0.27	0.15	0.21	0.026667	0.02	0.22	0.09	0.223333
HORVU.MOREX.r3.1HG0038630	0.03	0.07	0.03	0	0.06	0	0.06	0	0.11	0.03	0.06	0.03	0	0.12	0.06	0.09	0.12	0.15	0.043333	0.02	0.056667	0.04	0.06	0.12
HORVU.MOREX.r3.1HG0038640	3.74	4.62	4.78	1.42	1.11	1.4	1.2	1.05	0.73	3.28	2.74	2.87	0.84	1.06	1.25	1.34	1.39	1.16	4.38	1.31	0.993333	2.96333	1.05	1.29667
HORVU.MOREX.r3.1HG0038650	0	0	0	0	0	0	0	0	0	0	0	0	0	0	0	0	0	0	0	0	0	0	0	0
HORVU.MOREX.r3.1HG0038710	0	0	0	0	0	0	0	0	0	0	0	0	0	0	0	0	0	0	0	0	0	0	0	0
HORVU.MOREX.r3.1HG0038720	0.69	2.67	1.18	0	0.24	0.12	0.25	0.25	0.12	1.23	1.95	1.23	0	0.12	0.13	0.13	0.39	0.65	1.51333	0.12	0.206667	1.47	0.083333	0.39
HORVU.MOREX.r3.1HG0038740	0	0	0	0	0	0	0	0	0	0	0	0	0	0	0	0	0	0	0	0	0	0	0	0
HORVU.MOREX.r3.1HG0038750	1.12	0.8	1.34	0.05	0.05	0.2	0.1	0.05	0.15	1.36	1.1	0.85	0.2	0.05	0.1	0.11	0.21	0.05	1.08667	0.1	0.1	1.10333	0.116667	0.123333
HORVU.MOREX.r3.1HG0038760	0	0	0	0	0	0	0	0	0	0	0	0	0	0	0	0	0	0	0	0	0	0	0	0
HORVU.MOREX.r3.1HG0038780	0	0	0	0	0	0	0	0	0	0	0	0	0	0	0	0	0	0	0	0	0	0	0	0
HORVU.MOREX.r3.1HG0038790	1.79	1.92	1.79	0.39	0.68	0.22	0.31	0.13	0.35	2.49	2.74	1.75	0.36	0.73	0.18	0.32	0.96	0.88	1.83333	0.43	0.263333	2.32667	0.423333	0.72
HORVU.MOREX.r3.1HG0038800	2.6	3.93	2.84	5.86	5.3	4.65	1.9	1.6	2	1.86	1.68	1.82	2.42	2.39	2.43	1.73	2.31	2.32	3.12333	5.27	1.83333	1.78667	2.41333	2.12
HORVU.MOREX.r3.1HG0038820	0	0	0	0	0	0	0	0	0	0	0	0	0	0	0	0	0	0	0	0	0	0	0	0
HORVU.MOREX.r3.1HG0038900	2.19	2.13	1.98	1.29	1.38	1.14	1.37	1.15	1.28	1.74	1.84	1.47	0.81	0.65	0.47	1.24	1.49	1.5	2.1	1.27	1.26667	1.68333	0.643333	1.41
HORVU.MOREX.r3.1HG0038930	0	0	0	0	0	0	0.06	0.18	0	0.12	0.06	0.12	0	0	0	0	0.12	0	0	0	0.08	0.1	0	0.04
HORVU.MOREX.r3.1HG0038960	3.1	3.95	2.88	0.96	1.19	1.26	0.77	1.32	1.09	2.43	2.67	2.56	1.05	0.68	0.95	1.68	1.63	1.94	3.31	1.13667	1.06	2.55333	0.893333	1.75
HORVU.MOREX.r3.1HG0038980	0	0.5	0	0	0	0	0	0	0	0	0	0	0	0	0	0.43	0	0	0.166667	0	0	0	0	0.143333
HORVU.MOREX.r3.1HG0038990	2.67	6.21	3.14	1.49	0.76	0.74	1.03	1.73	1.11	3.7	6.09	4.65	1.7	0.82	0.71	1.65	1.18	1.41	4.00667	0.996667	1.29	4.81333	1.07667	1.41333
HORVU.MOREX.r3.1HG0039000	19.29	24.4	22.15	4.84	4.9	4.32	4.93	4.23	3.93	24.38	22.38	22.39	4.35	4.93	4.34	7.59	7.63	7.45	21.9467	4.68667	4.36333	23.05	4.54	7.55667
HORVU.MOREX.r3.1HG0039050	10.07	8.1	8.84	2.82	3.14	2.91	2.34	3.12	2.38	6.45	8.73	7.33	1.61	1.81	1.18	1.03	1.87	1.84	9.00333	2.95667	2.61333	7.50333	1.53333	1.58
HORVU.MOREX.r3.1HG0039060	0	0	0	0	0	0	0	0	0.06	0	0	0	0	0	0	0	0	0	0	0	0.02	0	0	0
HORVU.MOREX.r3.1HG0039070	0	0	0	0	0	0.23	0.47	0	0	0	0	0	0	0	0	0	0.24	0	0	0.076667	0.156667	0	0	0.08
HORVU.MOREX.r3.1HG0039090	0	0	0	0	0	0	0	0	0	0	0	0	0	0	0	0	0	0	0	0	0	0	0	0
HORVU.MOREX.r3.1HG0039110	35.8	37.75	36.33	9.35	7.29	9.67	9.09	6.49	8.59	40.63	43.28	42.76	14.14	14.87	13.06	12.04	10.66	11.11	36.6267	8.77	8.05667	42.2233	14.0233	11.27
HORVU.MOREX.r3.1HG0039130	0	0	0	0	0	0	0	0	0	0	0	0	0	0	0	0	0	0	0	0	0	0	0	0
HORVU.MOREX.r3.1HG0039150	0	0	0	0	0	0	0	0	0	0	0	0	0	0	0	0	0	0	0	0	0	0	0	0
HORVU.MOREX.r3.1HG0039160	38.32	41.44	40.28	31.78	31.69	33.56	23.07	23.88	21.07	37.21	37.62	38.19	30.33	33.13	32.04	14.62	17.39	16.71	40.0133	32.3433	22.6733	37.6733	31.8333	16.24
HORVU.MOREX.r3.1HG0039170	0	0	0	0	0	0	0	0	0	0	0	0	0	0	0	0	0	0	0	0	0	0	0	0
HORVU.MOREX.r3.1HG0039180	0.55	0	0	0	0	0	0	0	0	0	0	0	0	0	0	0	0	0	0.183333	0	0	0	0	0
HORVU.MOREX.r3.1HG0039190	5.82	6.5	6.58	1.69	2.01	1.96	1.25	1.68	1.79	5.86	6.06	6.56	1.68	1.09	1.34	2.34	2.59	2.26	6.3	1.88667	1.57333	6.16	1.37	2.39667
HORVU.MOREX.r3.1HG0039210	0	0	0	0	0	0	0	0	0	0	0	0	0	0	0	0	0	0	0	0	0	0	0	0
HORVU.MOREX.r3.1HG0039220	0	0	0	0	0	0	0	0	0	0	0	0	0	0	0	0	0	0	0	0	0	0	0	0
HORVU.MOREX.r3.1HG0039230	13.14	11.65	12.59	4.35	4.45	3.75	3.07	3.41	3.91	12.17	11.1	10.06	1.83	2.72	2.38	3.36	3.51	2.94	12.46	4.18333	3.46333	11.11	2.31	3.27
HORVU.MOREX.r3.1HG0039240	2.21	1.9	2.36	2.62	2.17	1.68	4.09	3.94	3.23	1.87	1.77	2.08	1.48	1.51	1.28	2.14	2.07	1.94	2.15667	2.15667	3.75333	1.90667	1.42333	2.05
HORVU.MOREX.r3.1HG0039350	116.67	119.2	120.33	56.24	51.79	54.03	41	43.71	42.3	128.71	137.06	136	24.81	25.18	26.87	32.58	31.37	30.81	118.733	54.02	42.3367	133.923	25.62	31.5867
HORVU.MOREX.r3.1HG0039360	0.66	0	0.32	0	0.55	0.28	0	0	0.28	0.29	0	0.6	0	0	0	0	0	0	0.326667	0.276667	0.093333	0.296667	0	0
HORVU.MOREX.r3.1HG0039370	22.57	21.76	21.68	11.93	10.17	11.39	11.07	10.32	10.3	21.97	19.71	19.74	6.51	6.82	7.36	9.46	10	10.34	22.0033	11.1633	10.5633	20.4733	6.89667	9.93333
HORVU.MOREX.r3.1HG0039410	0	0	0	0	0	0	0	0	0	0	0	0	0	0	0	0	0	0	0	0	0	0	0	0
HORVU.MOREX.r3.1HG0039430	0	0	0	0	0	0	0	0	0	0	0	0	0	0	0	0	0	0	0	0	0	0	0	0
HORVU.MOREX.r3.1HG0039450	0	0	0	0	0	0	0	0	0	0	0	0	0	0	0	0	0	0	0	0	0	0	0	0
HORVU.MOREX.r3.1HG0039460	0	0	0	0	0	0	0	0	0	0	0	0	0	0	0	0	0	0	0	0	0	0	0	0
HORVU.MOREX.r3.1HG0039490	0	0	0	0	0	0	0	0	0	0	0	0	0	0	0	0	0	0	0	0	0	0	0	0
HORVU.MOREX.r3.1HG0039560	0	0	0	0	0	0	0	0	0	0	0	0	0	0	0	0	0	0	0	0	0	0	0	0
HORVU.MOREX.r3.1HG0039590	0	0	0	0	0	0	0	0	0	0	0	0	0	0	0	0	0	0	0	0	0	0	0	0
HORVU.MOREX.r3.1HG0039670	23.72	23.37	22.1	5.55	6.86	5.51	4.19	4.22	4.8	19.71	19.65	19.07	3.93	3.74	4.02	5.66	5.08	5.32	23.0633	5.97333	4.40333	19.4767	3.89667	5.35333
HORVU.MOREX.r3.1HG0039730	29.51	28.65	26.96	10.02	9.8	10.22	12.79	12.17	12.67	30.2	32.68	32.79	8.27	8.67	8.07	14.92	16.02	16.23	28.3733	10.0133	12.5433	31.89	8.33667	15.7233
HORVU.MOREX.r3.1HG0039740	12.4	14.98	14.66	7.26	6.19	7.43	6.37	6.32	5.53	16.2	17.35	16.36	5.56	6.28	6.03	3.63	5.3	4.73	14.0133	6.96	6.07333	16.6367	5.95667	4.55333
HORVU.MOREX.r3.1HG0039840	27.49	27.82	25.44	31.55	31.87	30.6	26.36	25.8	26.73	20.96	19.97	20.7	12.79	12.49	13.31	16.16	16.51	16.73	26.9167	31.34	26.2967	20.5433	12.8633	16.4667
HORVU.MOREX.r3.1HG0039860	8.46	8.59	8.46	2.09	2.08	1.86	2.1	1.97	1.89	8.53	8.8	8.66	1.36	1.43	1.31	3.63	3.58	3.68	8.50333	2.01	1.98667	8.66333	1.36667	3.63
HORVU.MOREX.r3.1HG0039870	0	0	0	0	0	0	0	0	0	0	0.1	0	0	0	0.05	0	0.11	0	0	0	0	0.033333	0.016667	0.036667
HORVU.MOREX.r3.1HG0039900	0	0	0.14	0	0	0	0.52	0	0	0	0.11	0.25	0.01	0	0.11	0.26	0.24	0	0.046667	0	0.173333	0.12	0.04	0.166667
HORVU.MOREX.r3.1HG0039910	50.34	55.17	50.37	16.82	15.59	15.12	11.75	10.86	11.39	52.05	49.18	53.25	8.97	6.95	9.25	10.07	10.92	9.56	51.96	15.8433	11.3333	51.4933	8.39	10.1833
HORVU.MOREX.r3.1HG0039920	2.56	2.39	2.87	0.71	0.58	0.92	1.16	0.99	1.18	3.59	2.5	2.63	0.73	0.43	0.79	1.01	0.4	0.81	2.60667	0.736667	1.11	2.90667	0.65	0.74
HORVU.MOREX.r3.1HG0039930	0.94	1.13	1.21	0.21	0.34	0.35	0.36	0.43	0.49	2.13	1.96	1.2	0.14	0.22	0.22	0.23	0.44	0.52	1.09333	0.3	0.426667	1.76333	0.193333	0.396667
HORVU.MOREX.r3.1HG0039940	31.62	33.93	30.32	14.96	12.01	11.37	10.7	10.22	13.21	35.04	32.36	34.51	9.61	10.41	10.39	11.4	14.06	12.45	31.9567	12.78	11.3767	33.97	10.1367	12.6367
HORVU.MOREX.r3.1HG0039960	30.84	30.17	31.84	16.65	15.89	14.58	12.64	11.89	10.74	23.38	22.19	22.56	6.53	6.46	6.03	10.13	10.18	11.29	30.95	15.7067	11.7567	22.71	6.34	10.5333
HORVU.MOREX.r3.1HG0039980	0	0.21	0.13	0.06	0	0.06	0	0	0.12	0.25	0.06	0.18	0	0	0.06	0	0.32	0.26	0.113333	0.04	0.04	0.163333	0.02	0.193333
HORVU.MOREX.r3.1HG0040000	71.32	73.32	74.34	18.24	14.15	16.07	9.42	8.45	9.77	67.21	64.27	64.97	7.77	7.2	7.14	8.57	6.35	7.62	72.9933	16.1533	9.21333	65.4833	7.37	7.51333
HORVU.MOREX.r3.1HG0040050	12.58	13.08	12.96	7.75	7.76	7.68	6.37	5.84	6.03	10.42	10.82	11.03	6.04	5.88	5.88	6.84	7.37	7.04	12.8733	7.73	6.08	10.7567	5.93333	7.08333
HORVU.MOREX.r3.1HG0040100	4.75	6.18	6.74	2.99	2.25	2.21	1.92	1.9	2.12	6.73	7.63	8.24	2.27	2.18	1.53	2.75	2.48	2.95	5.89	2.48333	1.98	7.53333	1.99333	2.72667
HORVU.MOREX.r3.1HG0040110	0.13	0.07	0.06	0	0	0	0	0	0	0	0	0.06	0	0	0	0	0	0	0.086667	0	0	0.02	0	0
HORVU.MOREX.r3.1HG0040190	0.74	1.13	2.1	0.64	0	0.31	0.33	0.33	0.31	0.33	0.98	1.32	0.65	0.66	0.33	0.35	0.34	0.35	1.32333	0.316667	0.323333	0.876667	0.546667	0.346667
HORVU.MOREX.r3.1HG0040220	13.28	13.82	13.27	4.91	4.35	4.75	3.61	3.55	3.06	14.74	13.14	13.94	3.68	3.32	4.42	4.2	5.39	4.45	13.4567	4.67	3.40667	13.94	3.80667	4.68
HORVU.MOREX.r3.1HG0040350	0	0	0	0.3	0	0	0	0	0	0	0	0	0	0	0	0	0	0	0	0.1	0	0	0	0
HORVU.MOREX.r3.1HG0040360	0.39	0.6	0.72	0.03	0.1	0.03	0	0.04	0.03	0.85	0.74	0.63	0	0.04	0.04	0.04	0	0.11	0.57	0.053333	0.023333	0.74	0.026667	0.05
HORVU.MOREX.r3.1HG0040370	0	0	0	0	0	0	0	0	0	0	0	0	0	0	0	0	0	0	0	0	0	0	0	0
HORVU.MOREX.r3.1HG0040380	0.2	0	0	0	0	0	0.48	0.17	0.17	0	0	0	0	0	0	0	0	0	0.066667	0	0.273333	0	0	0
HORVU.MOREX.r3.1HG0040400	0.12	0.16	0.08	0.1	0.07	0.07	0	0.07	0	0	0	0.04	0	0.04	0.15	0.12	0.15	0.11	0.12	0.08	0.023333	0.013333	0.063333	0.126667
HORVU.MOREX.r3.1HG0040550	3.19	2.37	3.83	2.91	3.31	3.37	1.25	0.82	1.45	2.25	2.61	3.03	2.41	2.89	1.64	1.26	1.76	1.53	3.13	3.19667	1.17333	2.63	2.31333	1.51667
HORVU.MOREX.r3.1HG0040570	4.12	5.94	5.19	0.93	1.26	0.85	1.27	1.03	1.05	3.7	4	3.95	0.87	1.19	0.76	1.69	1.5	1.1	5.08333	1.01333	1.11667	3.88333	0.94	1.43
HORVU.MOREX.r3.1HG0040600	1.31	1.54	1.94	0.46	0.34	0.63	0.77	0.35	1.04	1.41	1.63	1.4	0.53	0.18	0.6	0.44	0.61	0.25	1.59667	0.476667	0.72	1.48	0.436667	0.433333
HORVU.MOREX.r3.1HG0040610	88.86	91.24	93.86	16.56	16.11	15.8	16	16.46	17.25	105.97	114	108.94	30.73	28.94	28.88	27.56	24.63	24.65	91.32	16.1567	16.57	109.637	29.5167	25.6133
HORVU.MOREX.r3.1HG0040640	13.85	14.17	15.56	4.15	4.28	3.62	3.11	3.11	2.31	14.35	13.04	13.79	2.52	2.2	1.82	5.2	5.1	5.08	14.5267	4.01667	2.84333	13.7267	2.18	5.12667
HORVU.MOREX.r3.1HG0040680	145.95	139.51	153.46	0	0	0.09	0.14	0	0	164.89	166.05	165.83	0	0.14	0.23	0	0	0.05	146.307	0.03	0.046667	165.59	0.123333	0.016667
HORVU.MOREX.r3.1HG0040690	0	0	0	0	0	0	0	0	0	0	0	0	0	0	0.47	0.25	0	0	0	0	0	0	0.156667	0.083333
HORVU.MOREX.r3.1HG0040700	0	0.08	0	0	0	0	0	0	0	0.14	0.07	0	0	0	0	0	0	0	0.026667	0	0	0.07	0	0
HORVU.MOREX.r3.1HG0040760	0	0	0	0	0	0	0	0	0	0	0	0	0	0	0	0	0	0	0	0	0	0	0	0
HORVU.MOREX.r3.1HG0040770	0.15	0.45	0.56	0	0.13	0	0	0	0	0.13	0.13	0	0	0	0	0	0	0.28	0.386667	0.043333	0	0.086667	0	0.093333
HORVU.MOREX.r3.1HG0040790	84.94	94.28	88.07	77.62	67.24	70.29	38.53	39.22	39.21	67.37	69.97	67.14	40.28	40.17	38.54	43.24	41.11	44.38	89.0967	71.7167	38.9867	68.16	39.6633	42.91
HORVU.MOREX.r3.1HG0040800	20.62	24	20.01	13.12	10.98	12.39	8.33	11.35	9.74	30.53	24.19	22.04	14.47	12.08	11.71	12.32	10.68	11.88	21.5433	12.1633	9.80667	25.5867	12.7533	11.6267
HORVU.MOREX.r3.1HG0040810	0.11	0	0	0	0	0	0	0	0	0	0	0	0	0.05	0	0	0	0	0.036667	0	0	0	0.016667	0
HORVU.MOREX.r3.1HG0040830	22.75	24.97	22.96	9.94	10.72	10.36	10.33	10.65	10.33	24.56	22.66	23.59	8.5	8.48	9.25	10.2	8.74	10.06	23.56	10.34	10.4367	23.6033	8.74333	9.66667
HORVU.MOREX.r3.1HG0040850	0	0	0	0	0	0	0	0	0	0	0	0	0	0	0	0	0	0	0	0	0	0	0	0
HORVU.MOREX.r3.1HG0040860	26.54	28.96	27.47	12.73	12.57	12.32	10.96	11.16	11.23	30.43	30.13	28.46	10.59	10.38	9.24	12.64	15.05	12.9	27.6567	12.54	11.1167	29.6733	10.07	13.53
HORVU.MOREX.r3.1HG0040880	0	0.03	0	0	0	0	0	0	0	0.12	0	0	0.06	0	0	0.03	0.03	0	0.01	0	0	0.04	0.02	0.02
HORVU.MOREX.r3.1HG0040900	5.84	6.15	6.03	2.62	2.62	2.45	2.4	2.1	2.34	4.89	5.61	5.45	2.43	2.55	1.73	2.52	2.34	2.42	6.00667	2.56333	2.28	5.31667	2.23667	2.42667
HORVU.MOREX.r3.1HG0040950	0	0	0	0	0	0	0	0	0	0	0	0	0	0	0	0	0	0	0	0	0	0	0	0
HORVU.MOREX.r3.1HG0040960	0	0	0	0	0	0	0	0	0	0	0	0	0	0	0	0	0	0	0	0	0	0	0	0
HORVU.MOREX.r3.1HG0040970	0.1	0	0	0	0	0	0	0	0	0	0	0	0	0	0	0	0	0	0.033333	0	0	0	0	0
HORVU.MOREX.r3.1HG0040990	1.51	2.33	1.98	1.11	1.54	1.74	1.25	1.06	0.67	1.36	1.88	1.54	0.3	0.23	0.43	0.16	0.24	0.36	1.94	1.46333	0.993333	1.59333	0.32	0.253333
HORVU.MOREX.r3.1HG0041010	16.8	20.14	20.89	6.18	4.95	6.18	5.62	4.59	6.36	9.87	10.25	10.82	4.79	3.94	4.19	7.47	6.76	8.3	19.2767	5.77	5.52333	10.3133	4.30667	7.51
HORVU.MOREX.r3.1HG0041030	0.7	0.71	0.78	0.41	0.4	0.1	0.1	0.21	0.51	1.88	1.86	3.63	0.31	0	0.11	0.56	0.65	1.11	0.73	0.303333	0.273333	2.45667	0.14	0.773333
HORVU.MOREX.r3.1HG0041060	72.76	74.12	74.51	18.18	16.79	17.44	13.67	14.09	14.79	70.88	72.44	72.08	10.31	9.99	9.63	16.19	17.66	14.45	73.7967	17.47	14.1833	71.8	9.97667	16.1
HORVU.MOREX.r3.1HG0041070	0.13	0.11	0	0.05	0.05	0.09	0.09	0.09	0.03	2.38	1.66	2.75	0.33	0.57	0.52	0.57	0.38	0.8	0.08	0.063333	0.07	2.26333	0.473333	0.583333
HORVU.MOREX.r3.1HG0041120	1.76	3.33	3.35	1.09	0.85	0.65	0.9	0.9	0.87	1.57	1.33	2.25	0.22	0.68	0.23	0.97	0.94	1.2	2.81333	0.863333	0.89	1.71667	0.376667	1.03667
HORVU.MOREX.r3.1HG0041130	0.25	0.57	0.53	0.38	0.16	0.16	0.11	0	0.16	0.28	0.27	0.44	0.11	0.28	0	0.18	0.29	0	0.45	0.233333	0.09	0.33	0.13	0.156667
HORVU.MOREX.r3.1HG0041150	0.06	0.06	0.11	0	0.2	0.1	0.16	0	0.1	0.11	0	0	0.11	0.16	0.11	0.06	0.11	0.22	0.076667	0.1	0.086667	0.036667	0.126667	0.13
HORVU.MOREX.r3.1HG0041190	58.8	63.31	63.87	0	0.05	0.1	0	0	0.05	129.62	128.3	134.65	0.15	0.05	0.11	0	0.05	0	61.9933	0.05	0.016667	130.857	0.103333	0.016667
HORVU.MOREX.r3.1HG0041200	0	0	0	0	0	0	0	0	0	0.23	0	0	0	0	0	0	0	0	0	0	0	0.076667	0	0
HORVU.MOREX.r3.1HG0041230	7.96	3.03	0	4.23	5.49	4.06	0.87	7.02	4.81	3.48	2.63	6.32	1.69	2.63	2.57	6.51	1.8	3.81	3.66333	4.59333	4.23333	4.14333	2.29667	4.04
HORVU.MOREX.r3.1HG0041250	8.44	8.71	9.04	4.46	3.65	4.52	4	4.08	3.37	8.16	7.32	7.04	3.16	3.49	3.25	2.99	4.8	5	8.73	4.21	3.81667	7.50667	3.3	4.26333
HORVU.MOREX.r3.1HG0041260	125.55	142.55	136.92	28.9	24.13	25.43	20.94	19.98	20.17	157.77	150.99	158.83	16.43	16.68	17.55	26.72	24.07	26.91	135.007	26.1533	20.3633	155.863	16.8867	25.9
HORVU.MOREX.r3.1HG0041280	0.24	0.13	0.16	0.06	0	0.03	0.07	0.02	0.05	0.1	0.1	0.13	0.05	0.05	0	0.04	0.07	0.02	0.176667	0.03	0.046667	0.11	0.033333	0.043333
HORVU.MOREX.r3.1HG0041380	0.11	0.04	0.02	0.86	1.17	0.67	2.98	2.32	1.48	0.2	0	0	4.11	2.21	2.71	9.34	11.6	8.05	0.056667	0.9	2.26	0.066667	3.01	9.66333
HORVU.MOREX.r3.1HG0041410	0	0	0	0	0	0	0	0	0	0	0	0	0	0	0	0	0	0	0	0	0	0	0	0
HORVU.MOREX.r3.1HG0041440	2.16	2.62	2.44	0.74	0.69	0.69	0.43	0.65	0.48	2.29	2.28	2.13	0.73	0.71	0.96	1.13	1.24	1.06	2.40667	0.706667	0.52	2.23333	0.8	1.14333
HORVU.MOREX.r3.1HG0041490	0	0	0	0	0	0	0	0	0	0	0	0	0	0	0	0	0	0	0	0	0	0	0	0
HORVU.MOREX.r3.1HG0041500	0.27	0.27	0.26	0	0	0.35	0.72	0.12	0	0.48	0.24	0.12	0.36	0.49	0.12	0.52	0.13	0.51	0.266667	0.116667	0.28	0.28	0.323333	0.386667
HORVU.MOREX.r3.1HG0041510	0.02	0	0.03	0	0	0	0	0	0.02	0.03	0.03	0.02	0	0	0.02	0	0	0	0.016667	0	0.006667	0.026667	0.006667	0
HORVU.MOREX.r3.1HG0041520	0	0	0	0	0	0	0	0	0	0.1	0	0	0	0	0	0	0	0	0	0	0	0.033333	0	0
HORVU.MOREX.r3.1HG0041550	0.02	0.02	0.05	0.01	0	0	0	0	0	0	0	0.02	0	0	0.02	0	0	0	0.03	0.003333	0	0.006667	0.006667	0
HORVU.MOREX.r3.1HG0041560	0.69	0.56	0.26	1.13	1.08	1.4	2.13	2.13	2.36	0.62	0.37	0.52	2.04	1.8	1.73	3.11	2.86	2.79	0.503333	1.20333	2.20667	0.503333	1.85667	2.92
HORVU.MOREX.r3.1HG0041570	0	0	0	0	0	0	0	0	0	0	0	0	0	0	0	0	0	0	0	0	0	0	0	0
HORVU.MOREX.r3.1HG0041580	4.89	4.55	5.75	1.63	2.41	2.2	2.09	1.75	2.25	3.42	3.72	3.76	1.34	1.32	1.02	1.18	1.71	1.48	5.06333	2.08	2.03	3.63333	1.22667	1.45667
HORVU.MOREX.r3.1HG0041600	4.2	4.44	4.19	1.02	1.21	1.28	0.64	0.7	0.52	7.84	6.48	6.67	0.38	0.24	0.21	0.47	0.21	0.28	4.27667	1.17	0.62	6.99667	0.276667	0.32
HORVU.MOREX.r3.1HG0041630	0.36	0.13	0.19	0.35	0.23	0.35	0.15	0.18	0.35	0.33	0.18	0.29	0.15	0.24	0.09	0.45	0.4	0.47	0.226667	0.31	0.226667	0.266667	0.16	0.44
HORVU.MOREX.r3.1HG0041660	0	0	0	0	0	0	0	0	0	0	0	0	0	0	0	0	0	0	0	0	0	0	0	0
HORVU.MOREX.r3.1HG0041670	0	0	0	0	0	0.06	0	0	0	0	0	0	0	0	0	0	0	0	0	0.02	0	0	0	0
HORVU.MOREX.r3.1HG0041680	88.35	92.56	93.02	26.66	24.86	24.97	23.05	21.54	22.7	90.82	91.49	89.95	18.34	16.65	15.48	22.48	23.41	23.93	91.31	25.4967	22.43	90.7533	16.8233	23.2733
HORVU.MOREX.r3.1HG0041700	0.11	0.14	0.07	0.05	0.03	0.07	0.02	0.02	0.05	0.31	0.47	0.34	0.03	0.05	0.04	0.09	0.04	0.04	0.106667	0.05	0.03	0.373333	0.04	0.056667
HORVU.MOREX.r3.1HG0041710	0	0	0	0	0	0	0	0	0	0	0	0	0	0	0	0	0	0	0	0	0	0	0	0
HORVU.MOREX.r3.1HG0041720	15.9	16.4	15.77	4.41	5.1	4.81	1.72	1.53	1.11	16.51	17.63	16.93	2.79	2.54	2.06	0.48	0.71	0.8	16.0233	4.77333	1.45333	17.0233	2.46333	0.663333
HORVU.MOREX.r3.1HG0041780	0	0.12	0	0	0	0	0	0	0	0	0	0	0	0	0	0	0	0	0.04	0	0	0	0	0
HORVU.MOREX.r3.1HG0041820	35.3	34.89	39.62	15.81	15.39	12.56	12.29	10.64	11.66	37.4	36.11	37.01	11.6	10.69	10.62	13.66	12.7	11.53	36.6033	14.5867	11.53	36.84	10.97	12.63
HORVU.MOREX.r3.1HG0041830	14.55	14.67	15.64	5.67	5.35	5.25	5.17	5.91	5.05	15.06	14.2	15.45	4.69	4.23	4.59	6.55	6.17	6.22	14.9533	5.42333	5.37667	14.9033	4.50333	6.31333
HORVU.MOREX.r3.1HG0041960	0	0	0	0	0	0	0	0	0	0	0	0	0	0	0	0	0	0	0	0	0	0	0	0
HORVU.MOREX.r3.1HG0041970	0	0	0	0	0	0	0	0	0	0	0	0	0	0	0	0	0	0	0	0	0	0	0	0
HORVU.MOREX.r3.1HG0041980	15.22	15.97	16	5.7	5.49	4.76	3.85	3.29	4.2	12.4	12.12	13.25	4	3.9	3.65	3.56	4.15	4.1	15.73	5.31667	3.78	12.59	3.85	3.93667
HORVU.MOREX.r3.1HG0042040	0	0	0	0	0	0	0	0	0	0	0	0	0	0	0	0	0	0	0	0	0	0	0	0
HORVU.MOREX.r3.1HG0042060	4.29	3.77	3	1.88	1.92	1.45	1.44	1.99	1.03	4.7	3.94	4.82	1.94	1.68	1.82	1.61	2.07	1.75	3.68667	1.75	1.48667	4.48667	1.81333	1.81
HORVU.MOREX.r3.1HG0042080	38.26	38.02	38.05	18.42	18.83	18.72	8.3	8.17	8.13	51.14	51.42	51.44	15.77	14.15	14.8	21.28	21.79	21.37	38.11	18.6567	8.2	51.3333	14.9067	21.48
HORVU.MOREX.r3.1HG0042090	33.22	34.53	40.27	27.14	27.48	23.4	7.77	9.34	9.78	46.99	49.5	45.55	20.66	17.45	18.13	23.7	24.57	22.82	36.0067	26.0067	8.96333	47.3467	18.7467	23.6967
HORVU.MOREX.r3.1HG0042100	19.57	19.69	19.41	4.54	4.81	4.28	3.41	3.22	3.89	18.64	21.74	19.65	3.15	3.7	3.76	5.71	4.73	4.91	19.5567	4.54333	3.50667	20.01	3.53667	5.11667
HORVU.MOREX.r3.1HG0042110	0.72	1.29	1.21	0.71	0.9	0.44	0.65	0.45	0.48	1.3	0.92	1.45	0.49	0.58	0.5	0.92	1.52	1.28	1.07333	0.683333	0.526667	1.22333	0.523333	1.24
HORVU.MOREX.r3.1HG0042120	9.83	9.88	9.54	3.46	2.91	3.25	2.35	2.54	1.91	8.92	9.28	10.28	2.53	2.57	3.16	2.38	3.1	2.94	9.75	3.20667	2.26667	9.49333	2.75333	2.80667
HORVU.MOREX.r3.1HG0042190	0	0	0	0	0	0	0	0	0	0	0	0	0	0	0	0	0	0	0	0	0	0	0	0
HORVU.MOREX.r3.1HG0042200	2.95	3.06	3.48	0.42	0.22	0.53	0.2	0.34	0.42	1.72	1.42	2.13	0.06	0.03	0.12	0.34	0.24	0.15	3.16333	0.39	0.32	1.75667	0.07	0.243333
HORVU.MOREX.r3.1HG0042220	0.89	0.23	0.21	0	0	0	0	0	0	0	0.2	0.2	0	0.2	0	0	0	0	0.443333	0	0	0.133333	0.066667	0
HORVU.MOREX.r3.1HG0042230	20.3	20.81	21.33	9.1	8.36	8.8	7.64	8.67	8.17	19.17	19.07	18.27	7.27	6.4	6.71	7.91	7.49	8.28	20.8133	8.75333	8.16	18.8367	6.79333	7.89333
HORVU.MOREX.r3.1HG0042290	3.27	4.66	2.57	1.04	0.37	0.98	0.47	0.38	1.07	3.38	3.75	3.8	0.71	1.1	0.32	0.8	1.49	1	3.5	0.796667	0.64	3.64333	0.71	1.09667
HORVU.MOREX.r3.1HG0042320	45.82	46.46	46.24	10.63	10.74	10.38	7.83	8.22	8.3	37.18	38.28	37.07	6.08	5.49	5.19	8.76	8.56	8.73	46.1733	10.5833	8.11667	37.51	5.58667	8.68333
HORVU.MOREX.r3.1HG0042370	0.16	0.24	0.22	0.21	0	0.14	0.28	0.28	0.28	0.21	0.35	0.14	0.14	0.14	0.14	0.08	0.22	0.22	0.206667	0.116667	0.28	0.233333	0.14	0.173333
HORVU.MOREX.r3.1HG0042380	0	0	0	0	0	0	0	0	0	0	0	0	0	0	0	0	0	0	0	0	0	0	0	0
HORVU.MOREX.r3.1HG0042400	0	0	0	0	0	0	0	0	0	0	0	0	0	0	0	0	0	0	0	0	0	0	0	0
HORVU.MOREX.r3.1HG0042420	12.72	12.87	12.34	2.06	1.78	2.29	2	2.38	2.03	13.2	13.8	13.2	2.22	1.97	2.2	4.72	5.04	5	12.6433	2.04333	2.13667	13.4	2.13	4.92
HORVU.MOREX.r3.1HG0042440	1.34	1.24	1.31	0.95	0.86	0.73	0.5	0.16	0.27	0.41	0.14	0.14	0.14	0.02	0.16	0.07	0.12	0.07	1.29667	0.846667	0.31	0.23	0.106667	0.086667
HORVU.MOREX.r3.1HG0042470	0	0	0	0	0	0	0	0	0	0	0	0	0	0	0	0	0	0	0	0	0	0	0	0
HORVU.MOREX.r3.1HG0042510	37.28	34.89	35.53	19.52	18.13	16.61	12.35	10.3	12.69	29.61	29.33	26.48	8.46	9.29	9.33	10.33	10.27	10.1	35.9	18.0867	11.78	28.4733	9.02667	10.2333
HORVU.MOREX.r3.1HG0042530	0	0	0	0	0	0	0	0	0	0	0	0	0	0	0	0	0	0	0	0	0	0	0	0
HORVU.MOREX.r3.1HG0042590	0	0	0	0	0	0	0	0	0	0	0	0	0	0	0	0	0	0	0	0	0	0	0	0
HORVU.MOREX.r3.1HG0042600	0	0	0	0	0	0	0	0	0	0	0	0	0	0	0	0	0	0	0	0	0	0	0	0
HORVU.MOREX.r3.1HG0042620	0.49	0.29	0.34	0.06	0.25	0.25	0.25	0.51	0.19	2.41	1.7	1.83	1.08	0.71	0.91	0.82	1.06	1.01	0.373333	0.186667	0.316667	1.98	0.9	0.963333
HORVU.MOREX.r3.1HG0042720	0	0	0	0	0	0	0	0	0	0	0	0	0	0	0	0	0	0	0	0	0	0	0	0
HORVU.MOREX.r3.1HG0042740	45.99	48.66	48.04	18.78	17.44	15.49	13.25	13.96	13.51	45.59	47.87	47.62	9.03	8.96	8.64	12.81	13.29	14.15	47.5633	17.2367	13.5733	47.0267	8.87667	13.4167
HORVU.MOREX.r3.1HG0042750	0.71	0.87	1.46	0.11	0.73	0.38	0.72	0.96	0.91	0.35	0.33	0.52	0.15	0.07	0.08	0.08	0.09	0.15	1.01333	0.406667	0.863333	0.4	0.1	0.106667
HORVU.MOREX.r3.1HG0042770	47.53	48.35	48.16	23	25.8	26.32	21.81	19.04	17.74	56.49	55.38	51.76	16.67	15.94	15.2	16.84	17.3	18.79	48.0133	25.04	19.53	54.5433	15.9367	17.6433
HORVU.MOREX.r3.1HG0042860	0.24	0.37	0.51	0.05	0.05	0.21	0.11	0	0.16	0.54	0.42	0.32	0.05	0.16	0	0.06	0.28	0.17	0.373333	0.103333	0.09	0.426667	0.07	0.17
HORVU.MOREX.r3.1HG0042870	46.42	48.41	48.58	18.41	18.21	17.35	16.36	15.3	15.43	41.91	42.42	42.96	11.62	10.09	10.42	14.97	15.47	18.47	47.8033	17.99	15.6967	42.43	10.71	16.3033
HORVU.MOREX.r3.1HG0042920	1.88	1.5	2.15	0.59	0.47	0.54	0.65	0.58	0.46	1.95	1.77	1.49	0.84	0.35	0.69	1.32	1.25	1.24	1.84333	0.533333	0.563333	1.73667	0.626667	1.27
HORVU.MOREX.r3.1HG0042940	0	0	0	0	0.5	0	0	0	0	0	0	0	0	0	0	0	0	0	0	0.166667	0	0	0	0
HORVU.MOREX.r3.1HG0042970	0	0	0	0	0	0	0	0	0	0	0	0	0	0	0	0	0	0	0	0	0	0	0	0
HORVU.MOREX.r3.1HG0042990	26.93	28.97	29.14	9.27	8.94	8.35	5.54	5.65	5.44	24.41	22.63	21.79	4.02	4.22	3.71	5.97	6.29	5.74	28.3467	8.85333	5.54333	22.9433	3.98333	6
HORVU.MOREX.r3.1HG0043000	51.66	56.23	55.14	17.14	16.93	15.73	11.9	10.86	10.55	44.84	44.69	44.57	8.57	7.92	8.17	12.38	12.52	13.34	54.3433	16.6	11.1033	44.7	8.22	12.7467
HORVU.MOREX.r3.1HG0043030	0	0	0	0	0	0	0	0	0	0	0	0	0	0	0	0	0	0	0	0	0	0	0	0
HORVU.MOREX.r3.1HG0043060	1.21	1.17	1.38	0.42	0.62	0.54	0.43	0.6	0.36	1.05	1.14	1.61	0.29	0.19	0.49	0.71	0.69	0.48	1.25333	0.526667	0.463333	1.26667	0.323333	0.626667
HORVU.MOREX.r3.1HG0043100	16.79	17.76	16.32	4.73	5.62	5.14	4.88	4.35	4.33	15.39	14.39	14.87	3.55	3.53	3.79	4.61	4.7	4.36	16.9567	5.16333	4.52	14.8833	3.62333	4.55667
HORVU.MOREX.r3.1HG0043170	0.06	0	0	0.24	0.39	0.73	0.2	0.25	0.3	0.15	0	0.2	0.2	0.1	0.26	0.27	0.57	0.26	0.02	0.453333	0.25	0.116667	0.186667	0.366667
HORVU.MOREX.r3.1HG0043190	2416.46	2543.37	2501.71	980.67	967.2	943.91	586.78	593.54	594.21	2070.14	2102.23	2098.39	563.64	553.37	555.11	387.28	389.34	400.8	2487.18	963.927	591.51	2090.25	557.373	392.473
HORVU.MOREX.r3.1HG0043210	6.78	8.16	7.51	0.12	0.4	0	0.06	0	0	4.8	5.69	5.59	0	0	0	0	0	0	7.48333	0.173333	0.02	5.36	0	0
HORVU.MOREX.r3.1HG0043220	0.1	0.3	0.46	0.08	0.08	0.17	0.09	0	0	0.09	0.26	0.43	0.26	0.26	0.09	0.66	0.36	0.09	0.286667	0.11	0.03	0.26	0.203333	0.37
HORVU.MOREX.r3.1HG0043270	0.08	0	0	0	0	0	0	0	0	0	0	0	0	0	0	0	0	0	0.026667	0	0	0	0	0
HORVU.MOREX.r3.1HG0043310	0	0	0	0	0	0	0	0	0.1	0	0	0	0	0	0	0	0	0	0	0	0.033333	0	0	0
HORVU.MOREX.r3.1HG0043320	0	0	0	0	0	0	0	0	0	0	0	0	0	0	0	0	0	0	0	0	0	0	0	0
HORVU.MOREX.r3.1HG0043330	0	0	0	0	0	0	0	0	0	0	0	0	0	0	0	0	0	0	0	0	0	0	0	0
HORVU.MOREX.r3.1HG0043350	10.55	11.35	10.55	3.89	3.71	2.96	2.95	2.71	2.27	7.8	8.08	8.12	1.83	1.04	1.19	1.92	2.1	2.37	10.8167	3.52	2.64333	8	1.35333	2.13
HORVU.MOREX.r3.1HG0043410	0	0	0	0	0	0	0	0	0	0	0	0	0	0	0	0	0	0	0	0	0	0	0	0
HORVU.MOREX.r3.1HG0043450	1.39	0.35	0.33	0.15	0.3	0.15	0.16	0.16	0	0.16	0	0	0.16	0	0	0	0.16	0.17	0.69	0.2	0.106667	0.053333	0.053333	0.11
HORVU.MOREX.r3.1HG0043520	11.12	11.41	11.02	3.84	5.12	3.95	3.23	3.59	3.31	7.32	10.12	9.25	1.91	1.54	1.43	2.54	2.28	2.73	11.1833	4.30333	3.37667	8.89667	1.62667	2.51667
HORVU.MOREX.r3.1HG0043530	18.62	18.81	18.98	15.88	14.93	13.65	5.55	6.16	6.46	15.24	14.21	13.81	1.97	1.5	1.67	1.41	1.61	1.51	18.8033	14.82	6.05667	14.42	1.71333	1.51
HORVU.MOREX.r3.1HG0043570	2.35	2.54	2.3	1.13	1.07	1.27	1.06	0.94	1	2.62	2.75	2.93	1.14	0.99	1.03	1.92	2.23	2.18	2.39667	1.15667	1	2.76667	1.05333	2.11
HORVU.MOREX.r3.1HG0043590	18.78	17.78	20.49	13.71	13.49	11.18	11.83	10.57	12.43	20.42	24.88	22.08	12.75	11.36	10.96	14.69	13.71	12.57	19.0167	12.7933	11.61	22.46	11.69	13.6567
HORVU.MOREX.r3.1HG0043600	4.95	6.08	6.65	4.43	5.05	4.17	2.4	3.34	2.62	4.75	5.87	4.75	2.96	2.66	2.71	2.41	2.98	2.61	5.89333	4.55	2.78667	5.12333	2.77667	2.66667
HORVU.MOREX.r3.1HG0043620	0	0	0	0	0	0	0	0	0	0	0	0	0	0	0	0	0	0	0	0	0	0	0	0
HORVU.MOREX.r3.1HG0043640	20.49	21.03	20.15	8.5	7.89	8.22	6.27	5.85	6.21	20.03	20.1	21.35	8.3	8.13	7.99	7.98	8.06	8.24	20.5567	8.20333	6.11	20.4933	8.14	8.09333
HORVU.MOREX.r3.1HG0043650	0	0	0	0	0	0	0	0	0	0	0	0	0	0	0	0	0	0	0	0	0	0	0	0
HORVU.MOREX.r3.1HG0043670	26.3	26.79	27.73	7.63	6.81	6.87	4.96	4.79	4.69	24.08	24.79	23.41	2.54	2.79	2.2	3.9	4.54	3.67	26.94	7.10333	4.81333	24.0933	2.51	4.03667
HORVU.MOREX.r3.1HG0043710	15.62	16.88	17.08	4.26	4.25	3.66	4	3.55	3.57	12.58	12.37	12.66	3.15	2.93	2.89	3.9	3.81	4.07	16.5267	4.05667	3.70667	12.5367	2.99	3.92667
HORVU.MOREX.r3.1HG0043750	0.14	0.07	0.07	0.18	0.18	0.18	0.13	0.21	0.18	0.19	0.06	0.23	0.44	0.51	0.63	0.11	0.22	0.3	0.093333	0.18	0.173333	0.16	0.526667	0.21
HORVU.MOREX.r3.1HG0043790	0	0	0	0	0.44	0	0.23	0	0	0	0	0	0	0	0	0	0	0	0	0.146667	0.076667	0	0	0
HORVU.MOREX.r3.1HG0043800	10.24	11.67	12.67	4.01	3.44	3.05	2.93	2.76	2.71	11.57	11.95	12.7	2.43	2.19	2.54	2.69	2.45	2.42	11.5267	3.5	2.8	12.0733	2.38667	2.52
HORVU.MOREX.r3.1HG0043850	1.98	1.52	1.26	1.58	0.42	0.29	0.89	0	0.72	2.66	1.17	2.36	0.89	1.2	1.51	0.32	0.62	1.41	1.58667	0.763333	0.536667	2.06333	1.2	0.783333
HORVU.MOREX.r3.1HG0043860	0.49	0.59	0.53	0.85	1.44	0.9	1.11	0.71	0.8	0.3	0.36	0.36	0.53	0.58	0.7	0.65	1.51	0.67	0.536667	1.06333	0.873333	0.34	0.603333	0.943333
HORVU.MOREX.r3.1HG0043960	0	0	0	0	0	0	0.56	0	0.18	0	0	0	0.19	0.19	0	0	0	1	0	0	0.246667	0	0.126667	0.333333
HORVU.MOREX.r3.1HG0043980	171.73	163.13	165.57	44.16	44.85	46.49	34.47	32.63	35.54	193.08	205.4	192.15	31.65	27.77	29.95	28.95	27.92	29.39	166.81	45.1667	34.2133	196.877	29.79	28.7533
HORVU.MOREX.r3.1HG0043990	0	0	0	0	0	0	0	0	0	0	0	0	0	0	0	0	0	0	0	0	0	0	0	0
HORVU.MOREX.r3.1HG0044000	10.83	11.17	13.72	3.34	4.16	4.36	2.91	3.35	2.63	12.67	13.14	12.27	2.93	2.89	2.83	2.83	3.07	2.66	11.9067	3.95333	2.96333	12.6933	2.88333	2.85333
HORVU.MOREX.r3.1HG0044010	0	0	0	0	0	0	0	0	0	0	0	0	0	0	0	0	0	0	0	0	0	0	0	0
HORVU.MOREX.r3.1HG0044070	25.98	26.97	25.87	13.98	13.01	13	9.59	9.53	9.74	19.25	17.65	19.77	10.84	9.95	8.35	8.72	7.8	7.68	26.2733	13.33	9.62	18.89	9.71333	8.06667
HORVU.MOREX.r3.1HG0044080	0	0	0	0	0	0	0	0	0	0	0	0	0	0	0	0	0	0	0	0	0	0	0	0
HORVU.MOREX.r3.1HG0044090	99.95	102.54	104.41	25.02	24.53	24.53	18.14	18.75	19.15	83.29	82.42	87.25	11.04	10.09	9.82	13.59	15.47	15.22	102.3	24.6933	18.68	84.32	10.3167	14.76
HORVU.MOREX.r3.1HG0044100	30.75	32.13	30.69	9.13	8.02	8.07	6.62	7.35	7.09	26.1	29.62	27.1	4.09	4.94	4.74	6.13	6.27	7.16	31.19	8.40667	7.02	27.6067	4.59	6.52
HORVU.MOREX.r3.1HG0044110	0	0	0	0	0	0	0	0	0	0	0	0	0	0	0	0	0	0	0	0	0	0	0	0
HORVU.MOREX.r3.1HG0044150	14.26	14.5	14.64	6.74	6.95	6	5.69	5.18	6.55	12.26	11.84	10.91	4.65	4.68	5.72	5.49	6.39	6.73	14.4667	6.56333	5.80667	11.67	5.01667	6.20333
HORVU.MOREX.r3.1HG0044200	0	0	0	0	0	0	0	0	0	0	0.08	0	0	0	0	0	0	0	0	0	0	0.026667	0	0
HORVU.MOREX.r3.1HG0044280	0	0	0	0	0	0	0	0	0	0	0	0	0	0	0	0	0	0	0	0	0	0	0	0
HORVU.MOREX.r3.1HG0044290	0.63	0.53	0.55	0.62	0.53	0.65	0.62	0.77	1.34	0.96	1.44	0.76	0.57	0.78	0.53	1.7	1.31	1.82	0.57	0.6	0.91	1.05333	0.626667	1.61
HORVU.MOREX.r3.1HG0044310	351.02	331.26	340.63	95.79	94.89	95.88	74.16	77.06	78.04	388.13	389.33	387.77	75.37	74.25	69.58	100.16	96.06	94.93	340.97	95.52	76.42	388.41	73.0667	97.05
HORVU.MOREX.r3.1HG0044360	0	0	0	0	0	0	0	0	0.03	0	0	0	0	0	0	0	0	0	0	0	0.01	0	0	0
HORVU.MOREX.r3.1HG0044370	21.94	21.66	21.1	7.45	6.36	6.91	5.14	4.83	5.26	23.35	22.07	21.12	4.08	4.45	4.61	8.24	8.31	8.23	21.5667	6.90667	5.07667	22.18	4.38	8.26
HORVU.MOREX.r3.1HG0044380	0	0	0	0	0	0	0	0	0	0	0	0	0	0	0	0	0	0	0	0	0	0	0	0
HORVU.MOREX.r3.1HG0044390	0	0	0	0	0	0	0	0	0	0	0	0	0	0	0	0	0	0	0	0	0	0	0	0
HORVU.MOREX.r3.1HG0044400	0	0	0	0	0	0	0	0	0	0	0	0	0	0	0	0	0	0	0	0	0	0	0	0
HORVU.MOREX.r3.1HG0044430	11.92	12	12.2	6.47	6.29	6.08	4.87	7.12	5.58	11.16	10.27	11.92	8.69	7.59	6.96	5.42	5.71	5.95	12.04	6.28	5.85667	11.1167	7.74667	5.69333
HORVU.MOREX.r3.1HG0044440	0.52	0	0	0	0	0	0	0	0	0	0	0	0.23	0	0	0	0	0	0.173333	0	0	0	0.076667	0
HORVU.MOREX.r3.1HG0044470	4.67	4.66	4.97	1.12	1.18	1.08	0.11	0.31	0.38	5.7	4.96	5.92	0.31	0.5	0.28	0.21	0.2	0.12	4.76667	1.12667	0.266667	5.52667	0.363333	0.176667
HORVU.MOREX.r3.1HG0044490	5.15	5.15	5.99	1.86	2.01	1.59	0.8	1.13	1.15	3.49	3.45	2.88	1.07	0.76	0.92	1	0.96	0.9	5.43	1.82	1.02667	3.27333	0.916667	0.953333
HORVU.MOREX.r3.1HG0044500	0	0	0	0	0	0	0	0	0	0.38	0	0	0	0	0	0	0	0	0	0	0	0.126667	0	0
HORVU.MOREX.r3.1HG0044530	80.87	83.93	73.9	19.81	20.23	19.95	16.34	18.37	17.55	58.32	59.33	60.71	13.98	12.9	15.67	18	17.43	16.05	79.5667	19.9967	17.42	59.4533	14.1833	17.16
HORVU.MOREX.r3.1HG0044550	0	0	0	0	0	0	0	0	0	0	0	0	0	0	0	0	0	0	0	0	0	0	0	0
HORVU.MOREX.r3.1HG0044570	3.81	4.39	4.29	0.91	1.05	1.27	0.64	0.64	0.87	2.73	2.92	2.68	1.01	0.57	0.81	1.43	1.12	1.34	4.16333	1.07667	0.716667	2.77667	0.796667	1.29667
HORVU.MOREX.r3.1HG0044610	0	0	0	0	0	0	0	0	0	0	0	0	0	0	0	0	0	0	0	0	0	0	0	0
HORVU.MOREX.r3.1HG0044630	0	0	0	0	0	0	0	0	0	0	0	0	0	0	0	0	0	0	0	0	0	0	0	0
HORVU.MOREX.r3.1HG0044640	7.87	7.44	6.99	4.14	3.63	4.26	1.9	1.79	2.16	4.44	5.69	5.46	1.71	1.38	2.01	2.11	1.78	1.45	7.43333	4.01	1.95	5.19667	1.7	1.78
HORVU.MOREX.r3.1HG0044660	0.84	0.31	1.1	0.03	0.17	0.07	0.24	0.24	0.31	0.72	1.19	0.65	0.03	0.07	0.07	0.04	0.11	0.18	0.75	0.09	0.263333	0.853333	0.056667	0.11
HORVU.MOREX.r3.1HG0044670	43.08	42.05	44.1	5.47	6.02	5.67	4.55	4.58	4.02	44.51	46.93	44.35	4.08	3.84	4.25	6.37	5.62	5.89	43.0767	5.72	4.38333	45.2633	4.05667	5.96
HORVU.MOREX.r3.1HG0044700	19.18	20.05	19.55	7.36	6.44	6.01	6.53	6.25	6.48	19.5	18.98	19.63	6.46	6.49	6.03	8.95	8.69	9.08	19.5933	6.60333	6.42	19.37	6.32667	8.90667
HORVU.MOREX.r3.1HG0044710	15.5	15.95	17.43	3.3	3.16	3.22	2.92	2.65	2.9	12.56	11.86	12.91	2.16	1.77	2.03	3.09	3.95	3.12	16.2933	3.22667	2.82333	12.4433	1.98667	3.38667
HORVU.MOREX.r3.1HG0044750	15.38	15.66	15.4	7.08	5.9	7.75	6.5	6.06	6.8	15.37	17.03	14.39	5.9	5.23	4.64	7.05	7.13	10.12	15.48	6.91	6.45333	15.5967	5.25667	8.1
HORVU.MOREX.r3.1HG0044770	5.81	7.18	7.14	2.3	2.22	2.17	2.15	1.69	1.73	6.2	5.53	5.62	1.51	1.49	1.51	1.66	1.72	1.74	6.71	2.23	1.85667	5.78333	1.50333	1.70667
HORVU.MOREX.r3.1HG0044790	1.62	1.57	1.6	0.27	0.2	0.31	0.18	0.34	0.36	1.23	1.21	1.26	0.17	0.08	0.31	0.18	0.16	0.18	1.59667	0.26	0.293333	1.23333	0.186667	0.173333
HORVU.MOREX.r3.1HG0044800	0.06	0.17	0.16	0.05	0.19	0	0.1	0.05	0	0.05	0.1	0	0	0.05	0.15	0.11	0	0.05	0.13	0.08	0.05	0.05	0.066667	0.053333
HORVU.MOREX.r3.1HG0044830	0	0	0	0	0	0	0	0	0	0	0	0	0	0	0	0	0	0	0	0	0	0	0	0
HORVU.MOREX.r3.1HG0044840	31.62	32.47	35.3	3.73	4.34	3.89	3.41	2.99	2.93	27.08	27.9	26.54	0.82	1.06	0.88	0.86	0.73	0.73	33.13	3.98667	3.11	27.1733	0.92	0.773333
HORVU.MOREX.r3.1HG0044850	27.86	28.03	32.04	8.76	10.43	8.6	8.27	9.19	7.86	20.85	23.51	23.52	7.06	5.94	5.37	10.25	7.02	10.86	29.31	9.26333	8.44	22.6267	6.12333	9.37667
HORVU.MOREX.r3.1HG0044870	0	0	0	0	0	0	0	0	0	0	0	0	0	0	0	0	0	0	0	0	0	0	0	0
HORVU.MOREX.r3.1HG0044890	0	0	0	0	0	0	0	0	0	0	0	0	0	0	0	0	0	0	0	0	0	0	0	0
HORVU.MOREX.r3.1HG0044910	0	0	0	0	0.12	0.06	0.06	0	0.18	0	0	0	0	0	0	0.07	0.06	0	0	0.06	0.08	0	0	0.043333
HORVU.MOREX.r3.1HG0044950	0	0	0	0	0	0	0	0	0	0	0	0.06	0	0	0	0	0	0	0	0	0	0.02	0	0
HORVU.MOREX.r3.1HG0044960	0	0	0	0	0	0	0	0	0	0.01	0.1	0	0	0	0	0	0	0	0	0	0	0.036667	0	0
HORVU.MOREX.r3.1HG0045000	0	0	0	0	0	0	0	0	0	0	0	0	0	0	0	0	0	0	0	0	0	0	0	0
HORVU.MOREX.r3.1HG0045030	0	0	0.13	0	0	0	0	0	0	0.06	0	0	0	0	0	0.07	0	0	0.043333	0	0	0.02	0	0.023333
HORVU.MOREX.r3.1HG0045040	133.72	142.94	138.93	75.08	74.49	77.7	69.37	77.52	74.85	187.58	189.8	192.58	137.3	140.29	139.74	64.47	65.5	65.66	138.53	75.7567	73.9133	189.987	139.11	65.21
HORVU.MOREX.r3.1HG0045060	0.04	0	0	0.15	0	0.04	0.04	0.08	0.04	0	0.04	0	0.04	0	0.04	0.21	0.04	0.04	0.013333	0.063333	0.053333	0.013333	0.026667	0.096667
HORVU.MOREX.r3.1HG0045070	0	0	0	0	0	0	0	0	0	0	0	0	0	0	0	0	0	0	0	0	0	0	0	0
HORVU.MOREX.r3.1HG0045090	0	0	0.18	0	0	0	0	0	0	0	0	0	0	0	0	0	0	0	0.06	0	0	0	0	0
HORVU.MOREX.r3.1HG0045140	0.17	0	0.27	0	0	0	0	0.27	0	0	0	0	0	0	0	0	0	0	0.146667	0	0.09	0	0	0
HORVU.MOREX.r3.1HG0045220	0	0.03	0.06	0	0	0	0.03	0	0	0.08	0.03	0.03	0.06	0.03	0	0	0	0	0.03	0	0.01	0.046667	0.03	0
HORVU.MOREX.r3.1HG0045230	0.03	0	0.03	0.05	0	0	0.03	0	0	0	0.02	0.1	0	0.03	0.03	0	0	0	0.02	0.016667	0.01	0.04	0.02	0
HORVU.MOREX.r3.1HG0045350	0	0	0	0	0	0	0	0	0	0	0.38	0	0.19	0.39	0.39	0	0	0	0	0	0	0.126667	0.323333	0
HORVU.MOREX.r3.1HG0045360	14.56	15.88	15.25	5.02	4.8	4.83	4.51	3.72	4.06	12.78	13.77	14.16	3	2.9	3.24	5.82	6.25	5.95	15.23	4.88333	4.09667	13.57	3.04667	6.00667
HORVU.MOREX.r3.1HG0045370	0.06	0.06	0.06	0.1	0	0	0	0	0	0.05	0.27	0	0	0	0	0.06	0.06	0	0.06	0.033333	0	0.106667	0	0.04
HORVU.MOREX.r3.1HG0045390	0.02	0.02	0.07	0.03	0	0.03	0.08	0.03	0.02	0.02	0	0	0	0.02	0	0	0	0.02	0.036667	0.02	0.043333	0.006667	0.006667	0.006667
HORVU.MOREX.r3.1HG0045440	10.15	9.69	9.8	4.92	4.16	4.77	3.56	4.26	4.45	9.43	9.38	9.41	2.82	3.08	2.66	3.85	5.57	4.31	9.88	4.61667	4.09	9.40667	2.85333	4.57667
HORVU.MOREX.r3.1HG0045470	0	0	0	0	0	0	0	0	0	0	0	0	0	0	0	0	0	0	0	0	0	0	0	0
HORVU.MOREX.r3.1HG0045490	40.21	40.75	40.18	9.59	8.65	10.14	7.71	7.31	7.17	35.12	39.83	36.41	6.36	6.08	6.87	7.18	7.28	7.12	40.38	9.46	7.39667	37.12	6.43667	7.19333
HORVU.MOREX.r3.1HG0045510	66.11	60.84	59.64	12.91	14.68	14.08	9.8	14.01	11.47	67.94	64.39	63.29	9.76	9.32	9.11	16.38	15.25	16.03	62.1967	13.89	11.76	65.2067	9.39667	15.8867
HORVU.MOREX.r3.1HG0045520	0.1	0.26	0.18	0.28	0.11	0.28	0.14	0.12	0.09	0.09	0.2	0.43	0.26	0.2	0.39	0.4	0.3	0.21	0.18	0.223333	0.116667	0.24	0.283333	0.303333
HORVU.MOREX.r3.1HG0045530	0	0	0	0	0	0	0	0	0	0	0	0	0	0	0	0	0	0	0	0	0	0	0	0
HORVU.MOREX.r3.1HG0045540	9.23	10.68	10.24	4.15	4.53	3.88	3.26	3.6	3.48	8.28	8.27	7.47	3.02	3.03	2.8	3.05	3.53	3.26	10.05	4.18667	3.44667	8.00667	2.95	3.28
HORVU.MOREX.r3.1HG0045570	0	0	0	0	0	0	0	0	0	0.25	0.24	0	0	0	0	0	0	0.26	0	0	0	0.163333	0	0.086667
HORVU.MOREX.r3.1HG0045660	0	0	0	0.04	0.04	0.04	0	0	0	0	0	0	0	0	0	0	0.05	0	0	0.04	0	0	0	0.016667
HORVU.MOREX.r3.1HG0045670	0	0	0	0	0	0	0.16	0	0	0	0	0	0	0	0	0	0.17	0	0	0	0.053333	0	0	0.056667
HORVU.MOREX.r3.1HG0045720	16.41	17.72	18.8	7.34	6.66	6.85	4.85	4.59	4.51	11.77	12.69	12.53	4.04	4.06	3.91	5.9	5.52	4.93	17.6433	6.95	4.65	12.33	4.00333	5.45
HORVU.MOREX.r3.1HG0045730	0	0.25	0	0	0	0	0	0.11	0	0.11	0.66	0.33	0.11	0	0	0	0	0.12	0.083333	0	0.036667	0.366667	0.036667	0.04
HORVU.MOREX.r3.1HG0045750	1.79	1.87	1.78	0.16	0.3	0.16	0.33	0.22	0.33	2.37	2.2	2.7	0.22	0.23	0.63	0.48	0.38	0.32	1.81333	0.206667	0.293333	2.42333	0.36	0.393333
HORVU.MOREX.r3.1HG0045770	0	0	0	0.08	0	0.08	0	0	0	0	0.08	0	0	0	0	0	0	0	0	0.053333	0	0.026667	0	0
HORVU.MOREX.r3.1HG0045790	0	0	0	0	0	0	0	0	0	0	0	0	0	0	0	0	0	0	0	0	0	0	0	0
HORVU.MOREX.r3.1HG0045800	0.05	0	0	0.04	0.04	0.06	0	0.02	0.08	0.02	0	0	0	0	0.02	0	0.02	0	0.016667	0.046667	0.033333	0.006667	0.006667	0.006667
HORVU.MOREX.r3.1HG0045830	211.75	219.24	223.11	80.46	79.13	76.76	78.13	79.19	78.6	192.87	198.35	190.72	23.23	25.09	22.91	30.84	30.72	33.05	218.033	78.7833	78.64	193.98	23.7433	31.5367
HORVU.MOREX.r3.1HG0045860	0	0	0	0	0	0	0	0	0	0.21	0	0.07	0	0	0	0	0	0	0	0	0	0.093333	0	0
HORVU.MOREX.r3.1HG0045870	34.56	36.87	36.98	8.9	9.54	8.78	8.06	7.79	7.85	37.35	36.24	35.81	5.92	5.36	5.99	9.45	10.32	10.46	36.1367	9.07333	7.9	36.4667	5.75667	10.0767
HORVU.MOREX.r3.1HG0045880	0	0.06	0	0	0	0	0	0	0	0	0	0	0	0	0	0	0	0	0.02	0	0	0	0	0
HORVU.MOREX.r3.1HG0045890	46.47	48.87	50.82	14.66	14.48	14	12.53	12.05	12.61	42.61	41.27	41.65	9.96	8.82	10.56	10.44	10.45	10.79	48.72	14.38	12.3967	41.8433	9.78	10.56
HORVU.MOREX.r3.1HG0045900	30.5	30.59	30.81	11.65	11.95	12.14	9.8	9.72	9.93	27.09	28.55	27.7	7.9	7.26	7.19	8.88	9.61	8.64	30.6333	11.9133	9.81667	27.78	7.45	9.04333
HORVU.MOREX.r3.1HG0045940	3.49	5.13	4.14	4.12	0.79	2.78	3.21	1.34	2.11	3.67	1.67	2.72	1.72	1.82	2.86	2.48	2.24	1.92	4.25333	2.56333	2.22	2.68667	2.13333	2.21333
HORVU.MOREX.r3.1HG0045950	6.17	7.84	6.17	4.36	4.39	3.93	3.56	3.53	3.05	6.36	5.76	5.41	3.3	2.65	3.57	4.27	4.61	5.32	6.72667	4.22667	3.38	5.84333	3.17333	4.73333
HORVU.MOREX.r3.1HG0045960	0	0	0	0	0	0	0	0	0	0	0	0	0	0	0	0	0	0	0	0	0	0	0	0
HORVU.MOREX.r3.1HG0045970	4.34	4.65	3.77	2.11	2.02	1.84	1.35	1.63	1.52	3.34	3.82	4.19	1.38	1.24	1.53	1.72	2.05	1.35	4.25333	1.99	1.5	3.78333	1.38333	1.70667
HORVU.MOREX.r3.1HG0045980	20.91	22.14	22.09	9.22	8.22	8.44	6.59	6.03	6.58	22.18	20.56	22.73	5.87	5.92	6.03	5.78	5.58	5.33	21.7133	8.62667	6.4	21.8233	5.94	5.56333
HORVU.MOREX.r3.1HG0046000	0.18	0.25	0.21	0.11	0.19	0.13	0.13	0.2	0.23	0.57	0.6	0.79	0.28	0.11	0.19	0.21	0.31	0.3	0.213333	0.143333	0.186667	0.653333	0.193333	0.273333
HORVU.MOREX.r3.1HG0046020	13.04	13.39	13.06	26	27.79	27.45	26.82	25.84	23.87	9.99	9.63	10.05	28.6	29.56	30.58	50.73	53.51	53.99	13.1633	27.08	25.51	9.89	29.58	52.7433
HORVU.MOREX.r3.1HG0046030	8.5	8.66	9.92	2.34	2.74	2.47	2.5	1.78	2.5	7.16	8.43	7.25	2.07	1.8	1.67	3.64	3.57	3.43	9.02667	2.51667	2.26	7.61333	1.84667	3.54667
HORVU.MOREX.r3.1HG0046090	0	0	0	0	0	0	0	0	0	0	0	0	0	0	0	0	0	0	0	0	0	0	0	0
HORVU.MOREX.r3.1HG0046120	0	0	0	0	0	0	0	0	0	3.62	0	0	0	0	0	0	0	0	0	0	0	1.20667	0	0
HORVU.MOREX.r3.1HG0046150	577.04	612.55	614.91	59.11	54.45	54.16	19.62	22.19	21.68	657.99	652.66	652.03	26.07	23.56	25.3	29.97	29.44	30.16	601.5	55.9067	21.1633	654.227	24.9767	29.8567
HORVU.MOREX.r3.1HG0046160	0	0	0	0	0	0	0	0	0	0	0	0	0	0	0	0	0	0	0	0	0	0	0	0
HORVU.MOREX.r3.1HG0046170	3.54	2.76	2.22	4.92	5.3	5.01	5.96	5.28	5.84	4.12	4.25	4.89	2.35	2.84	2.01	2.24	1.9	2.15	2.84	5.07667	5.69333	4.42	2.4	2.09667
HORVU.MOREX.r3.1HG0046180	36.36	39.39	36.52	41.93	40.02	39.32	31.79	31.79	33.22	30.03	29.19	28.9	35.94	35.28	36.38	40.32	41.34	43.15	37.4233	40.4233	32.2667	29.3733	35.8667	41.6033
HORVU.MOREX.r3.1HG0046190	18.79	18.48	18.03	108.2	110.57	110.68	141.65	140.74	149.12	18.89	19.15	20.3	191.55	185.9	189.61	265.65	284.61	274.56	18.4333	109.817	143.837	19.4467	189.02	274.94
HORVU.MOREX.r3.1HG0046210	0.09	0.03	0.11	0.03	0.08	0.13	0.05	0	0	0.13	0.11	0.05	0.03	0.03	0	0.06	0.08	0.03	0.076667	0.08	0.016667	0.096667	0.02	0.056667
HORVU.MOREX.r3.1HG0046230	14.35	14.22	16.18	3.04	2.91	3.74	2.81	2.38	2.84	20.74	20.32	20.52	2.31	2.32	2.08	1.87	2.22	1.67	14.9167	3.23	2.67667	20.5267	2.23667	1.92
HORVU.MOREX.r3.1HG0046270	0	0	0	0	0	0	0	0	0	0	0	0	0	0	0	0	0	0	0	0	0	0	0	0
HORVU.MOREX.r3.1HG0046280	75.09	77.21	74.6	30.71	29.88	29.52	21.36	21.61	20.72	68.37	66.45	68.61	17.83	16.93	17.69	15.11	15.97	15.16	75.6333	30.0367	21.23	67.81	17.4833	15.4133
HORVU.MOREX.r3.1HG0046290	58.88	56.24	60.74	31.13	29.07	32.75	35.11	30.96	34.69	68.19	73.88	70.46	29.02	28.25	32.94	31.87	32.93	29.75	58.62	30.9833	33.5867	70.8433	30.07	31.5167
HORVU.MOREX.r3.1HG0046300	23.12	26.24	25.68	8.99	7.96	8.25	7.35	8.2	6.53	29.76	29.43	30.94	4.68	5.06	5.22	7.21	10.63	8.78	25.0133	8.4	7.36	30.0433	4.98667	8.87333
HORVU.MOREX.r3.1HG0046320	21.27	20.04	21.32	10.55	10.27	10.6	14.11	14.45	13.39	42.48	40.74	38.76	25.63	24.81	24.54	18.29	16.46	16.02	20.8767	10.4733	13.9833	40.66	24.9933	16.9233
HORVU.MOREX.r3.1HG0046330	49.49	50.73	46.17	10.55	9.2	12.22	7.08	8.74	6.41	57.05	58.89	60.85	6.54	5.21	6.74	6.6	10.52	10.05	48.7967	10.6567	7.41	58.93	6.16333	9.05667
HORVU.MOREX.r3.1HG0046370	0	0	0	0	0.19	0.29	0.1	0.1	0.1	0.1	0	0	0	0	0	0	0	0	0	0.16	0.1	0.033333	0	0
HORVU.MOREX.r3.1HG0046400	8.68	9.61	7.48	4.61	3.95	4.22	4.91	3.87	4.56	17.03	16.86	16.46	3.41	3.6	2.84	12.15	10.69	10.68	8.59	4.26	4.44667	16.7833	3.28333	11.1733
HORVU.MOREX.r3.1HG0046420	16.8	18.08	17.08	5.72	5.79	5.45	3.56	3.8	3.83	11.57	12.22	11.87	2.62	2.19	2.37	4.71	4.17	4.52	17.32	5.65333	3.73	11.8867	2.39333	4.46667
HORVU.MOREX.r3.1HG0046440	0	0	0	0	0	0	0	0	0	0	0	0	0	0	0	0	0	0	0	0	0	0	0	0
HORVU.MOREX.r3.1HG0046450	0	0	0	0	0	0	0	0	0	0	0	0	0	0	0	0	0	0	0	0	0	0	0	0
HORVU.MOREX.r3.1HG0046460	3.8	4.94	3.83	3.29	4.12	4.03	2.64	2.76	2.83	1.21	1.28	1.28	2.6	1.95	2.71	2.47	2.91	2.6	4.19	3.81333	2.74333	1.25667	2.42	2.66
HORVU.MOREX.r3.1HG0046470	0	0	0	0	0	0	0	0	0	0	0	0	0	0	0	0	0	0	0	0	0	0	0	0
HORVU.MOREX.r3.1HG0046510	100.89	94.37	105.09	24.93	24.55	21.27	19.61	18.28	19.59	129.62	135.64	127.41	13	14.88	15.17	17.68	20.29	20.83	100.117	23.5833	19.16	130.89	14.35	19.6
HORVU.MOREX.r3.1HG0046520	4.66	4.95	3.97	2.02	2.05	2.39	1.23	2.36	2.18	4.11	4.02	3.89	2.61	2.01	1.7	2.49	3.44	3.19	4.52667	2.15333	1.92333	4.00667	2.10667	3.04
HORVU.MOREX.r3.1HG0046540	4.79	4.25	3	1.21	0.88	2.1	2.33	1.83	2.19	5.31	4.1	3.96	1.08	1.6	0.6	1.7	1.04	1.84	4.01333	1.39667	2.11667	4.45667	1.09333	1.52667
HORVU.MOREX.r3.1HG0046550	0	0.15	0	0.13	0	0	0	0	0	0	0	0	0	0	0	0	0	0	0.05	0.043333	0	0	0	0
HORVU.MOREX.r3.1HG0046570	1.51	1.28	1.95	0.4	0.06	0.11	0.3	0.18	0.46	1.77	2.1	2.05	0.41	0.24	0.18	0.57	0.43	0.62	1.58	0.19	0.313333	1.97333	0.276667	0.54
HORVU.MOREX.r3.1HG0046650	8.51	9.5	7.45	0.35	0.41	0.14	0.11	0.18	0.17	14.65	13.26	14.17	0.29	0.29	0.18	0.11	0.33	0.22	8.48667	0.3	0.153333	14.0267	0.253333	0.22
HORVU.MOREX.r3.1HG0046660	0	0	0	0	0	0	0	0	0	0	0.16	0	0	0	0	0	0	0	0	0	0	0.053333	0	0
HORVU.MOREX.r3.1HG0046690	0	0	0	0	0	0	0	0	0	0	0	0.16	0	0	0	0	0	0	0	0	0	0.053333	0	0
HORVU.MOREX.r3.1HG0046700	0	0	0	0	0	0	0	0	0	0	0	0	0	0	0	0	0	0	0	0	0	0	0	0
HORVU.MOREX.r3.1HG0046710	28.22	30.3	28.35	5.68	5.57	4.87	3.11	3.61	3.27	26.26	28.08	26.88	2.91	3.14	3.04	4.77	4.22	4.45	28.9567	5.37333	3.33	27.0733	3.03	4.48
HORVU.MOREX.r3.1HG0046760	0.27	0.14	0.26	0	0.12	0	0	0	0	0.6	0.47	0.12	0	0	0	0	0	0	0.223333	0.04	0	0.396667	0	0
HORVU.MOREX.r3.1HG0046770	16.58	17.88	16.41	6.9	7.57	6.94	5.26	5.68	5.65	17.14	16.79	17.87	5.47	5.04	5.29	7.28	6.68	6.44	16.9567	7.13667	5.53	17.2667	5.26667	6.8
HORVU.MOREX.r3.1HG0046780	24.65	30.08	25.97	12.04	14.44	13.56	10.18	13.51	8.94	27.67	27.45	30.59	7.07	8.23	8.39	12.29	13.97	14.11	26.9	13.3467	10.8767	28.57	7.89667	13.4567
HORVU.MOREX.r3.1HG0046810	0	0	0	0	0	0	0	0	0	0	0	0	0	0	0	0	0	0	0	0	0	0	0	0
HORVU.MOREX.r3.1HG0046830	7.75	8.39	7.42	2.48	2.45	2.4	2.03	2.35	2.2	8.59	8.04	9.28	1.85	1.71	1.93	3.14	3.27	3.17	7.85333	2.44333	2.19333	8.63667	1.83	3.19333
HORVU.MOREX.r3.1HG0046850	9.35	10.27	10.34	2.42	1.74	1.75	2.76	2.33	2.44	14.42	12.16	10.59	2.5	2.53	1.94	2.41	1.88	3.37	9.98667	1.97	2.51	12.39	2.32333	2.55333
HORVU.MOREX.r3.1HG0046880	0	0	0	0	0	0	0	0	0	0	0	0	0	0	0	0	0	0	0	0	0	0	0	0
HORVU.MOREX.r3.1HG0046890	1.26	0.79	0.83	0.08	0.08	0.25	0.35	0.26	0.51	1.65	0.6	0.69	0.17	0.18	0	0.09	0.27	0.18	0.96	0.136667	0.373333	0.98	0.116667	0.18
HORVU.MOREX.r3.1HG0046900	6.11	7.79	7.65	4.38	3.69	4.51	3.16	3.77	3.49	6.04	7.31	6.33	2.56	3.2	1.93	3.47	2.94	4.68	7.18333	4.19333	3.47333	6.56	2.56333	3.69667
HORVU.MOREX.r3.1HG0046920	25.24	25.11	25.41	9.93	9.61	9.29	8.84	8.32	8.31	23.02	21.51	22.2	6.7	6.7	6.62	7.56	7.89	7.58	25.2533	9.61	8.49	22.2433	6.67333	7.67667
HORVU.MOREX.r3.1HG0046940	0	0	0	0	0	0	0	0	0	0	0	0	0	0	0	0	0	0	0	0	0	0	0	0
HORVU.MOREX.r3.1HG0046960	0	0.06	0.06	0.11	0.27	0	0	0.06	0	0	0.06	0	0.22	0.19	0.11	0	0.17	0	0.04	0.126667	0.02	0.02	0.173333	0.056667
HORVU.MOREX.r3.1HG0047060	49.9	53.29	47.27	8.01	7.43	7.91	10.88	9.17	8.61	40.58	39.19	37.05	3.15	3.83	4.29	2.45	2.82	2.85	50.1533	7.78333	9.55333	38.94	3.75667	2.70667
HORVU.MOREX.r3.1HG0047080	82.15	83.91	86.03	34.25	30.4	30.85	25.32	24.08	25.18	94.74	95.57	92.82	19.82	17.25	19.48	17.22	16.85	16.27	84.03	31.8333	24.86	94.3767	18.85	16.78
HORVU.MOREX.r3.1HG0047090	0	0	0	0	0	0	0	0	0	0	0	0	0	0	0	0	0	0	0	0	0	0	0	0
HORVU.MOREX.r3.1HG0047100	6.38	7.81	6.16	5.73	4.96	5.71	6.51	6.8	6.76	4.9	5.52	5.11	8.73	9.19	9.22	13.37	13.72	14.32	6.78333	5.46667	6.69	5.17667	9.04667	13.8033
HORVU.MOREX.r3.1HG0047110	1	0.78	1.01	0.15	0.1	0.1	0.05	0	0	0.74	0.63	1.1	0	0.05	0	0.06	0.27	0	0.93	0.116667	0.016667	0.823333	0.016667	0.11
HORVU.MOREX.r3.1HG0047120	1.9	2.39	2.03	1.48	1.24	1.11	0.96	1.53	1.36	2.29	2.41	2.08	1.87	2.37	2.45	2.82	2.53	2.01	2.10667	1.27667	1.28333	2.26	2.23	2.45333
HORVU.MOREX.r3.1HG0047130	21.49	23.52	22.36	9.44	9	8.56	8.04	7.1	8.13	18.62	19.32	19.26	5.5	4.41	5.04	7.61	8.8	7.78	22.4567	9	7.75667	19.0667	4.98333	8.06333
HORVU.MOREX.r3.1HG0047150	0.78	0.44	1.19	0.23	0.09	0.2	0.21	0.21	0.17	0.44	0.41	0.47	0.09	0.12	0	0.25	0.09	0.12	0.803333	0.173333	0.196667	0.44	0.07	0.153333
HORVU.MOREX.r3.1HG0047200	25.33	26.93	27.95	11.01	10.03	9.12	8.1	9.08	8.76	24.19	26.59	26.43	6.41	7.41	6.29	9.08	9.7	9.94	26.7367	10.0533	8.64667	25.7367	6.70333	9.57333
HORVU.MOREX.r3.1HG0047240	0	0	0	0.39	0	0	0	0	0	0	0	0	0	0	0	0	0	0	0	0.13	0	0	0	0
HORVU.MOREX.r3.1HG0047250	10.94	10.31	10.48	6.04	6.64	6.33	8.65	7.28	7.93	11.03	10.88	11.59	5.33	6.36	4.94	7.42	8.32	7.32	10.5767	6.33667	7.95333	11.1667	5.54333	7.68667
HORVU.MOREX.r3.1HG0047260	0.58	0.3	0.25	0.26	0.25	0.48	0.47	0.29	0.23	0.16	0.17	0.21	0.36	0.11	0.27	0.42	0.28	0.11	0.376667	0.33	0.33	0.18	0.246667	0.27
HORVU.MOREX.r3.1HG0047280	0.12	0.36	0.22	0.41	0.19	0.2	0	0.32	0.51	0	0	0.1	0	0.11	0.11	0.45	0.22	0.11	0.233333	0.266667	0.276667	0.033333	0.073333	0.26
HORVU.MOREX.r3.1HG0047290	27.49	27.84	25.16	2.67	2.05	1.94	1.91	1.06	0.91	30.93	28.37	30.02	1.82	1.93	1.41	1.95	2.76	2.19	26.83	2.22	1.29333	29.7733	1.72	2.3
HORVU.MOREX.r3.1HG0047310	0	0	0	0	0	0	0.1	0	0	0	0	0	0	0	0	0	0	0	0	0	0.033333	0	0	0
HORVU.MOREX.r3.1HG0047320	10.79	11.21	10.26	4.79	4.04	4.59	3.04	3.26	3.8	8.97	10.01	10.52	3.85	4.14	4.07	4.64	5.54	5.94	10.7533	4.47333	3.36667	9.83333	4.02	5.37333
HORVU.MOREX.r3.1HG0047430	0	0	0.1	0	0	0	0	0	0	0.38	0.09	0	0	0	0	0	0	0	0.033333	0	0	0.156667	0	0
HORVU.MOREX.r3.1HG0047440	0	0	0	0	0	0	0	0	0	0	0	0	0	0	0	0	0	0	0	0	0	0	0	0
HORVU.MOREX.r3.1HG0047460	0.17	0.2	0.2	0.08	0.14	0.1	0.19	0.23	0.31	0.09	0.05	0.12	0.07	0.09	0.16	0.28	0.36	0.18	0.19	0.106667	0.243333	0.086667	0.106667	0.273333
HORVU.MOREX.r3.1HG0047470	10.93	10.6	10.92	3.15	4.17	4.18	3.95	3.5	3.89	11.24	11.02	10.33	3.57	3.59	3.75	5.74	6.03	5.46	10.8167	3.83333	3.78	10.8633	3.63667	5.74333
HORVU.MOREX.r3.1HG0047480	1.43	2.74	1.42	0.05	0.21	0.21	0.16	0.32	0.21	2.41	2.01	2.66	0.22	0.16	0.39	0.12	0.11	0.28	1.86333	0.156667	0.23	2.36	0.256667	0.17
HORVU.MOREX.r3.1HG0047500	17.19	17.07	15.44	8.61	7.47	8.38	5.4	6.81	7.01	19.12	17.45	18.05	13.97	11.97	12.33	12.24	13.15	11.13	16.5667	8.15333	6.40667	18.2067	12.7567	12.1733
HORVU.MOREX.r3.1HG0047510	1.24	2.72	2.23	0.94	0.94	1.24	0.3	0.52	0.88	3.36	1.48	2	0.15	0.45	0.31	0.56	0.93	0.63	2.06333	1.04	0.566667	2.28	0.303333	0.706667
HORVU.MOREX.r3.1HG0047580	32.05	32.71	31.77	11.64	12.01	12.39	11.91	12.15	12.26	31.27	28.59	29	12.34	12.33	11.9	13.21	13.76	14.04	32.1767	12.0133	12.1067	29.62	12.19	13.67
HORVU.MOREX.r3.1HG0047590	70.47	80.16	76.93	26.34	27.55	24.05	25.83	26.19	26.42	77.88	80.05	70.99	34.37	34.61	34.3	20.77	19.94	22.61	75.8533	25.98	26.1467	76.3067	34.4267	21.1067
HORVU.MOREX.r3.1HG0047600	12.27	13.24	13.7	3.14	3.88	3.35	3	3.07	2.88	12.19	10.41	12.05	1.75	1.76	2.38	4.61	3.15	3.19	13.07	3.45667	2.98333	11.55	1.96333	3.65
HORVU.MOREX.r3.1HG0047620	0	0	0	0	0	0	0	0	0	0	0	0	0	0	0	0	0	0	0	0	0	0	0	0
HORVU.MOREX.r3.1HG0047660	39.93	38.62	40.56	28.41	27.96	27.38	32.07	31.84	31.28	48.97	47.38	47.22	32.59	30.64	30.87	47.85	49.62	48.83	39.7033	27.9167	31.73	47.8567	31.3667	48.7667
HORVU.MOREX.r3.1HG0047670	1.04	0.48	0.99	0.17	0.12	0.08	0.13	0.17	0.13	1.27	1.09	1.47	0.13	0.04	0.04	0	0.18	0.04	0.836667	0.123333	0.143333	1.27667	0.07	0.073333
HORVU.MOREX.r3.1HG0047680	0	0	0	0	0	0	0	0	0	0	0	0	0	0	0	0	0	0	0	0	0	0	0	0
HORVU.MOREX.r3.1HG0047710	12.72	13	13.14	2.97	2.72	3.38	2.97	3.37	3.75	13.47	11.82	14.1	2.13	2.23	2.53	2.66	3.29	2.91	12.9533	3.02333	3.36333	13.13	2.29667	2.95333
HORVU.MOREX.r3.1HG0047720	13.25	13.44	14.61	5.08	5.88	4.53	4.17	4.41	4.62	14.33	16.47	15.19	4.38	4.86	3.62	5.48	5.37	5.23	13.7667	5.16333	4.4	15.33	4.28667	5.36
HORVU.MOREX.r3.1HG0047780	5.94	5.85	6.07	4.31	3.86	4.39	2.9	2.91	3.24	8.15	7.48	7.8	4.14	4.28	4.57	3.44	3.89	3.07	5.95333	4.18667	3.01667	7.81	4.33	3.46667
HORVU.MOREX.r3.1HG0047850	6.85	8.34	10.61	4.73	3.56	5.99	2.34	4.38	3.17	3.32	3.55	2.25	0.19	0.26	0.72	0.68	1.04	0.47	8.6	4.76	3.29667	3.04	0.39	0.73
HORVU.MOREX.r3.1HG0047910	61.3	61.26	62.82	44.58	47.24	43.36	31.6	31.69	32.6	48.39	46.76	47.64	35.22	31.56	32.79	40.19	41.67	41.08	61.7933	45.06	31.9633	47.5967	33.19	40.98
HORVU.MOREX.r3.1HG0047950	0	0.25	0	0.22	0	0	0	0	0.21	0	0.22	0.89	0.44	0	0	0	0	0	0.083333	0.073333	0.07	0.37	0.146667	0
HORVU.MOREX.r3.1HG0047970	0	0	0	0	0	0	0	0	0	0	0	0	0	0	0	0	0	0	0	0	0	0	0	0
HORVU.MOREX.r3.1HG0047980	60.68	65.28	64.48	11.64	10.23	10.26	11.22	9.95	10.64	54.7	52.64	53.88	6.19	6.08	5.74	7.18	6.89	6.65	63.48	10.71	10.6033	53.74	6.00333	6.90667
HORVU.MOREX.r3.1HG0048010	66.26	64.54	69.9	19.01	18.38	17.91	14.06	15	13.65	66.38	66.18	68.63	8.41	6.74	8.08	9.64	10.75	11.07	66.9	18.4333	14.2367	67.0633	7.74333	10.4867
HORVU.MOREX.r3.1HG0048030	162.19	166.61	168.57	51.4	49.83	50.32	32.1	34.71	37.49	144.45	151.15	149.45	37.22	34.17	38.49	41.5	41.72	42.38	165.79	50.5167	34.7667	148.35	36.6267	41.8667
HORVU.MOREX.r3.1HG0048040	23.03	25.96	25.32	17.72	17.48	18.09	15.99	16.59	15.34	24.13	24.38	23.63	26.45	23.39	23.28	16.52	17.49	17.97	24.77	17.7633	15.9733	24.0467	24.3733	17.3267
HORVU.MOREX.r3.1HG0048060	0	0.53	0	1.19	0	0.46	0	0.32	0	0.56	0.1	0	0	0.38	0	0.15	0	0.3	0.176667	0.55	0.106667	0.22	0.126667	0.15
HORVU.MOREX.r3.1HG0048070	2.64	3.39	2.66	1.94	2.12	1.72	1.5	1.7	1.63	2.01	2.18	2.2	1.73	0.94	1.33	2.96	2.69	2.86	2.89667	1.92667	1.61	2.13	1.33333	2.83667
HORVU.MOREX.r3.1HG0048080	0	0.08	0	0.06	0	0.03	0	0	0.2	0.17	0.13	0.16	0	0	0	0	0.07	0	0.026667	0.03	0.066667	0.153333	0	0.023333
HORVU.MOREX.r3.1HG0048090	0	0	0	0.04	0	0	0	0.04	0	0	0.09	0	0	0	0	0	0	0.05	0	0.013333	0.013333	0.03	0	0.016667
HORVU.MOREX.r3.1HG0048100	42.07	45.37	44.93	11.32	12.27	11.29	9.5	8.61	9.54	43.46	41.31	41.68	8.66	8.89	9.95	10.63	9.93	9.6	44.1233	11.6267	9.21667	42.15	9.16667	10.0533
HORVU.MOREX.r3.1HG0048110	21.01	22.71	22.71	7.26	6.33	6.9	8.12	9.23	8.18	28.4	31.24	30.77	2.77	2.58	2.77	2.23	2.44	1.98	22.1433	6.83	8.51	30.1367	2.70667	2.21667
HORVU.MOREX.r3.1HG0048120	0	0	0	0	0	0	0	0	0	0	0	0	0	0	0	0	0	0	0	0	0	0	0	0
HORVU.MOREX.r3.1HG0048140	5.62	5.84	4.98	2.3	2.46	1.39	2.29	1.74	1.65	6.28	5.68	6.65	0.22	0.18	1.5	0.19	0.18	1.6	5.48	2.05	1.89333	6.20333	0.633333	0.656667
HORVU.MOREX.r3.1HG0048180	0	0	0	0	0	0	0	0	0	0	0	0	0	0	0	0	0	0	0	0	0	0	0	0
HORVU.MOREX.r3.1HG0048210	0	0	0	0	0	0	0	0	0	0	0	0	0	0	0	0	0	0	0	0	0	0	0	0
HORVU.MOREX.r3.1HG0048240	0	0	0	0	0	0	0	0	0	0	0	0	0	0	0	0	0	0	0	0	0	0	0	0
HORVU.MOREX.r3.1HG0048320	0	0	0	0	0	0	0	0	0.06	0	0	0	0	0	0	0	0	0	0	0	0.02	0	0	0
HORVU.MOREX.r3.1HG0048360	0	0	0	0	0	0	0	0	0	0	0	0	0	0	0	0	0	0	0	0	0	0	0	0
HORVU.MOREX.r3.1HG0048400	45.66	47.76	46.97	11.16	11.22	10.9	9.46	8.1	8.46	51.69	47.92	50.42	8.28	7.39	6.96	10.19	12.3	12.27	46.7967	11.0933	8.67333	50.01	7.54333	11.5867
HORVU.MOREX.r3.1HG0048410	15.91	13.24	14.63	4.6	4.75	4.22	3.98	3.44	2.7	13.59	12.4	12.83	2.58	2.72	2.33	4.25	6.24	5.14	14.5933	4.52333	3.37333	12.94	2.54333	5.21
HORVU.MOREX.r3.1HG0048520	0	0	0	0	0	0	0	0	0	0	0	0	0	0	0	0	0	0	0	0	0	0	0	0
HORVU.MOREX.r3.1HG0048530	0	0	0	0	0	0	0	0	0	0	0	0	0	0	0	0	0	0	0	0	0	0	0	0
HORVU.MOREX.r3.1HG0048590	10.71	11.72	12.93	9.65	11.21	10.01	9.75	9.74	9.5	29.44	30.73	31.28	9.9	9.51	8.71	10.65	13.55	12.65	11.7867	10.29	9.66333	30.4833	9.37333	12.2833
HORVU.MOREX.r3.1HG0048670	0	0	0	0	0	0	0	0	0	0	0	0	0	0	0	0	0	0	0	0	0	0	0	0
HORVU.MOREX.r3.1HG0048740	0	0	0	0	0	0	0	0	0	0	0	0	0	0	0	0	0	0	0	0	0	0	0	0
HORVU.MOREX.r3.1HG0048770	0	0	0	0	0	0	0	0	0	0	0	0	0	0	0	0	0	0	0	0	0	0	0	0
HORVU.MOREX.r3.1HG0048790	0	0	0	0	0	0	0	0	0	0	0	0	0	0	0	0	0	0	0	0	0	0	0	0
HORVU.MOREX.r3.1HG0048800	21.19	21.38	21.33	6.4	5.61	5.81	4.63	5.46	4.59	14.94	14.36	14.81	3.07	3.65	3.13	3.77	3.9	4.39	21.3	5.94	4.89333	14.7033	3.28333	4.02
HORVU.MOREX.r3.1HG0048820	0	0.25	0	0	0	0	0	0	0	0	0	0.04	0	0	0	0	0.23	0	0.083333	0	0	0.013333	0	0.076667
HORVU.MOREX.r3.1HG0048830	0	0	0	0	0	0	0	0	0	0	0	0	0	0	0	0	0	0	0	0	0	0	0	0
HORVU.MOREX.r3.1HG0048840	33.06	26.39	20.93	9	14.45	6.48	1.95	6.86	3.22	51.55	51.51	53.04	1.92	4.92	1.46	2.62	1.52	1.59	26.7933	9.97667	4.01	52.0333	2.76667	1.91
HORVU.MOREX.r3.1HG0048850	0.21	0.16	0.15	0.18	0.26	0.14	0.09	0.28	0.23	0.09	0.05	0.05	0.09	0.09	0.14	0.2	0.41	0.5	0.173333	0.193333	0.2	0.063333	0.106667	0.37
HORVU.MOREX.r3.1HG0048880	124.61	115.09	132.24	6.05	4.56	6.43	1.48	1.39	1.25	73.45	63.38	65.93	0.89	0.7	0.71	0.85	0.41	0.63	123.98	5.68	1.37333	67.5867	0.766667	0.63
HORVU.MOREX.r3.1HG0048890	0	0	0	0	0	0.02	0	0	0	0.09	0.02	0.02	0	0	0	0	0	0	0	0.006667	0	0.043333	0	0
HORVU.MOREX.r3.1HG0048900	0	0	0	0	0	0	0	0	0	0	0	0	0	0	0	0	0	0	0	0	0	0	0	0
HORVU.MOREX.r3.1HG0048910	0.03	0.1	0	0	0.11	0	0.02	0	0.02	0	0	0	0	0	0	0	0.02	0	0.043333	0.036667	0.013333	0	0	0.006667
HORVU.MOREX.r3.1HG0048920	0	0	0	0	0	0	0	0	0	0	0	0	0	0	0	0	0	0	0	0	0	0	0	0
HORVU.MOREX.r3.1HG0048930	0	0	0	0	0	0	0	0	0	0	0	0	0	0	0	0	0	0	0	0	0	0	0	0
HORVU.MOREX.r3.1HG0048940	0	0	0	0	0	0	0	0	0	0	0	0	0	0	0	0	0	0	0	0	0	0	0	0
HORVU.MOREX.r3.1HG0048990	0	0	0	0	0	0	0	0	0	0	0	0	0	0	0	0	0	0	0	0	0	0	0	0
HORVU.MOREX.r3.1HG0049000	0	0	0	0	0	0	0	0	0	0	0	0	0	0	0	0	0	0	0	0	0	0	0	0
HORVU.MOREX.r3.1HG0049040	1.64	1.75	2.15	4.03	4.58	3.98	4.88	4.84	5.54	2.81	3.5	3.09	6.68	6.27	6.74	5.59	5.08	4.45	1.84667	4.19667	5.08667	3.13333	6.56333	5.04
HORVU.MOREX.r3.1HG0049050	2.04	2.28	2.9	0.31	0.35	0.43	0.28	0.24	0.16	2.36	1.98	2.42	0.28	0.45	0.29	0.6	0.42	0.63	2.40667	0.363333	0.226667	2.25333	0.34	0.55
HORVU.MOREX.r3.1HG0049060	18.78	21.88	22.31	27.01	31.25	28.69	22.24	23.21	25.52	23.8	24.51	25.81	16	15.92	14.4	20.18	21.12	15.24	20.99	28.9833	23.6567	24.7067	15.44	18.8467
HORVU.MOREX.r3.1HG0049110	4.13	4.67	4.49	1.92	2.66	2.31	1.7	1.56	2.31	3.53	3.62	3.6	1.03	1	0.91	1.19	1.37	1.22	4.43	2.29667	1.85667	3.58333	0.98	1.26
HORVU.MOREX.r3.1HG0049130	4.21	4.58	4.09	1.48	2.03	1.73	1.41	1.45	1.7	4	5.05	4.01	1.62	1.26	1.35	1.98	1.82	1.77	4.29333	1.74667	1.52	4.35333	1.41	1.85667
HORVU.MOREX.r3.1HG0049140	20.17	19.98	18.26	9.24	8.73	8.8	7.82	10.18	7.76	23.16	22.51	20.68	7.54	6.71	7.13	8.84	9.14	7.8	19.47	8.92333	8.58667	22.1167	7.12667	8.59333
HORVU.MOREX.r3.1HG0049150	7.5	8.84	7.33	3.99	3.37	4.28	3.89	3.44	3.9	8.96	9.77	10.17	3.48	2.71	2.97	4.37	3.39	3.28	7.89	3.88	3.74333	9.63333	3.05333	3.68
HORVU.MOREX.r3.1HG0049170	0.92	0	0.44	0	0	0	0	0	0	1.64	0	0.42	0	0	0.41	0	0	0.89	0.453333	0	0	0.686667	0.136667	0.296667
HORVU.MOREX.r3.1HG0049180	34.75	38.72	37.13	11.09	10.64	10.35	8.43	8.83	9.34	37.37	36.02	33.71	9.04	7.83	9.22	10.88	11.16	10.66	36.8667	10.6933	8.86667	35.7	8.69667	10.9
HORVU.MOREX.r3.1HG0049190	0.25	0.34	0.43	0.02	0.1	0.02	0.03	0	0.05	0.33	0.25	0.2	0.2	0.15	0	0.08	0.13	0.13	0.34	0.046667	0.026667	0.26	0.116667	0.113333
HORVU.MOREX.r3.1HG0049200	7.81	7.84	7.15	4.07	3.55	2.72	2.88	2.74	3.95	7.31	7.74	8.1	2.05	2.33	2.19	4	3.51	4.1	7.6	3.44667	3.19	7.71667	2.19	3.87
HORVU.MOREX.r3.1HG0049220	0.66	0.6	0.24	0.22	0.07	0.07	0.22	0.07	0.22	0.15	0.3	0.52	0.45	0.15	0.23	0.81	0.55	0.32	0.5	0.12	0.17	0.323333	0.276667	0.56
HORVU.MOREX.r3.1HG0049250	0	0	0	0	0	0	0	0	0	0	0	0	0	0	0	0	0	0	0	0	0	0	0	0
HORVU.MOREX.r3.1HG0049270	0.09	0	0	0	0	0	0	0	0	0	0	0	0	0	0	0.08	0	0	0.03	0	0	0	0	0.026667
HORVU.MOREX.r3.1HG0049340	95.85	102.33	103.1	53.68	50.9	52.28	40.76	46.01	43.63	99.9	102.27	100.03	29.56	29.12	29.77	52.87	51.46	54.61	100.427	52.2867	43.4667	100.733	29.4833	52.98
HORVU.MOREX.r3.1HG0049370	0	0	0	0	0	0	0	0	0	0	0	0	0	0	0	0	0	0	0	0	0	0	0	0
HORVU.MOREX.r3.1HG0049390	0	0	0	0	0.02	0	0	0	0	0	0	0	0	0	0	0	0	0	0	0.006667	0	0	0	0
HORVU.MOREX.r3.1HG0049400	0	0.06	0	0	0	0	0	0	0.05	0	0	0	0	0	0	0	0	0	0.02	0	0.016667	0	0	0
HORVU.MOREX.r3.1HG0049410	43.47	42.33	43.21	7.97	8.65	8.6	5.32	5.49	5.4	34.42	33.84	32.53	2.45	2.93	2.58	3.97	3.87	4.58	43.0033	8.40667	5.40333	33.5967	2.65333	4.14
HORVU.MOREX.r3.1HG0049430	0	0	0	0	0	0	0	0	0	0	0	0	0	0	0	0	0	0	0	0	0	0	0	0
HORVU.MOREX.r3.1HG0049440	0	0	0	0	0	0	0	0	0	0	0	0	0	0	0	0	0	0	0	0	0	0	0	0
HORVU.MOREX.r3.1HG0049450	7.63	9.3	9.18	2.14	1.63	2.31	1.92	1.58	1.44	5.18	6.69	6.77	1.25	0.91	1.16	1.52	2.58	1.43	8.70333	2.02667	1.64667	6.21333	1.10667	1.84333
HORVU.MOREX.r3.1HG0049460	18.33	20.98	19.58	11.56	10.85	11.38	6.42	7.09	6.57	17.59	16.26	16.82	5.14	3.76	5.42	5.13	6.18	5.92	19.63	11.2633	6.69333	16.89	4.77333	5.74333
HORVU.MOREX.r3.1HG0049480	0.75	1.06	0.99	0.94	0.76	0.95	0.71	0.9	0.44	0.78	0.41	0.67	0.3	0.3	0.27	0.4	0.27	0.39	0.933333	0.883333	0.683333	0.62	0.29	0.353333
HORVU.MOREX.r3.1HG0049570	0	0	0	0	0	0	0	0	0	0	0	0	0	0	0	0	0	0	0	0	0	0	0	0
HORVU.MOREX.r3.1HG0049580	0.64	0.38	0.39	0.3	0.24	0.47	0.12	0.49	0.12	0.61	0.48	0.45	0.43	0.18	0.13	0.69	0.63	0.83	0.47	0.336667	0.243333	0.513333	0.246667	0.716667
HORVU.MOREX.r3.1HG0049590	0	0	0	0	0	0	0	0	0	0	0	0	0	0	0	0	0	0	0	0	0	0	0	0
HORVU.MOREX.r3.1HG0049600	33.19	34.65	33.65	7.93	7.96	7.33	6.31	5.34	5.57	27.43	29.52	29.12	4.74	4.24	3.99	7.79	8.08	7.72	33.83	7.74	5.74	28.69	4.32333	7.86333
HORVU.MOREX.r3.1HG0049610	35.4	37.47	36.33	10.51	11.97	10.8	8.76	10.42	9.81	38.97	38.85	42.37	8.9	9.15	9.58	9.66	10.89	10.62	36.4	11.0933	9.66333	40.0633	9.21	10.39
HORVU.MOREX.r3.1HG0049620	5.72	5.78	6.74	0.99	1.05	0.84	0.63	0.7	1.07	6.09	5.25	5.2	1.33	1.19	1.2	1.68	1.22	0.58	6.08	0.96	0.8	5.51333	1.24	1.16
HORVU.MOREX.r3.1HG0049650	0	0	0.1	0.21	0.21	0.03	0.09	0.03	0.09	0	0	0	0.03	0.09	0.16	0.1	0.03	0.07	0.033333	0.15	0.07	0	0.093333	0.066667
HORVU.MOREX.r3.1HG0049700	6.95	6.87	6.69	2.18	2.28	2.03	2.74	2.53	2.6	5.79	6.26	6.51	1.3	1.65	1.57	3.19	3.38	3.39	6.83667	2.16333	2.62333	6.18667	1.50667	3.32
HORVU.MOREX.r3.1HG0049760	18.18	19.67	20.25	8.42	8.1	7.63	6.81	5.46	5.93	22.56	22.95	23.85	5.1	4.06	4.29	8.76	9.88	9.8	19.3667	8.05	6.06667	23.12	4.48333	9.48
HORVU.MOREX.r3.1HG0049770	28.4	27.56	28.63	11.81	11.62	10.68	8.74	7.85	8.39	24.92	25.21	24.67	6.25	6.32	6.49	7.82	9.44	7.73	28.1967	11.37	8.32667	24.9333	6.35333	8.33
HORVU.MOREX.r3.1HG0049840	3.23	3.59	3.54	0.79	0.65	1	0.69	0.5	0.56	2.49	2.86	3.2	0.65	0.7	0.66	0.82	0.94	0.85	3.45333	0.813333	0.583333	2.85	0.67	0.87
[truncated: 33,827 more rows]
