# Supplementary material for: Identification of genes controlling grain size in barley through RNA-seq and weighted gene co-expression network analysis
Source: Funct Integr Genomics. 2026 Jun 11;26(1):133. doi: 10.1007/s10142-026-01908-x (PMC13253587; doi:10.1007/s10142-026-01908-x)
Supplement: Supplementary file 4 — Supplementary Material 4 [file 10142_2026_1908_MOESM4_ESM.xlsx]

## Sheet: GO富集分析统计表_xrdchayijiyin_GoEnric
Number	GO ID	Term Type	Description	Ratio_in_study	Ratio_in_pop	Rich factor	Pvalue	Padjust	Gene_ids	Gene_names
741	GO:0050896	BP	response to stimulus	741/ 4817	3274/ 29474	0.22632864996946	2.8741977856089E-23	1.3482861812291E-19	HORVU.MOREX.r3.1HG0000730;HORVU.MOREX.r3.1HG0000990;HORVU.MOREX.r3.1HG0001010;HORVU.MOREX.r3.1HG0001020;HORVU.MOREX.r3.1HG0001030;HORVU.MOREX.r3.1HG0001470;HORVU.MOREX.r3.1HG0001510;HORVU.MOREX.r3.1HG0001910;HORVU.MOREX.r3.1HG0002040;HORVU.MOREX.r3.1HG0002060;HORVU.MOREX.r3.1HG0002470;HORVU.MOREX.r3.1HG0002530;HORVU.MOREX.r3.1HG0003090;HORVU.MOREX.r3.1HG0004280;HORVU.MOREX.r3.1HG0004290;HORVU.MOR…	;;;;;;;;;;;;;;;CI-2;;;;;;;;;;;;;;;GST6;;;;;;;;;;;;;;;;;;;;;;;;;;;;;;;;;;;;;;;;;;;;;;;;;poly(ADP-ribose) polymerase;;;;;;;;;;;;;;;;;;;;;;;;;;;;;;;;;;;;;;;;;;;;;Mlo3;;;;;;;;;;;;;;;;;;;;;;;;;;;;;;;;;;;;;;;;;;;;;;;;;;;;;;;;;;;;;;;;;;;;;;;;;;;;;;;;;;;;;;;;;;;;;;;;;;;;;;;;;;;;;;;;;;;;;;;;;;;;;;;;;;;;;;;;;;;;;;;;;;;;;;;;;;;;;;;;;;;;;;;;;;;;;;;;;;;;;;;;;beta-1,3-glucanase II;;;;;cul4;;;;;;;;;;;;;;;;;;;;;…
548	GO:0006950	BP	response to stress	548/ 4817	2389/ 29474	0.22938467978234	2.7470751427342E-18	1.2886529494566E-14	HORVU.MOREX.r3.1HG0000990;HORVU.MOREX.r3.1HG0001010;HORVU.MOREX.r3.1HG0001020;HORVU.MOREX.r3.1HG0001030;HORVU.MOREX.r3.1HG0001470;HORVU.MOREX.r3.1HG0001510;HORVU.MOREX.r3.1HG0001910;HORVU.MOREX.r3.1HG0002060;HORVU.MOREX.r3.1HG0002470;HORVU.MOREX.r3.1HG0002530;HORVU.MOREX.r3.1HG0003090;HORVU.MOREX.r3.1HG0004280;HORVU.MOREX.r3.1HG0004290;HORVU.MOREX.r3.1HG0004320;HORVU.MOREX.r3.1HG0004340;HORVU.MOR…	;;;;;;;;;;;;;CI-2;;;;;;;;;;;;;;;;;;;;;;;;;;;;;;;;;;poly(ADP-ribose) polymerase;;;;;;;;;;;;;;;;;;;;;;;;;;;;;;;;;;Mlo3;;;;;;;;;;;;;;;;;;;;;;;;;;;;;;;;;;;;;;;;;;;;;;;;;;;;;;;;;;;;;;;;;;;;;;;;;;;;;;;;;;;;;;;;;;;;;;;;;;;;;;;;;;;;;;;;;;;;;;;;;;;;;;;;;;;;;;;;;;;;;;;;;;beta-1,3-glucanase II;;;;;cul4;;;;;;;;;;;;;;;;;;;;;;;;;;;;;;;;;;;;;;;;;;;;;;;;;;;Fdh;;;;;;;;;;;;;;;;;;;;;;;;;;;;;;;;;;;;;;;;;;;;;;;;;;;;;…
279	GO:0006952	BP	defense response	279/ 4817	1047/ 29474	0.26647564469914	8.5571662208168E-18	4.0141666741852E-14	HORVU.MOREX.r3.1HG0000990;HORVU.MOREX.r3.1HG0001010;HORVU.MOREX.r3.1HG0001020;HORVU.MOREX.r3.1HG0001030;HORVU.MOREX.r3.1HG0001470;HORVU.MOREX.r3.1HG0001510;HORVU.MOREX.r3.1HG0001910;HORVU.MOREX.r3.1HG0002060;HORVU.MOREX.r3.1HG0002470;HORVU.MOREX.r3.1HG0002530;HORVU.MOREX.r3.1HG0003090;HORVU.MOREX.r3.1HG0004340;HORVU.MOREX.r3.1HG0004350;HORVU.MOREX.r3.1HG0004410;HORVU.MOREX.r3.1HG0004460;HORVU.MOR…	;;;;;;;;;;;;;;;;;;;;;;;;;;;;;;;;;;;;;;;;;;;;;;;;Mlo3;;;;;;;;;;;;;;;;;;;;;;;;;;;;;;;;;;;;;;;;;;;;;;;;;;;;;;;;;;;;;;;;;;;;;;;;;;;;;beta-1,3-glucanase II;;;cul4;;;;;;;;;;;;;;;;;;;;;;;;;;;;;;;;;;;;;;;;;;;;;;;;;;;;;;HTH3;;;;;;;;;;;;;MKK3;;;;;;;;;;;;;;;;;;;;;;;;;;;;;;;;;;;;;;;;;;;;;;;;;;;;;;;;;;;;;;;;;;;;;;;;;;;;;;;;;;;
209	GO:0009607	BP	response to biotic stimulus	209/ 4817	727/ 29474	0.28748280605227	2.0855267949744E-17	9.7832061952248E-14	HORVU.MOREX.r3.1HG0000990;HORVU.MOREX.r3.1HG0001010;HORVU.MOREX.r3.1HG0001020;HORVU.MOREX.r3.1HG0001030;HORVU.MOREX.r3.1HG0001470;HORVU.MOREX.r3.1HG0001510;HORVU.MOREX.r3.1HG0001910;HORVU.MOREX.r3.1HG0002060;HORVU.MOREX.r3.1HG0004340;HORVU.MOREX.r3.1HG0004350;HORVU.MOREX.r3.1HG0004460;HORVU.MOREX.r3.1HG0005640;HORVU.MOREX.r3.1HG0006420;HORVU.MOREX.r3.1HG0008840;HORVU.MOREX.r3.1HG0018150;HORVU.MOR…	;;;;;;;;;;;;;;;;;;;;;;;;;;;;;;;;;;;;;;;Mlo3;;;;;;;;;;;;;;;;;;;;;;;;;;;;;;;;;;;;;;;;;;;;;;;;;;;;;;beta-1,3-glucanase II;;;;;;;;;;;;;;;;;;;;;;;;;;;;;;;;;;;;;;;;;;;;;MKK3;;;Cat2;;;;;;;;;;;;;;;;;;;;;;;;;;;;;;;;;;;;;;;;;;;;;;;;;;;;;;;;;;;;;;;;;;;
4050	GO:0003674	MF	molecular_function	4050/ 4817	23498/ 29474	0.17235509405056	4.5739716122782E-17	1.1791698816453E-13
194	GO:0043207	BP	response to external biotic stimulus	194/ 4817	683/ 29474	0.28404099560761	1.2030126302218E-15	5.6433322483703E-12	HORVU.MOREX.r3.1HG0000990;HORVU.MOREX.r3.1HG0001010;HORVU.MOREX.r3.1HG0001020;HORVU.MOREX.r3.1HG0001030;HORVU.MOREX.r3.1HG0001470;HORVU.MOREX.r3.1HG0001510;HORVU.MOREX.r3.1HG0001910;HORVU.MOREX.r3.1HG0002060;HORVU.MOREX.r3.1HG0004340;HORVU.MOREX.r3.1HG0004350;HORVU.MOREX.r3.1HG0004460;HORVU.MOREX.r3.1HG0005640;HORVU.MOREX.r3.1HG0006420;HORVU.MOREX.r3.1HG0008840;HORVU.MOREX.r3.1HG0018150;HORVU.MOR…	;;;;;;;;;;;;;;;;;;;;;;;;;;;;;;;;;;;;;;;;;;;;;;;;;;;;;;;;;;;;;;;;;;;;;;;;;;;;;;;;;;;;;;;;beta-1,3-glucanase II;;;;;;;;;;;;;;;;;;;;;;;;;;;;;;;;;;;;;;;;;;;MKK3;;;Cat2;;;;;;;;;;;;;;;;;;;;;;;;;;;;;;;;;;;;;;;;;;;;;;;;;;;;;;;;;;;
192	GO:0051707	BP	response to other organism	192/ 4817	679/ 29474	0.28276877761414	2.525660842735E-15	1.184787501327E-11	HORVU.MOREX.r3.1HG0000990;HORVU.MOREX.r3.1HG0001010;HORVU.MOREX.r3.1HG0001020;HORVU.MOREX.r3.1HG0001030;HORVU.MOREX.r3.1HG0001470;HORVU.MOREX.r3.1HG0001510;HORVU.MOREX.r3.1HG0001910;HORVU.MOREX.r3.1HG0002060;HORVU.MOREX.r3.1HG0004340;HORVU.MOREX.r3.1HG0004350;HORVU.MOREX.r3.1HG0004460;HORVU.MOREX.r3.1HG0005640;HORVU.MOREX.r3.1HG0006420;HORVU.MOREX.r3.1HG0008840;HORVU.MOREX.r3.1HG0018150;HORVU.MOR…	;;;;;;;;;;;;;;;;;;;;;;;;;;;;;;;;;;;;;;;;;;;;;;;;;;;;;;;;;;;;;;;;;;;;;;;;;;;;;;;;;;;;;;;beta-1,3-glucanase II;;;;;;;;;;;;;;;;;;;;;;;;;;;;;;;;;;;;;;;;;;;MKK3;;;Cat2;;;;;;;;;;;;;;;;;;;;;;;;;;;;;;;;;;;;;;;;;;;;;;;;;;;;;;;;;;
196	GO:0044419	BP	biological process involved in interspecies interaction between organisms	196/ 4817	700/ 29474	0.28	4.1589568911053E-15	1.9509666776175E-11	HORVU.MOREX.r3.1HG0000990;HORVU.MOREX.r3.1HG0001010;HORVU.MOREX.r3.1HG0001020;HORVU.MOREX.r3.1HG0001030;HORVU.MOREX.r3.1HG0001470;HORVU.MOREX.r3.1HG0001510;HORVU.MOREX.r3.1HG0001910;HORVU.MOREX.r3.1HG0002060;HORVU.MOREX.r3.1HG0004340;HORVU.MOREX.r3.1HG0004350;HORVU.MOREX.r3.1HG0004460;HORVU.MOREX.r3.1HG0005640;HORVU.MOREX.r3.1HG0006420;HORVU.MOREX.r3.1HG0008840;HORVU.MOREX.r3.1HG0018150;HORVU.MOR…	;;;;;;;;;;;;;;;;;;;;;;;;;;;;;;;;;;;;;;;;;;;;;;;;;;;;;;;;;;;;;;;;;;;;;;;;;;;;;;;;;;;;;;;;;beta-1,3-glucanase II;;;;;;;;;;;;;;;;;;;;;;;;;;;;;;;;;;;;;;;;;;;;;MKK3;;;Cat2;;;;;;;;;;;;;;;;;;;;;;;;;;;;;;;;;;;;;;;;;;;;;;;;;;;;;;;;;;
76	GO:0009266	BP	response to temperature stimulus	76/ 4817	190/ 29474	0.4	6.942596636778E-15	3.2567720823126E-11	HORVU.MOREX.r3.1HG0018260;HORVU.MOREX.r3.1HG0077030;HORVU.MOREX.r3.1HG0082040;HORVU.MOREX.r3.1HG0083950;HORVU.MOREX.r3.1HG0087810;HORVU.MOREX.r3.2HG0108550;HORVU.MOREX.r3.2HG0124630;HORVU.MOREX.r3.2HG0125510;HORVU.MOREX.r3.2HG0168610;HORVU.MOREX.r3.2HG0170930;HORVU.MOREX.r3.2HG0171440;HORVU.MOREX.r3.2HG0198070;HORVU.MOREX.r3.2HG0201840;HORVU.MOREX.r3.3HG0225500;HORVU.MOREX.r3.3HG0286890;HORVU.MOR…	;;;;;;;;;;;;;;;;;;;;;;;;;;;;;Fdh;;;;;;;;;;;;;;;;;;Cat2;;;;;;;;;;;DHN4;Dhn7;;;;;;;;;;;;;;;;
215	GO:0009605	BP	response to external stimulus	215/ 4817	819/ 29474	0.26251526251526	2.9142782796707E-13	1.3670879409935E-9	HORVU.MOREX.r3.1HG0000990;HORVU.MOREX.r3.1HG0001010;HORVU.MOREX.r3.1HG0001020;HORVU.MOREX.r3.1HG0001030;HORVU.MOREX.r3.1HG0001470;HORVU.MOREX.r3.1HG0001510;HORVU.MOREX.r3.1HG0001910;HORVU.MOREX.r3.1HG0002060;HORVU.MOREX.r3.1HG0004340;HORVU.MOREX.r3.1HG0004350;HORVU.MOREX.r3.1HG0004460;HORVU.MOREX.r3.1HG0005640;HORVU.MOREX.r3.1HG0006420;HORVU.MOREX.r3.1HG0008840;HORVU.MOREX.r3.1HG0018150;HORVU.MOR…	;;;;;;;;;;;;;;;;;;;;;;;;;;;;;;;;;;;;;;;;;;;;;;;;;;;;;;;;;;;;;;;;;;;;;;;;;;;;;;;;;;;;;;;;;;;;;;beta-1,3-glucanase II;;;;;;;;;;;;;;;;;;;;;;;;;;;;;;;;;;;;;;;;;;;;;;;;;;;MKK3;;;Cat2;;;;;;;;;;;;;;;;;;;;;;;;;;;;;;;;;;;;;;;;;;;;;;;;;;;;;;;;;;;;;;;;;;
208	GO:0005576	CC	extracellular region	208/ 4817	805/ 29474	0.2583850931677	3.3894993520704E-12	2.9556434350054E-9	HORVU.MOREX.r3.1HG0003090;HORVU.MOREX.r3.1HG0006090;HORVU.MOREX.r3.1HG0007740;HORVU.MOREX.r3.1HG0008790;HORVU.MOREX.r3.1HG0017460;HORVU.MOREX.r3.1HG0017620;HORVU.MOREX.r3.1HG0017770;HORVU.MOREX.r3.1HG0019330;HORVU.MOREX.r3.1HG0020450;HORVU.MOREX.r3.1HG0021710;HORVU.MOREX.r3.1HG0054870;HORVU.MOREX.r3.1HG0056570;HORVU.MOREX.r3.1HG0056600;HORVU.MOREX.r3.1HG0056620;HORVU.MOREX.r3.1HG0056630;HORVU.MOR…	;;;;;;;;;;;;;;;;;;;;;;;;;;;;;;;;;;;;;;;;;;;;;;;;;;;;;;;;;;;;;;;;;;;;;;;;;;;;;;;;;;;;;;;;;;;;;;;;;;;;;;;;;;;;;;;;;;;;;;;;;;;;;;;;;;;;;;;;;;;;;;;;;;;;;;;;;;;;;;;;;;;;;;;;;;;;;GER2a;;;;;;;;;;;;;;;;;;;;;;;;;;;;;;;;;;
169	GO:0016798	MF	hydrolase activity, acting on glycosyl bonds	169/ 4817	613/ 29474	0.27569331158238	1.4037971827382E-12	3.618989137099E-9	HORVU.MOREX.r3.1HG0000950;HORVU.MOREX.r3.1HG0011440;HORVU.MOREX.r3.1HG0011570;HORVU.MOREX.r3.1HG0014890;HORVU.MOREX.r3.1HG0016210;HORVU.MOREX.r3.1HG0024360;HORVU.MOREX.r3.1HG0040990;HORVU.MOREX.r3.1HG0043530;HORVU.MOREX.r3.1HG0046170;HORVU.MOREX.r3.1HG0059440;HORVU.MOREX.r3.1HG0060360;HORVU.MOREX.r3.1HG0062770;HORVU.MOREX.r3.1HG0063630;HORVU.MOREX.r3.1HG0066150;HORVU.MOREX.r3.1HG0066860;HORVU.MOR…	;;;;CelB2;;;;;;;;;;;;;;;;;beta-glucosidase;;;bmy2;;;sbeIIb;;;;;;;;;;;;;;;;;;;;;;Agl2;;;;;;;;;;;;;;;;;;;;;glucan endo-1,3-beta-D-glucosidase;;;beta-1,3-glucanase II;;;;;;;;;;;;;;;;;;;;;;;;;;;;;;;;;;;;;;;;;;;;;;;;;;;;;;;;;;;;;;;;;;;;;;Cel8;;;;;;;;;;;;;;;;;;;;;;Agl1;;;
288	GO:0005975	BP	carbohydrate metabolic process	288/ 4817	1187/ 29474	0.24262847514743	9.8780905312485E-13	4.6338122682087E-9	HORVU.MOREX.r3.1HG0000950;HORVU.MOREX.r3.1HG0008070;HORVU.MOREX.r3.1HG0011440;HORVU.MOREX.r3.1HG0011570;HORVU.MOREX.r3.1HG0012630;HORVU.MOREX.r3.1HG0014890;HORVU.MOREX.r3.1HG0016210;HORVU.MOREX.r3.1HG0022500;HORVU.MOREX.r3.1HG0024140;HORVU.MOREX.r3.1HG0024360;HORVU.MOREX.r3.1HG0037500;HORVU.MOREX.r3.1HG0040990;HORVU.MOREX.r3.1HG0046170;HORVU.MOREX.r3.1HG0047100;HORVU.MOREX.r3.1HG0056240;HORVU.MOR…	;;;;;;CelB2;starch synthase IIIa;;;;;;;;;;;;;;;;;;;;;;ADP-glucose pyrophosphorylase large subunit;;;;;;;;;;;;;;beta-glucosidase;;;;;;;bmy2;;;;;;sbeIIb;;;;;;;;;;;;;;;;;starch synthase IIIb;;;;;;;;;;;Agl2;;;;;;;;;;;;;;;;;;;;;;;;;;;;;;;;;;;;;;;glucan endo-1,3-beta-D-glucosidase;;;beta-1,3-glucanase II;;;;;;;;;;;;;;;;;;;;;;;;;;;;;;;;;;;;;;;;;;;;;;;;;;;;;;;;;;;;;;;;;;;;;;;;;;;;;;;;Ldh;;;;;;;;;;;;;;;;;…
40	GO:0009408	BP	response to heat	40/ 4817	83/ 29474	0.48192771084337	1.4644835520721E-11	6.8698923427702E-8	HORVU.MOREX.r3.1HG0077030;HORVU.MOREX.r3.1HG0082040;HORVU.MOREX.r3.1HG0083950;HORVU.MOREX.r3.2HG0108550;HORVU.MOREX.r3.2HG0168610;HORVU.MOREX.r3.2HG0170930;HORVU.MOREX.r3.2HG0198070;HORVU.MOREX.r3.3HG0225500;HORVU.MOREX.r3.3HG0286890;HORVU.MOREX.r3.3HG0288370;HORVU.MOREX.r3.4HG0333120;HORVU.MOREX.r3.4HG0348190;HORVU.MOREX.r3.4HG0386330;HORVU.MOREX.r3.4HG0389340;HORVU.MOREX.r3.4HG0389360;HORVU.MOR…	;;;;;;;;;;;;;;;;;;;;;;;;;;Cat2;;;;;;;;;;;;;
146	GO:0004553	MF	hydrolase activity, hydrolyzing O-glycosyl compounds	146/ 4817	528/ 29474	0.27651515151515	4.0022165689438E-11	1.0317714314737E-7	HORVU.MOREX.r3.1HG0000950;HORVU.MOREX.r3.1HG0011440;HORVU.MOREX.r3.1HG0011570;HORVU.MOREX.r3.1HG0014890;HORVU.MOREX.r3.1HG0016210;HORVU.MOREX.r3.1HG0024360;HORVU.MOREX.r3.1HG0040990;HORVU.MOREX.r3.1HG0046170;HORVU.MOREX.r3.1HG0060360;HORVU.MOREX.r3.1HG0063630;HORVU.MOREX.r3.1HG0066150;HORVU.MOREX.r3.1HG0066860;HORVU.MOREX.r3.1HG0069130;HORVU.MOREX.r3.1HG0074760;HORVU.MOREX.r3.1HG0087260;HORVU.MOR…	;;;;CelB2;;;;;;;;;;;;;beta-glucosidase;;;bmy2;;;sbeIIb;;;;;;;;;;;;;;;;;Agl2;;;;;;;;;;;;;;;;;;;glucan endo-1,3-beta-D-glucosidase;;;beta-1,3-glucanase II;;;;;;;;;;;;;;;;;;;;;;;;;;;;;;;;;;;;;;;;;;;;;;;;;;;;;;;;;;;;;;Cel8;;;;;;;;;;;;;;;;;;;Agl1;;
170	GO:0043565	MF	sequence-specific DNA binding	170/ 4817	642/ 29474	0.26479750778816	4.5208333612597E-11	1.1654708405328E-7	HORVU.MOREX.r3.1HG0024860;HORVU.MOREX.r3.1HG0029360;HORVU.MOREX.r3.1HG0031260;HORVU.MOREX.r3.1HG0055960;HORVU.MOREX.r3.1HG0057960;HORVU.MOREX.r3.1HG0062080;HORVU.MOREX.r3.1HG0064570;HORVU.MOREX.r3.1HG0071500;HORVU.MOREX.r3.1HG0080920;HORVU.MOREX.r3.1HG0082040;HORVU.MOREX.r3.1HG0083950;HORVU.MOREX.r3.1HG0088760;HORVU.MOREX.r3.1HG0090320;HORVU.MOREX.r3.1HG0090510;HORVU.MOREX.r3.2HG0096010;HORVU.MOR…	;;AG2;;;;;;;;;;;;;;;;;;;;;;;;;;;;;;;;;bHLH;;;;;AG1;;;;;;;;;;;;;;;;;;;;;;;;;;;;;;;;;;;;;;;;;;;;;;;;;;;;;;;;;;;;;;;;;;;;;;;;;;;;;WRKY3;;;;;;;;;;;;;;;;;;;;;;;;;AGAMOUS LIKE6-like protein;;;;;;;;;;;;;MADS box protein VRT-2;;;;;AGAMOUS LIKE9-like protein;;;;;;;APETALA3-like protein;;
92	GO:0004857	MF	enzyme inhibitor activity	92/ 4817	300/ 29474	0.30666666666667	7.6183697132103E-10	1.9640157120656E-6	HORVU.MOREX.r3.1HG0004280;HORVU.MOREX.r3.1HG0004290;HORVU.MOREX.r3.1HG0004320;HORVU.MOREX.r3.1HG0007740;HORVU.MOREX.r3.1HG0012520;HORVU.MOREX.r3.1HG0050140;HORVU.MOREX.r3.1HG0064610;HORVU.MOREX.r3.1HG0067070;HORVU.MOREX.r3.1HG0067140;HORVU.MOREX.r3.1HG0067160;HORVU.MOREX.r3.1HG0067190;HORVU.MOREX.r3.1HG0072760;HORVU.MOREX.r3.1HG0083490;HORVU.MOREX.r3.1HG0093340;HORVU.MOREX.r3.2HG0108630;HORVU.MOR…	;;CI-2;;;;;;;;;;;;;;;;;;;;;;;;;;;;;;;;;;;;;;;;;;;;;;;;;;;;;;;;;;;;;;;;;;;;;;;;;;;;;;;;;;;;;;;;;
93	GO:1990837	MF	sequence-specific double-stranded DNA binding	93/ 4817	312/ 29474	0.29807692307692	2.7916685323402E-9	7.1969214763731E-6	HORVU.MOREX.r3.1HG0024860;HORVU.MOREX.r3.1HG0031260;HORVU.MOREX.r3.1HG0062080;HORVU.MOREX.r3.1HG0064570;HORVU.MOREX.r3.1HG0082040;HORVU.MOREX.r3.1HG0083950;HORVU.MOREX.r3.2HG0096010;HORVU.MOREX.r3.2HG0108550;HORVU.MOREX.r3.2HG0120200;HORVU.MOREX.r3.2HG0123420;HORVU.MOREX.r3.2HG0126410;HORVU.MOREX.r3.2HG0156870;HORVU.MOREX.r3.2HG0169150;HORVU.MOREX.r3.2HG0187550;HORVU.MOREX.r3.2HG0200970;HORVU.MOR…	;AG2;;;;;;;;;;;;;;;bHLH;;AG1;;;;;;;;;;;;;;;;;;;;;;;;;;;;;;;;;;;;;;;;;;;;;;;;;;;;;;;AGAMOUS LIKE6-like protein;;;;;;;;;;MADS box protein VRT-2;;;;AGAMOUS LIKE9-like protein;;;;;APETALA3-like protein
145	GO:0043531	MF	ADP binding	145/ 4817	558/ 29474	0.25985663082437	5.6081239279186E-9	1.4457743486174E-5	HORVU.MOREX.r3.1HG0000990;HORVU.MOREX.r3.1HG0001010;HORVU.MOREX.r3.1HG0001020;HORVU.MOREX.r3.1HG0001030;HORVU.MOREX.r3.1HG0001470;HORVU.MOREX.r3.1HG0001510;HORVU.MOREX.r3.1HG0001910;HORVU.MOREX.r3.1HG0002060;HORVU.MOREX.r3.1HG0004340;HORVU.MOREX.r3.1HG0004350;HORVU.MOREX.r3.1HG0004410;HORVU.MOREX.r3.1HG0004460;HORVU.MOREX.r3.1HG0004490;HORVU.MOREX.r3.1HG0005640;HORVU.MOREX.r3.1HG0006420;HORVU.MOR…	;;;;;;;;;;;;;;;;;;;;;;;;;;;;;;;;;;;;;;;;;;;;;;;;;;;;;;;;;;;;;;;;;;;;;;;;;;;;;;;;;;;;;;;;;;;;;;;;;;;;;;;;;;;;;;;;;;;;;;;;;;;;;;;;;;;;;;;;;;;;;;;;
2215	GO:0003824	MF	catalytic activity	2215/ 4817	12450/ 29474	0.17791164658635	1.0235541976439E-8	2.6387227215259E-5
112	GO:0005976	BP	polysaccharide metabolic process	112/ 4817	408/ 29474	0.27450980392157	1.1004060197105E-8	5.1620046384621E-5	HORVU.MOREX.r3.1HG0008070;HORVU.MOREX.r3.1HG0016210;HORVU.MOREX.r3.1HG0022500;HORVU.MOREX.r3.1HG0024140;HORVU.MOREX.r3.1HG0024360;HORVU.MOREX.r3.1HG0040990;HORVU.MOREX.r3.1HG0046170;HORVU.MOREX.r3.1HG0063630;HORVU.MOREX.r3.1HG0089050;HORVU.MOREX.r3.1HG0092020;HORVU.MOREX.r3.1HG0093340;HORVU.MOREX.r3.2HG0097810;HORVU.MOREX.r3.2HG0108190;HORVU.MOREX.r3.2HG0110810;HORVU.MOREX.r3.2HG0111220;HORVU.MOR…	;CelB2;starch synthase IIIa;;;;;;;ADP-glucose pyrophosphorylase large subunit;;;;;;;;;;;;bmy2;;;sbeIIb;;;;;;;starch synthase IIIb;;;Agl2;;;;;;;;;;;;;;beta-1,3-glucanase II;;;;;;;;;;;;;;;;;;;;;;;;;;;;;;;;;;;;;;;;;;;;;;;Cel8;;ADP-glucose pyrophosphorylase small subunit;;;;;;;;;;;Agl1;;;
40	GO:0050832	BP	defense response to fungus	40/ 4817	100/ 29474	0.4	1.3666836426401E-8	6.4111129676245E-5	HORVU.MOREX.r3.1HG0001510;HORVU.MOREX.r3.1HG0008840;HORVU.MOREX.r3.1HG0063630;HORVU.MOREX.r3.1HG0083690;HORVU.MOREX.r3.1HG0086430;HORVU.MOREX.r3.1HG0086450;HORVU.MOREX.r3.2HG0095930;HORVU.MOREX.r3.2HG0095970;HORVU.MOREX.r3.2HG0107970;HORVU.MOREX.r3.2HG0133180;HORVU.MOREX.r3.2HG0138340;HORVU.MOREX.r3.2HG0188200;HORVU.MOREX.r3.2HG0189710;HORVU.MOREX.r3.2HG0195070;HORVU.MOREX.r3.2HG0211090;HORVU.MOR…	;;;;;;;;;;;;;;;;;;;;;;beta-1,3-glucanase II;;;;;;;;;;;;;;;;;
117	GO:0003690	MF	double-stranded DNA binding	117/ 4817	440/ 29474	0.26590909090909	3.7967259969624E-8	9.7879596201689E-5	HORVU.MOREX.r3.1HG0024860;HORVU.MOREX.r3.1HG0031260;HORVU.MOREX.r3.1HG0062080;HORVU.MOREX.r3.1HG0063280;HORVU.MOREX.r3.1HG0064570;HORVU.MOREX.r3.1HG0066310;HORVU.MOREX.r3.1HG0082040;HORVU.MOREX.r3.1HG0083950;HORVU.MOREX.r3.2HG0096010;HORVU.MOREX.r3.2HG0108550;HORVU.MOREX.r3.2HG0120200;HORVU.MOREX.r3.2HG0123420;HORVU.MOREX.r3.2HG0126410;HORVU.MOREX.r3.2HG0154120;HORVU.MOREX.r3.2HG0156870;HORVU.MOR…	;AG2;;;;;;;;;;;;;;;;;;;;bHLH;;;;AG1;;;;;;;;;;;;;;;;;;;;;;;;;;;;;;;;;;;;;;;;;;;;;;;;;;;;;;;;;;;;;;;;;;;;;;AGAMOUS LIKE6-like protein;;;;;;;;;;MADS box protein VRT-2;;;;;AGAMOUS LIKE9-like protein;;;;;APETALA3-like protein;
53	GO:0000977	MF	RNA polymerase II transcription regulatory region sequence-specific DNA binding	53/ 4817	154/ 29474	0.34415584415584	3.8227956165839E-8	9.8551670995533E-5	HORVU.MOREX.r3.1HG0024860;HORVU.MOREX.r3.1HG0031260;HORVU.MOREX.r3.1HG0082040;HORVU.MOREX.r3.1HG0083950;HORVU.MOREX.r3.2HG0108550;HORVU.MOREX.r3.2HG0126410;HORVU.MOREX.r3.2HG0156870;HORVU.MOREX.r3.2HG0187550;HORVU.MOREX.r3.3HG0219210;HORVU.MOREX.r3.3HG0243770;HORVU.MOREX.r3.3HG0249020;HORVU.MOREX.r3.3HG0286890;HORVU.MOREX.r3.3HG0301170;HORVU.MOREX.r3.3HG0307160;HORVU.MOREX.r3.3HG0308990;HORVU.MOR…	;AG2;;;;;;;bHLH;AG1;;;;;;;;;;;;;;;;;;;;;;;;;;;;;;;;AGAMOUS LIKE6-like protein;;;;MADS box protein VRT-2;;AGAMOUS LIKE9-like protein;;;;;APETALA3-like protein
91	GO:1901700	BP	response to oxygen-containing compound	91/ 4817	315/ 29474	0.28888888888889	2.2425017595163E-8	0.0001051957575389	HORVU.MOREX.r3.1HG0008070;HORVU.MOREX.r3.1HG0018260;HORVU.MOREX.r3.1HG0022750;HORVU.MOREX.r3.1HG0041720;HORVU.MOREX.r3.1HG0049040;HORVU.MOREX.r3.1HG0061770;HORVU.MOREX.r3.1HG0061780;HORVU.MOREX.r3.1HG0061790;HORVU.MOREX.r3.1HG0061800;HORVU.MOREX.r3.1HG0061820;HORVU.MOREX.r3.1HG0064610;HORVU.MOREX.r3.1HG0066800;HORVU.MOREX.r3.1HG0086720;HORVU.MOREX.r3.1HG0092810;HORVU.MOREX.r3.2HG0103920;HORVU.MOR…	;;;;;;;;;;;;;;;;;;;;;;;;;;;;;;;;;;;;Dhn6;;;;;;;;;;;;;;;Dhn1;;;;;;;Cat2;;;;;;;;;;;;DHN4;;Dhn7;;;;;;;;;;;;;;;;;;
41	GO:0009620	BP	response to fungus	41/ 4817	105/ 29474	0.39047619047619	2.7611377113568E-8	0.0001295249700397	HORVU.MOREX.r3.1HG0001510;HORVU.MOREX.r3.1HG0008840;HORVU.MOREX.r3.1HG0063630;HORVU.MOREX.r3.1HG0083690;HORVU.MOREX.r3.1HG0086430;HORVU.MOREX.r3.1HG0086450;HORVU.MOREX.r3.2HG0095930;HORVU.MOREX.r3.2HG0095970;HORVU.MOREX.r3.2HG0107970;HORVU.MOREX.r3.2HG0133180;HORVU.MOREX.r3.2HG0138340;HORVU.MOREX.r3.2HG0188200;HORVU.MOREX.r3.2HG0189710;HORVU.MOREX.r3.2HG0195070;HORVU.MOREX.r3.2HG0211090;HORVU.MOR…	;;;;;;;;;;;;;;;;;;;;;;beta-1,3-glucanase II;;;;;;;;;;;;;;;;;;
58	GO:0000272	BP	polysaccharide catabolic process	58/ 4817	177/ 29474	0.32768361581921	6.383042445047E-8	0.0002994285210971	HORVU.MOREX.r3.1HG0016210;HORVU.MOREX.r3.1HG0024360;HORVU.MOREX.r3.1HG0040990;HORVU.MOREX.r3.1HG0046170;HORVU.MOREX.r3.1HG0063630;HORVU.MOREX.r3.1HG0089050;HORVU.MOREX.r3.1HG0093340;HORVU.MOREX.r3.2HG0097810;HORVU.MOREX.r3.2HG0110810;HORVU.MOREX.r3.2HG0111220;HORVU.MOREX.r3.2HG0117920;HORVU.MOREX.r3.2HG0126350;HORVU.MOREX.r3.2HG0131920;HORVU.MOREX.r3.2HG0138340;HORVU.MOREX.r3.2HG0138420;HORVU.MOR…	CelB2;;;;;;;;;;;;;;bmy2;;sbeIIb;;;;;Agl2;;;;;;;;beta-1,3-glucanase II;;;;;;;;;;;;;;;;;;;;;Cel8;;;;;Agl1;;
84	GO:0000976	MF	transcription cis-regulatory region binding	84/ 4817	296/ 29474	0.28378378378378	1.9734567291715E-7	0.0005087571447804	HORVU.MOREX.r3.1HG0024860;HORVU.MOREX.r3.1HG0031260;HORVU.MOREX.r3.1HG0062080;HORVU.MOREX.r3.1HG0064570;HORVU.MOREX.r3.1HG0082040;HORVU.MOREX.r3.1HG0083950;HORVU.MOREX.r3.2HG0096010;HORVU.MOREX.r3.2HG0108550;HORVU.MOREX.r3.2HG0120200;HORVU.MOREX.r3.2HG0126410;HORVU.MOREX.r3.2HG0156870;HORVU.MOREX.r3.2HG0169150;HORVU.MOREX.r3.2HG0187550;HORVU.MOREX.r3.2HG0200970;HORVU.MOREX.r3.2HG0202440;HORVU.MOR…	;AG2;;;;;;;;;;;;;;bHLH;;AG1;;;;;;;;;;;;;;;;;;;;;;;;;;;;;;;;;;;;;;;;;;;;;;;;;AGAMOUS LIKE6-like protein;;;;;;;;MADS box protein VRT-2;;;;AGAMOUS LIKE9-like protein;;;;;APETALA3-like protein
84	GO:0001067	MF	transcription regulatory region nucleic acid binding	84/ 4817	296/ 29474	0.28378378378378	1.9734567291715E-7	0.0005087571447804	HORVU.MOREX.r3.1HG0024860;HORVU.MOREX.r3.1HG0031260;HORVU.MOREX.r3.1HG0062080;HORVU.MOREX.r3.1HG0064570;HORVU.MOREX.r3.1HG0082040;HORVU.MOREX.r3.1HG0083950;HORVU.MOREX.r3.2HG0096010;HORVU.MOREX.r3.2HG0108550;HORVU.MOREX.r3.2HG0120200;HORVU.MOREX.r3.2HG0126410;HORVU.MOREX.r3.2HG0156870;HORVU.MOREX.r3.2HG0169150;HORVU.MOREX.r3.2HG0187550;HORVU.MOREX.r3.2HG0200970;HORVU.MOREX.r3.2HG0202440;HORVU.MOR…	;AG2;;;;;;;;;;;;;;bHLH;;AG1;;;;;;;;;;;;;;;;;;;;;;;;;;;;;;;;;;;;;;;;;;;;;;;;;AGAMOUS LIKE6-like protein;;;;;;;;MADS box protein VRT-2;;;;AGAMOUS LIKE9-like protein;;;;;APETALA3-like protein
65	GO:0031226	CC	intrinsic component of plasma membrane	65/ 4817	217/ 29474	0.29953917050691	6.904182990335E-7	0.0006020447567572	HORVU.MOREX.r3.1HG0010920;HORVU.MOREX.r3.1HG0011440;HORVU.MOREX.r3.1HG0056990;HORVU.MOREX.r3.1HG0069030;HORVU.MOREX.r3.1HG0074030;HORVU.MOREX.r3.2HG0127250;HORVU.MOREX.r3.2HG0135210;HORVU.MOREX.r3.2HG0167300;HORVU.MOREX.r3.2HG0180820;HORVU.MOREX.r3.2HG0184980;HORVU.MOREX.r3.2HG0186770;HORVU.MOREX.r3.2HG0197960;HORVU.MOREX.r3.2HG0203150;HORVU.MOREX.r3.2HG0213800;HORVU.MOREX.r3.3HG0226220;HORVU.MOR…	;;;;;;;;;;;;;;;;;;;;;;glucan endo-1,3-beta-D-glucosidase;;;;;;;;;high affinity sulfate transporter HVST1;;;;;;;;;;;;;;;;;;;;;;;;;;;;;;;;;
174	GO:0042221	BP	response to chemical	174/ 4817	734/ 29474	0.23705722070845	2.1997570877458E-7	0.0010319060498615	HORVU.MOREX.r3.1HG0002040;HORVU.MOREX.r3.1HG0008070;HORVU.MOREX.r3.1HG0010920;HORVU.MOREX.r3.1HG0017720;HORVU.MOREX.r3.1HG0018260;HORVU.MOREX.r3.1HG0021340;HORVU.MOREX.r3.1HG0021350;HORVU.MOREX.r3.1HG0022750;HORVU.MOREX.r3.1HG0029890;HORVU.MOREX.r3.1HG0041720;HORVU.MOREX.r3.1HG0049040;HORVU.MOREX.r3.1HG0049910;HORVU.MOREX.r3.1HG0051740;HORVU.MOREX.r3.1HG0051860;HORVU.MOREX.r3.1HG0051870;HORVU.MOR…	;;;GST6;;;;;;;;;;;;;;;;;;;;;;;;;;;;;;;;;;;;;;;;;;;;;;;;;;;;;;;;;;;;;;;;;;Dhn6;;;;;;;;;;;;;;;;;;;;;;;;UGT;;;;;;;;;;;;Dhn1;;;;;;;glutathione-S-transferase;;;;;;;Cat2;;;;;;;;;;;;;;;;;;;;;DHN4;;Dhn7;;;;;;;;;;;;;;;;ALDH2;;;;;;;;;;;;;;;
3297	GO:0008150	BP	biological_process	3297/ 4817	19232/ 29474	0.17143302828619	3.1754691877622E-7	0.0014896125959792
14	GO:0034605	BP	cellular response to heat	14/ 4817	21/ 29474	0.66666666666667	3.5062296875713E-7	0.0016447723464396	HORVU.MOREX.r3.1HG0077030;HORVU.MOREX.r3.1HG0082040;HORVU.MOREX.r3.1HG0083950;HORVU.MOREX.r3.2HG0108550;HORVU.MOREX.r3.3HG0286890;HORVU.MOREX.r3.3HG0288370;HORVU.MOREX.r3.4HG0418530;HORVU.MOREX.r3.5HG0509970;HORVU.MOREX.r3.5HG0519000;HORVU.MOREX.r3.6HG0568470;HORVU.MOREX.r3.6HG0593790;HORVU.MOREX.r3.7HG0717290;HORVU.MOREX.r3.7HG0718540;HORVU.MOREX.r3.7HG0721780	;;;;;;;;;;;;;
54	GO:0031225	CC	anchored component of membrane	54/ 4817	176/ 29474	0.30681818181818	2.7901890448153E-6	0.0024330448470789	HORVU.MOREX.r3.1HG0011440;HORVU.MOREX.r3.2HG0127250;HORVU.MOREX.r3.2HG0135210;HORVU.MOREX.r3.2HG0167300;HORVU.MOREX.r3.2HG0184980;HORVU.MOREX.r3.2HG0186770;HORVU.MOREX.r3.2HG0213800;HORVU.MOREX.r3.3HG0226220;HORVU.MOREX.r3.3HG0246030;HORVU.MOREX.r3.3HG0251700;HORVU.MOREX.r3.3HG0273910;HORVU.MOREX.r3.3HG0288690;HORVU.MOREX.r3.3HG0291030;HORVU.MOREX.r3.3HG0300120;HORVU.MOREX.r3.3HG0318610;HORVU.MOR…	;;;;;;;;;;;;;;;;;glucan endo-1,3-beta-D-glucosidase;;;;;;;;;;;;;;;;;;;;;;;;;;;;;;;;;;;;
877	GO:0043168	MF	anion binding	877/ 4817	4661/ 29474	0.18815704784381	9.4427403625898E-7	0.0024343384654756	HORVU.MOREX.r3.1HG0000690;HORVU.MOREX.r3.1HG0000730;HORVU.MOREX.r3.1HG0000990;HORVU.MOREX.r3.1HG0001010;HORVU.MOREX.r3.1HG0001020;HORVU.MOREX.r3.1HG0001030;HORVU.MOREX.r3.1HG0001280;HORVU.MOREX.r3.1HG0001470;HORVU.MOREX.r3.1HG0001510;HORVU.MOREX.r3.1HG0001650;HORVU.MOREX.r3.1HG0001660;HORVU.MOREX.r3.1HG0001670;HORVU.MOREX.r3.1HG0001700;HORVU.MOREX.r3.1HG0001730;HORVU.MOREX.r3.1HG0001800;HORVU.MOR…	;;;;;;;;;;;;;;;;;;;;;;;;;;;;;;;;;;;;;;;;;;;;;;;;;;;;;;;;;;;;;;;;;;;;;;;;;;;;;;;;;;;;;;;;;;;;;;;;;;;;;;;;;;;;;;;;;;;;;;;ADP-glucose pyrophosphorylase large subunit;;;;;;;;;;;;;;;;;;;;;;;;;;;;;;;;;;;;;;;;;;;;;;;;;;;;;;;;;;;;;;;;;;;;;;;;;;;;;;;;;;;;;;;;;;;;;;;;;;;;;;;;;;;;;;;;;;;;;;;;;;HvPKABA1;;;;;;;;;;;;;;;;;;;;;;;;;;;;;;;;;;;;;;;;;;;;;;;;;;;;;;;;;;;;;;;;;;;;;;;;;;;;;;;;;;;;;;;;;;;;;;;;;;;;;;;;;;;…
52	GO:0044036	BP	cell wall macromolecule metabolic process	52/ 4817	161/ 29474	0.32298136645963	5.2950371660395E-7	0.0024839019345891	HORVU.MOREX.r3.1HG0063630;HORVU.MOREX.r3.1HG0089050;HORVU.MOREX.r3.2HG0108190;HORVU.MOREX.r3.2HG0127250;HORVU.MOREX.r3.2HG0138340;HORVU.MOREX.r3.2HG0178010;HORVU.MOREX.r3.2HG0178020;HORVU.MOREX.r3.2HG0183860;HORVU.MOREX.r3.2HG0184980;HORVU.MOREX.r3.2HG0192890;HORVU.MOREX.r3.2HG0192960;HORVU.MOREX.r3.2HG0199620;HORVU.MOREX.r3.2HG0217120;HORVU.MOREX.r3.3HG0226220;HORVU.MOREX.r3.3HG0233990;HORVU.MOR…	;;;;;;;;;;;;;;;;;;;;;;;;;;;;;;;;;;;;;;;;;;;;;;;;;;;
57	GO:0046527	MF	glucosyltransferase activity	57/ 4817	185/ 29474	0.30810810810811	1.0724247739548E-6	0.0027647110672555	HORVU.MOREX.r3.1HG0013180;HORVU.MOREX.r3.1HG0022500;HORVU.MOREX.r3.1HG0024140;HORVU.MOREX.r3.1HG0027330;HORVU.MOREX.r3.1HG0067910;HORVU.MOREX.r3.1HG0077190;HORVU.MOREX.r3.2HG0106390;HORVU.MOREX.r3.2HG0111610;HORVU.MOREX.r3.2HG0168310;HORVU.MOREX.r3.2HG0182730;HORVU.MOREX.r3.2HG0188120;HORVU.MOREX.r3.2HG0192890;HORVU.MOREX.r3.2HG0192960;HORVU.MOREX.r3.2HG0197610;HORVU.MOREX.r3.2HG0199620;HORVU.MOR…	;starch synthase IIIa;;;;;;;;UGT;;;;starch synthase IIIb;;;;;;;;;;;UGT;;;;;;;;;;;;;;;;;;;;;;;;;;;;;;;;
47	GO:0046658	CC	anchored component of plasma membrane	47/ 4817	148/ 29474	0.31756756756757	3.2217612496253E-6	0.0028093758096732	HORVU.MOREX.r3.1HG0011440;HORVU.MOREX.r3.2HG0127250;HORVU.MOREX.r3.2HG0135210;HORVU.MOREX.r3.2HG0167300;HORVU.MOREX.r3.2HG0184980;HORVU.MOREX.r3.2HG0186770;HORVU.MOREX.r3.2HG0213800;HORVU.MOREX.r3.3HG0226220;HORVU.MOREX.r3.3HG0246030;HORVU.MOREX.r3.3HG0288690;HORVU.MOREX.r3.3HG0300120;HORVU.MOREX.r3.3HG0318610;HORVU.MOREX.r3.3HG0318620;HORVU.MOREX.r3.3HG0318820;HORVU.MOREX.r3.3HG0318900;HORVU.MOR…	;;;;;;;;;;;;;;glucan endo-1,3-beta-D-glucosidase;;;;;;;;;;;;;;;;;;;;;;;;;;;;;;;;
42	GO:0043086	BP	negative regulation of catalytic activity	42/ 4817	122/ 29474	0.34426229508197	9.3136955185831E-7	0.0043690545677673	HORVU.MOREX.r3.1HG0004280;HORVU.MOREX.r3.1HG0004290;HORVU.MOREX.r3.1HG0004320;HORVU.MOREX.r3.1HG0065100;HORVU.MOREX.r3.1HG0072760;HORVU.MOREX.r3.2HG0108630;HORVU.MOREX.r3.2HG0122620;HORVU.MOREX.r3.2HG0155760;HORVU.MOREX.r3.2HG0171020;HORVU.MOREX.r3.2HG0183360;HORVU.MOREX.r3.2HG0215010;HORVU.MOREX.r3.3HG0219090;HORVU.MOREX.r3.3HG0219120;HORVU.MOREX.r3.3HG0222380;HORVU.MOREX.r3.3HG0222410;HORVU.MOR…	;;CI-2;;;;;;;;;;;;;;;;;;;;;;;;;;;;;;;;;;;;;;;
77	GO:0045229	BP	external encapsulating structure organization	77/ 4817	275/ 29474	0.28	1.0161014974174E-6	0.0047665321243851	HORVU.MOREX.r3.1HG0056630;HORVU.MOREX.r3.1HG0058790;HORVU.MOREX.r3.1HG0071050;HORVU.MOREX.r3.1HG0081410;HORVU.MOREX.r3.1HG0093340;HORVU.MOREX.r3.2HG0107820;HORVU.MOREX.r3.2HG0111220;HORVU.MOREX.r3.2HG0111610;HORVU.MOREX.r3.2HG0117920;HORVU.MOREX.r3.2HG0126350;HORVU.MOREX.r3.2HG0127250;HORVU.MOREX.r3.2HG0127370;HORVU.MOREX.r3.2HG0173180;HORVU.MOREX.r3.2HG0182860;HORVU.MOREX.r3.2HG0184980;HORVU.MOR…	;;;;;;;;;;;;;;;;;;;;;;;;;;;;;;;;;;;;;;;;;;;;;;;;;;;;;;;;;;;;;;;;;;;;;;;;;;;;
98	GO:0016758	MF	hexosyltransferase activity	98/ 4817	380/ 29474	0.25789473684211	2.4261050312903E-6	0.0062544987706664	HORVU.MOREX.r3.1HG0013180;HORVU.MOREX.r3.1HG0022500;HORVU.MOREX.r3.1HG0024140;HORVU.MOREX.r3.1HG0027330;HORVU.MOREX.r3.1HG0050190;HORVU.MOREX.r3.1HG0067910;HORVU.MOREX.r3.1HG0074030;HORVU.MOREX.r3.1HG0077190;HORVU.MOREX.r3.1HG0084320;HORVU.MOREX.r3.2HG0106390;HORVU.MOREX.r3.2HG0106750;HORVU.MOREX.r3.2HG0107820;HORVU.MOREX.r3.2HG0107830;HORVU.MOREX.r3.2HG0111610;HORVU.MOREX.r3.2HG0131920;HORVU.MOR…	;starch synthase IIIa;;;;;;;;;;;;;;;sbeIIb;UGT;;;;starch synthase IIIb;;;;;;;;;;;;;;;;;;;;;;;;UGT;;;;;;;;;;;;;;;;;;;;;;;;;;;;;;;;;;;;;;;;;;;;;;;;;;;;
82	GO:0016052	BP	carbohydrate catabolic process	82/ 4817	301/ 29474	0.27242524916944	1.4429261827952E-6	0.0067687667234923	HORVU.MOREX.r3.1HG0016210;HORVU.MOREX.r3.1HG0024360;HORVU.MOREX.r3.1HG0040990;HORVU.MOREX.r3.1HG0046170;HORVU.MOREX.r3.1HG0059550;HORVU.MOREX.r3.1HG0063630;HORVU.MOREX.r3.1HG0068880;HORVU.MOREX.r3.1HG0089050;HORVU.MOREX.r3.1HG0093340;HORVU.MOREX.r3.2HG0097810;HORVU.MOREX.r3.2HG0110810;HORVU.MOREX.r3.2HG0111220;HORVU.MOREX.r3.2HG0117920;HORVU.MOREX.r3.2HG0126350;HORVU.MOREX.r3.2HG0131920;HORVU.MOR…	CelB2;;;;;;;;;;;;;;;;bmy2;;sbeIIb;;;;;;;Agl2;;;;;;;;;;;;beta-1,3-glucanase II;;;;;;;;;;;;;;;;;;;;;;;;;;;;;;;;;Cel8;;;;;;;;;Agl1;;
19	GO:0016762	MF	xyloglucan:xyloglucosyl transferase activity	19/ 4817	39/ 29474	0.48717948717949	2.6653343058904E-6	0.0068712318405855	HORVU.MOREX.r3.2HG0192890;HORVU.MOREX.r3.2HG0192960;HORVU.MOREX.r3.2HG0199620;HORVU.MOREX.r3.3HG0233990;HORVU.MOREX.r3.3HG0234000;HORVU.MOREX.r3.4HG0358980;HORVU.MOREX.r3.4HG0418230;HORVU.MOREX.r3.5HG0478830;HORVU.MOREX.r3.6HG0605940;HORVU.MOREX.r3.6HG0632000;HORVU.MOREX.r3.7HG0644250;HORVU.MOREX.r3.7HG0651010;HORVU.MOREX.r3.7HG0728710;HORVU.MOREX.r3.7HG0728720;HORVU.MOREX.r3.7HG0728760;HORVU.MOR…	;;;;;;;;;;;;;;;;;;
146	GO:0009628	BP	response to abiotic stimulus	146/ 4817	614/ 29474	0.23778501628664	1.867053738764E-6	0.0087583490885418	HORVU.MOREX.r3.1HG0018260;HORVU.MOREX.r3.1HG0022750;HORVU.MOREX.r3.1HG0041720;HORVU.MOREX.r3.1HG0050640;HORVU.MOREX.r3.1HG0062220;HORVU.MOREX.r3.1HG0065220;HORVU.MOREX.r3.1HG0071800;HORVU.MOREX.r3.1HG0077030;HORVU.MOREX.r3.1HG0082040;HORVU.MOREX.r3.1HG0083950;HORVU.MOREX.r3.1HG0084480;HORVU.MOREX.r3.1HG0087810;HORVU.MOREX.r3.1HG0092810;HORVU.MOREX.r3.2HG0108550;HORVU.MOREX.r3.2HG0124630;HORVU.MOR…	;;;;;;;;;;;;;;;;;;;;;;;;;;;;;;;;;;;;;;;;;;;;;;Dhn6;;;;;;;;;;;;;;;;;Fdh;;;;;;;;;;;;;;;;;;;;;;;Dhn1;;;;;;;;;GA20ox1;;;Cat2;;;;;;;;;;;;;;;;DHN4;;Dhn7;;;;;;;;;;;;;;;;;;;;;;;;;;;;;
42	GO:0044092	BP	negative regulation of molecular function	42/ 4817	125/ 29474	0.336	2.247911091757E-6	0.010544950931432	HORVU.MOREX.r3.1HG0004280;HORVU.MOREX.r3.1HG0004290;HORVU.MOREX.r3.1HG0004320;HORVU.MOREX.r3.1HG0065100;HORVU.MOREX.r3.1HG0072760;HORVU.MOREX.r3.2HG0108630;HORVU.MOREX.r3.2HG0122620;HORVU.MOREX.r3.2HG0155760;HORVU.MOREX.r3.2HG0171020;HORVU.MOREX.r3.2HG0183360;HORVU.MOREX.r3.2HG0215010;HORVU.MOREX.r3.3HG0219090;HORVU.MOREX.r3.3HG0219120;HORVU.MOREX.r3.3HG0222380;HORVU.MOREX.r3.3HG0222410;HORVU.MOR…	;;CI-2;;;;;;;;;;;;;;;;;;;;;;;;;;;;;;;;;;;;;;;
113	GO:0044262	BP	cellular carbohydrate metabolic process	113/ 4817	452/ 29474	0.25	2.4589359607586E-6	0.011534868591918	HORVU.MOREX.r3.1HG0008070;HORVU.MOREX.r3.1HG0012630;HORVU.MOREX.r3.1HG0016210;HORVU.MOREX.r3.1HG0022500;HORVU.MOREX.r3.1HG0024140;HORVU.MOREX.r3.1HG0046170;HORVU.MOREX.r3.1HG0056240;HORVU.MOREX.r3.1HG0077190;HORVU.MOREX.r3.1HG0089050;HORVU.MOREX.r3.1HG0092020;HORVU.MOREX.r3.2HG0108190;HORVU.MOREX.r3.2HG0110810;HORVU.MOREX.r3.2HG0111610;HORVU.MOREX.r3.2HG0127250;HORVU.MOREX.r3.2HG0131920;HORVU.MOR…	;;CelB2;starch synthase IIIa;;;;;;ADP-glucose pyrophosphorylase large subunit;;;;;;;;;;sbeIIb;;;;;;;starch synthase IIIb;;;Agl2;;;;;;;;;;;;;;;;beta-1,3-glucanase II;;;;;;;;;;;;;;;;;;;;;;;;;;;;;;;;;;;;;;;;;;;;;;;;;;;Cel8;;;;;ADP-glucose pyrophosphorylase small subunit;;;;;;;;;;Agl1;
85	GO:0098542	BP	defense response to other organism	85/ 4817	318/ 29474	0.26729559748428	2.6462018702549E-6	0.012413332973366	HORVU.MOREX.r3.1HG0001510;HORVU.MOREX.r3.1HG0004460;HORVU.MOREX.r3.1HG0008840;HORVU.MOREX.r3.1HG0038620;HORVU.MOREX.r3.1HG0063630;HORVU.MOREX.r3.1HG0071260;HORVU.MOREX.r3.1HG0083690;HORVU.MOREX.r3.1HG0086430;HORVU.MOREX.r3.1HG0086450;HORVU.MOREX.r3.2HG0095930;HORVU.MOREX.r3.2HG0095950;HORVU.MOREX.r3.2HG0095970;HORVU.MOREX.r3.2HG0100720;HORVU.MOREX.r3.2HG0107970;HORVU.MOREX.r3.2HG0108920;HORVU.MOR…	;;;;;;;;;;;;;;;;;;;;;;;;;;;;;;;;;;;;;;;;;beta-1,3-glucanase II;;;;;;;;;;;;;;;;;;;;;;;;;MKK3;;;;;;;;;;;;;;;;;;
726	GO:0030554	MF	adenyl nucleotide binding	726/ 4817	3838/ 29474	0.18916102136529	5.5356391346303E-6	0.014270877689077	HORVU.MOREX.r3.1HG0000690;HORVU.MOREX.r3.1HG0000730;HORVU.MOREX.r3.1HG0000990;HORVU.MOREX.r3.1HG0001010;HORVU.MOREX.r3.1HG0001020;HORVU.MOREX.r3.1HG0001030;HORVU.MOREX.r3.1HG0001280;HORVU.MOREX.r3.1HG0001470;HORVU.MOREX.r3.1HG0001510;HORVU.MOREX.r3.1HG0001650;HORVU.MOREX.r3.1HG0001660;HORVU.MOREX.r3.1HG0001670;HORVU.MOREX.r3.1HG0001700;HORVU.MOREX.r3.1HG0001730;HORVU.MOREX.r3.1HG0001800;HORVU.MOR…	;;;;;;;;;;;;;;;;;;;;;;;;;;;;;;;;;;;;;;;;;;;;;;;;;;;;;;;;;;;;;;;;;;;;;;;;;;;;;;;;;;;;;;;;;;;;;;;;;;;;;;;;ADP-glucose pyrophosphorylase large subunit;;;;;;;;;;;;;;;;;;;;;;;;;;;;;;;;;;;;;;;;;;;;;;;;;;;;;;;;;;;;;;;;;;;;;;;;;;;;;;;;;;;;;;;;;;;;;;;HvPKABA1;;;;;;;;;;;;;;;;;;;;;;;;;;;;;;;;;;;;;;;;;;;;;;;;;;;;;;;;;;;;;;;;;;;;;;;;;;;;;;;;;;;;;;;;;;;;;;;;;;;;;;;;;;;;;;;;;;;;;;;;;;;;;;;;;;;;;;;;;;;;;;;;;;;;;…
44	GO:0010383	BP	cell wall polysaccharide metabolic process	44/ 4817	135/ 29474	0.32592592592593	3.2369120254516E-6	0.015184354311393	HORVU.MOREX.r3.1HG0089050;HORVU.MOREX.r3.2HG0108190;HORVU.MOREX.r3.2HG0127250;HORVU.MOREX.r3.2HG0138340;HORVU.MOREX.r3.2HG0183860;HORVU.MOREX.r3.2HG0184980;HORVU.MOREX.r3.2HG0192890;HORVU.MOREX.r3.2HG0192960;HORVU.MOREX.r3.2HG0199620;HORVU.MOREX.r3.3HG0226220;HORVU.MOREX.r3.3HG0233990;HORVU.MOREX.r3.3HG0234000;HORVU.MOREX.r3.3HG0276340;HORVU.MOREX.r3.3HG0307850;HORVU.MOREX.r3.4HG0334420;HORVU.MOR…	;;;;;;;;;;;;;;;;;;;;;;;;;;;;;;;;;;;;;;;;;;;
84	GO:0071554	BP	cell wall organization or biogenesis	84/ 4817	315/ 29474	0.26666666666667	3.4670191767424E-6	0.016263786958099	HORVU.MOREX.r3.1HG0024140;HORVU.MOREX.r3.1HG0056630;HORVU.MOREX.r3.1HG0058790;HORVU.MOREX.r3.1HG0071050;HORVU.MOREX.r3.1HG0081410;HORVU.MOREX.r3.1HG0087810;HORVU.MOREX.r3.1HG0087820;HORVU.MOREX.r3.1HG0093340;HORVU.MOREX.r3.2HG0107820;HORVU.MOREX.r3.2HG0111220;HORVU.MOREX.r3.2HG0111610;HORVU.MOREX.r3.2HG0117920;HORVU.MOREX.r3.2HG0126350;HORVU.MOREX.r3.2HG0127370;HORVU.MOREX.r3.2HG0168310;HORVU.MOR…	;;;;;;;;;;;;;;;;;;;;;;;;;;;;;;;;;;;;;;;;;;;;;;;;;;;;;;;;;;;;;;;;;;;;;;;;;;;;;;;;;;;
37	GO:0009532	CC	plastid stroma	37/ 4817	114/ 29474	0.32456140350877	1.972544315767E-5	0.017200586433488	HORVU.MOREX.r3.1HG0058280;HORVU.MOREX.r3.1HG0066040;HORVU.MOREX.r3.2HG0117030;HORVU.MOREX.r3.2HG0168610;HORVU.MOREX.r3.2HG0178080;HORVU.MOREX.r3.2HG0202450;HORVU.MOREX.r3.2HG0207420;HORVU.MOREX.r3.2HG0210290;HORVU.MOREX.r3.3HG0231800;HORVU.MOREX.r3.3HG0284890;HORVU.MOREX.r3.3HG0300330;HORVU.MOREX.r3.3HG0307490;HORVU.MOREX.r3.3HG0320900;HORVU.MOREX.r3.4HG0334210;HORVU.MOREX.r3.4HG0357420;HORVU.MOR…	;;;;;;;;;;;;;;;;;;;;;;;;;;;;;;;;;;;;
131	GO:0098772	MF	molecular function regulator activity	131/ 4817	552/ 29474	0.23731884057971	6.9042291896385E-6	0.017799102850888	HORVU.MOREX.r3.1HG0004280;HORVU.MOREX.r3.1HG0004290;HORVU.MOREX.r3.1HG0004320;HORVU.MOREX.r3.1HG0007740;HORVU.MOREX.r3.1HG0012520;HORVU.MOREX.r3.1HG0050140;HORVU.MOREX.r3.1HG0050180;HORVU.MOREX.r3.1HG0053300;HORVU.MOREX.r3.1HG0059220;HORVU.MOREX.r3.1HG0064610;HORVU.MOREX.r3.1HG0067070;HORVU.MOREX.r3.1HG0067140;HORVU.MOREX.r3.1HG0067160;HORVU.MOREX.r3.1HG0067190;HORVU.MOREX.r3.1HG0072760;HORVU.MOR…	;;CI-2;;;;;;;;;;;;;;;;;;;;;;;;;;;;;;;;;;;;;;;;;;;;;;;;;;;;;;;;;;;;;;;;;;;;;;;;;;;;;;;;;;;;;;;;;;;;;;;;;;;;;;;;;;;;;;;;;;;;;;;;;;;;;;;;
885	GO:0036094	MF	small molecule binding	885/ 4817	4766/ 29474	0.18569030633655	7.6967452817435E-6	0.019842209336335	HORVU.MOREX.r3.1HG0000690;HORVU.MOREX.r3.1HG0000730;HORVU.MOREX.r3.1HG0000990;HORVU.MOREX.r3.1HG0001010;HORVU.MOREX.r3.1HG0001020;HORVU.MOREX.r3.1HG0001030;HORVU.MOREX.r3.1HG0001280;HORVU.MOREX.r3.1HG0001470;HORVU.MOREX.r3.1HG0001510;HORVU.MOREX.r3.1HG0001650;HORVU.MOREX.r3.1HG0001660;HORVU.MOREX.r3.1HG0001670;HORVU.MOREX.r3.1HG0001700;HORVU.MOREX.r3.1HG0001730;HORVU.MOREX.r3.1HG0001800;HORVU.MOR…	;;;;;;;;;;;;;;;;;;;;;;;;;;;;;;;;;;;;;;;;;;;;;;;;;;;;;;;;;;;;;;;;;;;;;;;;;;;;;;;;;;;;;;;;;;;;;;;;;;;;;;;;;;;;;;;;;;;;;;;;;;ADP-glucose pyrophosphorylase large subunit;;;;;;;;;;;;;;;;;;;;;;;;;;;;;;;;;;;;;;;;;;;;;;;;;;;;;;;;;;;;;;;;;;;;;;;;;;;;;;;;;;;;;;;;;;;;;;;;;;;;;;;;;;;;;;;;;;;;;;;;;;;;;;;;HvPKABA1;;;;;;;;;;;;;;;;;;;;;;;;;;;;;;;;;;;;;;;;;;;;;;;;;;;;;;;;;;;;;;;;;;;;;;;;;;;;;;;;;;;;;;;;;;;;;;;;;;…
31	GO:0009415	BP	response to water	31/ 4817	84/ 29474	0.36904761904762	4.5685262910258E-6	0.021430956831202	HORVU.MOREX.r3.1HG0092810;HORVU.MOREX.r3.2HG0170210;HORVU.MOREX.r3.2HG0171440;HORVU.MOREX.r3.2HG0176920;HORVU.MOREX.r3.2HG0198070;HORVU.MOREX.r3.3HG0248140;HORVU.MOREX.r3.3HG0283230;HORVU.MOREX.r3.3HG0307130;HORVU.MOREX.r3.4HG0339950;HORVU.MOREX.r3.4HG0350770;HORVU.MOREX.r3.5HG0482310;HORVU.MOREX.r3.5HG0507390;HORVU.MOREX.r3.5HG0507410;HORVU.MOREX.r3.5HG0509430;HORVU.MOREX.r3.5HG0511800;HORVU.MOR…	;;;;;;;;Dhn6;;;;Dhn1;;;;Cat2;;;;;;DHN4;;Dhn7;;;;;;
70	GO:0030312	CC	external encapsulating structure	70/ 4817	264/ 29474	0.26515151515152	2.4926891271769E-5	0.021736249188983	HORVU.MOREX.r3.1HG0017460;HORVU.MOREX.r3.1HG0017620;HORVU.MOREX.r3.1HG0046170;HORVU.MOREX.r3.1HG0066860;HORVU.MOREX.r3.1HG0071050;HORVU.MOREX.r3.2HG0106600;HORVU.MOREX.r3.2HG0178700;HORVU.MOREX.r3.2HG0182860;HORVU.MOREX.r3.2HG0188010;HORVU.MOREX.r3.2HG0192890;HORVU.MOREX.r3.2HG0192960;HORVU.MOREX.r3.2HG0193180;HORVU.MOREX.r3.2HG0195610;HORVU.MOREX.r3.2HG0195630;HORVU.MOREX.r3.2HG0199620;HORVU.MOR…	;;;;;;;;;;;;;;;;;;;;;;;;;;;;;;;;;;;;;;;;;;;;;;;;;;;;GER2a;;;;;;;;;;;;;;;;;
174	GO:0016757	MF	glycosyltransferase activity	174/ 4817	776/ 29474	0.22422680412371	8.8755657647473E-6	0.022881208541519	HORVU.MOREX.r3.1HG0013180;HORVU.MOREX.r3.1HG0022500;HORVU.MOREX.r3.1HG0024140;HORVU.MOREX.r3.1HG0027330;HORVU.MOREX.r3.1HG0050190;HORVU.MOREX.r3.1HG0058790;HORVU.MOREX.r3.1HG0067910;HORVU.MOREX.r3.1HG0070730;HORVU.MOREX.r3.1HG0074030;HORVU.MOREX.r3.1HG0077190;HORVU.MOREX.r3.1HG0078590;HORVU.MOREX.r3.1HG0081410;HORVU.MOREX.r3.1HG0082570;HORVU.MOREX.r3.1HG0082620;HORVU.MOREX.r3.1HG0084320;HORVU.MOR…	;starch synthase IIIa;;;;;;;;;poly(ADP-ribose) polymerase;;;;;;;;;;;;;;;;;;;;;;;;sbeIIb;;UGT;;;;;;;starch synthase IIIb;;;;;;;;;;UGT;;;;;;;;;;;;;;;;;;;;;;;;;;;;;;;;;;;;;UGT;;;;;;;;;;;;;;;;;;;;;;;;;;;;;;;;;;;;;;;;;;;;;;;;;;;;;;;;;;;;;;;;;;;;;;;;;;;;;;;;;;;
68	GO:0071555	BP	cell wall organization	68/ 4817	244/ 29474	0.27868852459016	4.9785871505661E-6	0.023354552323306	HORVU.MOREX.r3.1HG0056630;HORVU.MOREX.r3.1HG0058790;HORVU.MOREX.r3.1HG0071050;HORVU.MOREX.r3.1HG0081410;HORVU.MOREX.r3.1HG0093340;HORVU.MOREX.r3.2HG0107820;HORVU.MOREX.r3.2HG0111220;HORVU.MOREX.r3.2HG0111610;HORVU.MOREX.r3.2HG0117920;HORVU.MOREX.r3.2HG0126350;HORVU.MOREX.r3.2HG0127370;HORVU.MOREX.r3.2HG0173180;HORVU.MOREX.r3.2HG0182860;HORVU.MOREX.r3.2HG0192890;HORVU.MOREX.r3.2HG0192960;HORVU.MOR…	;;;;;;;;;;;;;;;;;;;;;;;;;;;;;;;;;;;;;;;;;;;;;;;;;;;;;;;;;;;;;;;;;;;
722	GO:0032559	MF	adenyl ribonucleotide binding	722/ 4817	3828/ 29474	0.18861024033438	9.3667523678511E-6	0.02414748760432	HORVU.MOREX.r3.1HG0000690;HORVU.MOREX.r3.1HG0000730;HORVU.MOREX.r3.1HG0000990;HORVU.MOREX.r3.1HG0001010;HORVU.MOREX.r3.1HG0001020;HORVU.MOREX.r3.1HG0001030;HORVU.MOREX.r3.1HG0001280;HORVU.MOREX.r3.1HG0001470;HORVU.MOREX.r3.1HG0001510;HORVU.MOREX.r3.1HG0001650;HORVU.MOREX.r3.1HG0001660;HORVU.MOREX.r3.1HG0001670;HORVU.MOREX.r3.1HG0001700;HORVU.MOREX.r3.1HG0001730;HORVU.MOREX.r3.1HG0001800;HORVU.MOR…	;;;;;;;;;;;;;;;;;;;;;;;;;;;;;;;;;;;;;;;;;;;;;;;;;;;;;;;;;;;;;;;;;;;;;;;;;;;;;;;;;;;;;;;;;;;;;;;;;;;;;;;;ADP-glucose pyrophosphorylase large subunit;;;;;;;;;;;;;;;;;;;;;;;;;;;;;;;;;;;;;;;;;;;;;;;;;;;;;;;;;;;;;;;;;;;;;;;;;;;;;;;;;;;;;;;;;;;;;;HvPKABA1;;;;;;;;;;;;;;;;;;;;;;;;;;;;;;;;;;;;;;;;;;;;;;;;;;;;;;;;;;;;;;;;;;;;;;;;;;;;;;;;;;;;;;;;;;;;;;;;;;;;;;;;;;;;;;;;;;;;;;;;;;;;;;;;;;;;;;;;;;;;;;;;;;;;;;…
69	GO:0005618	CC	cell wall	69/ 4817	260/ 29474	0.26538461538462	3.0848150665643E-5	0.02689958738044	HORVU.MOREX.r3.1HG0017460;HORVU.MOREX.r3.1HG0017620;HORVU.MOREX.r3.1HG0046170;HORVU.MOREX.r3.1HG0066860;HORVU.MOREX.r3.1HG0071050;HORVU.MOREX.r3.2HG0106600;HORVU.MOREX.r3.2HG0178700;HORVU.MOREX.r3.2HG0182860;HORVU.MOREX.r3.2HG0188010;HORVU.MOREX.r3.2HG0192890;HORVU.MOREX.r3.2HG0192960;HORVU.MOREX.r3.2HG0193180;HORVU.MOREX.r3.2HG0195610;HORVU.MOREX.r3.2HG0195630;HORVU.MOREX.r3.2HG0199620;HORVU.MOR…	;;;;;;;;;;;;;;;;;;;;;;;;;;;;;;;;;;;;;;;;;;;;;;;;;;;;GER2a;;;;;;;;;;;;;;;;
31	GO:0001101	BP	response to acid chemical	31/ 4817	85/ 29474	0.36470588235294	5.9229725059393E-6	0.027784664025361	HORVU.MOREX.r3.1HG0092810;HORVU.MOREX.r3.2HG0170210;HORVU.MOREX.r3.2HG0171440;HORVU.MOREX.r3.2HG0176920;HORVU.MOREX.r3.2HG0198070;HORVU.MOREX.r3.3HG0248140;HORVU.MOREX.r3.3HG0283230;HORVU.MOREX.r3.3HG0307130;HORVU.MOREX.r3.4HG0339950;HORVU.MOREX.r3.4HG0350770;HORVU.MOREX.r3.5HG0482310;HORVU.MOREX.r3.5HG0507390;HORVU.MOREX.r3.5HG0507410;HORVU.MOREX.r3.5HG0509430;HORVU.MOREX.r3.5HG0511800;HORVU.MOR…	;;;;;;;;Dhn6;;;;Dhn1;;;;Cat2;;;;;;DHN4;;Dhn7;;;;;;
59	GO:0016830	MF	carbon-carbon lyase activity	59/ 4817	209/ 29474	0.2822966507177	1.3115816699677E-5	0.033812575451767	HORVU.MOREX.r3.1HG0010600;HORVU.MOREX.r3.1HG0037500;HORVU.MOREX.r3.1HG0041720;HORVU.MOREX.r3.1HG0082540;HORVU.MOREX.r3.2HG0104730;HORVU.MOREX.r3.2HG0104740;HORVU.MOREX.r3.2HG0104760;HORVU.MOREX.r3.2HG0104780;HORVU.MOREX.r3.2HG0106770;HORVU.MOREX.r3.2HG0106810;HORVU.MOREX.r3.2HG0122510;HORVU.MOREX.r3.2HG0139380;HORVU.MOREX.r3.2HG0171750;HORVU.MOREX.r3.2HG0186410;HORVU.MOREX.r3.2HG0205260;HORVU.MOR…	;;;;;;;;;;;;;;;;;;;;;;;;;;;;;;;;;;;;;;;;;;;;;;;;;;;;;;;;;;
37	GO:0000978	MF	RNA polymerase II cis-regulatory region sequence-specific DNA binding	37/ 4817	111/ 29474	0.33333333333333	1.3142619767906E-5	0.03388167376166	HORVU.MOREX.r3.1HG0024860;HORVU.MOREX.r3.1HG0082040;HORVU.MOREX.r3.1HG0083950;HORVU.MOREX.r3.2HG0108550;HORVU.MOREX.r3.2HG0126410;HORVU.MOREX.r3.2HG0187550;HORVU.MOREX.r3.3HG0219210;HORVU.MOREX.r3.3HG0249020;HORVU.MOREX.r3.3HG0286890;HORVU.MOREX.r3.3HG0301170;HORVU.MOREX.r3.3HG0308990;HORVU.MOREX.r3.4HG0339120;HORVU.MOREX.r3.4HG0339810;HORVU.MOREX.r3.4HG0391570;HORVU.MOREX.r3.4HG0402730;HORVU.MOR…	;;;;;;bHLH;;;;;;;;;;;;;;;;;;;;;;;;;;AGAMOUS LIKE9-like protein;;;;APETALA3-like protein
36	GO:0009570	CC	chloroplast stroma	36/ 4817	113/ 29474	0.31858407079646	5.3435964838805E-5	0.046596161339438	HORVU.MOREX.r3.1HG0058280;HORVU.MOREX.r3.1HG0066040;HORVU.MOREX.r3.2HG0117030;HORVU.MOREX.r3.2HG0168610;HORVU.MOREX.r3.2HG0178080;HORVU.MOREX.r3.2HG0202450;HORVU.MOREX.r3.2HG0207420;HORVU.MOREX.r3.2HG0210290;HORVU.MOREX.r3.3HG0231800;HORVU.MOREX.r3.3HG0284890;HORVU.MOREX.r3.3HG0300330;HORVU.MOREX.r3.3HG0307490;HORVU.MOREX.r3.3HG0320900;HORVU.MOREX.r3.4HG0334210;HORVU.MOREX.r3.4HG0357420;HORVU.MOR…	;;;;;;;;;;;;;;;;;;;;;;;;;;;;;;;;;;;
36	GO:0006749	BP	glutathione metabolic process	36/ 4817	107/ 29474	0.33644859813084	1.0017824784296E-5	0.046993616063131	HORVU.MOREX.r3.1HG0002040;HORVU.MOREX.r3.1HG0017720;HORVU.MOREX.r3.1HG0021340;HORVU.MOREX.r3.1HG0021360;HORVU.MOREX.r3.1HG0051740;HORVU.MOREX.r3.1HG0051860;HORVU.MOREX.r3.1HG0051870;HORVU.MOREX.r3.1HG0051880;HORVU.MOREX.r3.1HG0055010;HORVU.MOREX.r3.1HG0066370;HORVU.MOREX.r3.2HG0119510;HORVU.MOREX.r3.2HG0139310;HORVU.MOREX.r3.2HG0171910;HORVU.MOREX.r3.2HG0172940;HORVU.MOREX.r3.2HG0214680;HORVU.MOR…	;GST6;;;;;;;;;;;;;;;;;;;;;;;glutathione-S-transferase;;;;;;;;;;;
38	GO:0042546	BP	cell wall biogenesis	38/ 4817	115/ 29474	0.3304347826087	1.0659705688813E-5	0.050004679386221	HORVU.MOREX.r3.1HG0087810;HORVU.MOREX.r3.1HG0087820;HORVU.MOREX.r3.2HG0127370;HORVU.MOREX.r3.2HG0192890;HORVU.MOREX.r3.2HG0192960;HORVU.MOREX.r3.2HG0199620;HORVU.MOREX.r3.2HG0202110;HORVU.MOREX.r3.3HG0233990;HORVU.MOREX.r3.3HG0234000;HORVU.MOREX.r3.3HG0278710;HORVU.MOREX.r3.4HG0358980;HORVU.MOREX.r3.4HG0396310;HORVU.MOREX.r3.4HG0405920;HORVU.MOREX.r3.4HG0409970;HORVU.MOREX.r3.4HG0418230;HORVU.MOR…	;;;;;;;;;;;;;;;;;;;;;;;;;;;;;;;;;;;;;
114	GO:0016829	MF	lyase activity	114/ 4817	482/ 29474	0.23651452282158	2.9394263384784E-5	0.075778411005973	HORVU.MOREX.r3.1HG0010600;HORVU.MOREX.r3.1HG0023150;HORVU.MOREX.r3.1HG0026420;HORVU.MOREX.r3.1HG0028250;HORVU.MOREX.r3.1HG0037500;HORVU.MOREX.r3.1HG0041720;HORVU.MOREX.r3.1HG0054960;HORVU.MOREX.r3.1HG0082540;HORVU.MOREX.r3.1HG0093670;HORVU.MOREX.r3.1HG0093680;HORVU.MOREX.r3.1HG0093700;HORVU.MOREX.r3.2HG0095670;HORVU.MOREX.r3.2HG0097810;HORVU.MOREX.r3.2HG0099360;HORVU.MOREX.r3.2HG0099570;HORVU.MOR…	;;;;;;;;;;;;;;;;;;;;;;;;;;;;;;;;;;;;;;;;;;;;;;;;;;;;;;;;;;;;;;;;;;;;;;;;;;;;;;;;;;;;;;;;;;;;;;;;;;;;;;;;;;;;;;;;;
33	GO:0004364	MF	glutathione transferase activity	33/ 4817	99/ 29474	0.33333333333333	2.9753435636799E-5	0.076704357071667	HORVU.MOREX.r3.1HG0002040;HORVU.MOREX.r3.1HG0017720;HORVU.MOREX.r3.1HG0021340;HORVU.MOREX.r3.1HG0021350;HORVU.MOREX.r3.1HG0021360;HORVU.MOREX.r3.1HG0051740;HORVU.MOREX.r3.1HG0051860;HORVU.MOREX.r3.1HG0051870;HORVU.MOREX.r3.1HG0051880;HORVU.MOREX.r3.1HG0055010;HORVU.MOREX.r3.1HG0066370;HORVU.MOREX.r3.2HG0119510;HORVU.MOREX.r3.2HG0139310;HORVU.MOREX.r3.2HG0214680;HORVU.MOREX.r3.3HG0311600;HORVU.MOR…	;GST6;;;;;;;;;;;;;;;;;;;;;;glutathione-S-transferase;;;;;;;;;
60	GO:0032993	CC	protein-DNA complex	60/ 4817	227/ 29474	0.26431718061674	9.698677275104E-5	0.084572465838907	HORVU.MOREX.r3.1HG0006650;HORVU.MOREX.r3.1HG0023620;HORVU.MOREX.r3.1HG0052550;HORVU.MOREX.r3.1HG0054500;HORVU.MOREX.r3.1HG0068370;HORVU.MOREX.r3.1HG0073030;HORVU.MOREX.r3.1HG0080230;HORVU.MOREX.r3.1HG0080770;HORVU.MOREX.r3.1HG0085420;HORVU.MOREX.r3.1HG0090650;HORVU.MOREX.r3.1HG0091770;HORVU.MOREX.r3.2HG0123420;HORVU.MOREX.r3.2HG0138280;HORVU.MOREX.r3.2HG0152470;HORVU.MOREX.r3.2HG0189940;HORVU.MOR…	;;;;;;;;;;;;;;;;;;;;;;;;;;;;;;;;;;;;;;;;;;;;;;;;;;;;;;;;;;;
36	GO:0009409	BP	response to cold	36/ 4817	108/ 29474	0.33333333333333	1.8519179452319E-5	0.086873470810828	HORVU.MOREX.r3.1HG0018260;HORVU.MOREX.r3.1HG0087810;HORVU.MOREX.r3.2HG0124630;HORVU.MOREX.r3.2HG0125510;HORVU.MOREX.r3.2HG0171440;HORVU.MOREX.r3.2HG0201840;HORVU.MOREX.r3.3HG0307040;HORVU.MOREX.r3.4HG0333810;HORVU.MOREX.r3.4HG0335720;HORVU.MOREX.r3.4HG0348190;HORVU.MOREX.r3.4HG0389260;HORVU.MOREX.r3.4HG0405320;HORVU.MOREX.r3.4HG0405830;HORVU.MOREX.r3.4HG0410550;HORVU.MOREX.r3.4HG0411180;HORVU.MOR…	;;;;;;;;;;;Fdh;;;;;;;;;;;;;;;;DHN4;Dhn7;;;;;;;
55	GO:0010035	BP	response to inorganic substance	55/ 4817	191/ 29474	0.28795811518325	1.8616985118555E-5	0.087332277191144	HORVU.MOREX.r3.1HG0010920;HORVU.MOREX.r3.1HG0092810;HORVU.MOREX.r3.2HG0170210;HORVU.MOREX.r3.2HG0170930;HORVU.MOREX.r3.2HG0171440;HORVU.MOREX.r3.2HG0176920;HORVU.MOREX.r3.2HG0197960;HORVU.MOREX.r3.2HG0198070;HORVU.MOREX.r3.2HG0201860;HORVU.MOREX.r3.2HG0202350;HORVU.MOREX.r3.3HG0225500;HORVU.MOREX.r3.3HG0248140;HORVU.MOREX.r3.3HG0283230;HORVU.MOREX.r3.3HG0307130;HORVU.MOREX.r3.3HG0308190;HORVU.MOR…	;;;;;;;;;;;;;;;Dhn6;;;;;;;;;;;Dhn1;;;;;;Cat2;;;;;;;;DHN4;;Dhn7;;;;;;;;;;;;
19	GO:0003993	MF	acid phosphatase activity	19/ 4817	45/ 29474	0.42222222222222	3.4830182418125E-5	0.089792210273927	HORVU.MOREX.r3.1HG0063450;HORVU.MOREX.r3.1HG0087150;HORVU.MOREX.r3.2HG0123040;HORVU.MOREX.r3.2HG0165920;HORVU.MOREX.r3.3HG0293040;HORVU.MOREX.r3.3HG0295040;HORVU.MOREX.r3.4HG0340610;HORVU.MOREX.r3.4HG0393350;HORVU.MOREX.r3.4HG0396690;HORVU.MOREX.r3.4HG0412730;HORVU.MOREX.r3.5HG0459970;HORVU.MOREX.r3.5HG0460010;HORVU.MOREX.r3.5HG0494070;HORVU.MOREX.r3.5HG0500200;HORVU.MOREX.r3.5HG0519740;HORVU.MOR…	;;;;;;;;;;;;;;;;;;
39	GO:0010410	BP	hemicellulose metabolic process	39/ 4817	122/ 29474	0.31967213114754	2.0211207903532E-5	0.094810776275468	HORVU.MOREX.r3.1HG0089050;HORVU.MOREX.r3.2HG0108190;HORVU.MOREX.r3.2HG0138340;HORVU.MOREX.r3.2HG0183860;HORVU.MOREX.r3.2HG0192890;HORVU.MOREX.r3.2HG0192960;HORVU.MOREX.r3.2HG0199620;HORVU.MOREX.r3.3HG0233990;HORVU.MOREX.r3.3HG0234000;HORVU.MOREX.r3.3HG0276340;HORVU.MOREX.r3.3HG0307850;HORVU.MOREX.r3.4HG0334420;HORVU.MOREX.r3.4HG0358980;HORVU.MOREX.r3.4HG0383570;HORVU.MOREX.r3.4HG0384780;HORVU.MOR…	;;;;;;;;;;;;;;;;;;;;;;;;;;;;;;;;;;;;;;
1447	GO:0043167	MF	ion binding	1447/ 4817	8132/ 29474	0.17793900639449	3.7148103167699E-5	0.095767809966329	HORVU.MOREX.r3.1HG0000690;HORVU.MOREX.r3.1HG0000730;HORVU.MOREX.r3.1HG0000990;HORVU.MOREX.r3.1HG0001010;HORVU.MOREX.r3.1HG0001020;HORVU.MOREX.r3.1HG0001030;HORVU.MOREX.r3.1HG0001280;HORVU.MOREX.r3.1HG0001470;HORVU.MOREX.r3.1HG0001510;HORVU.MOREX.r3.1HG0001650;HORVU.MOREX.r3.1HG0001660;HORVU.MOREX.r3.1HG0001670;HORVU.MOREX.r3.1HG0001700;HORVU.MOREX.r3.1HG0001730;HORVU.MOREX.r3.1HG0001800;HORVU.MOR…
OREX.r3.7HG0666580;HORVU.MOREX.r3.7HG0667210;HORVU.MOREX.r3.7HG0667630;HORVU.MOREX.r3.7HG0667900;HORVU.MOREX.r3.7HG0668550;HORVU.MOREX.r3.7HG0669590;HORVU.MOREX.r3.7HG0669660;HORVU.MOREX.r3.7HG0670200;HORVU.MOREX.r3.7HG0671530;HORVU.MOREX.r3.7HG0673710;HORVU.MOREX.r3.7HG0673840;HORVU.MOREX.r3.7HG0674680;HORVU.MOREX.r3.7HG0674740;HORVU.MOREX.r3.7HG0675670;HORVU.MOREX.r3.7HG0676180;HORVU.MOREX.r3.7…	;;;;;;;;;;;;;;;;;;;;;;;;;;;;;;;;;;;;;;;;;;;;;;;;;;;;;;;;;;;;;;;;;;;;;;;;;;;;;;;;;;;;;;;;;;;;;;;;;;;;;;;;;;;;;;;;;;;;;;;;;;;;;;;;;;;;;;;;;;;;;;;;;poly(ADP-ribose) polymerase;;;;;;CBL4;;;;;;;;;ADH4;;;;;;;;;;;;;;;;;;;;;;ADP-glucose pyrophosphorylase large subunit;;;;;;;;;;;;;;;;;;;;;;;;;;;;;;;;;;;;;;;;;;;;;;;;;;;;;;;;;;;;;;;;;;;;;;;;;;;;;;;;;;;;;;;;;;;;;;;;;;;;;;;;;;;;;;;;;;;;;;;;;;;sbeIIb;;;;;;;;;;…
916	GO:0016020	CC	membrane	916/ 4817	5036/ 29474	0.18189038919778	0.0001174636399961	0.10242829407664	HORVU.MOREX.r3.1HG0000730;HORVU.MOREX.r3.1HG0000870;HORVU.MOREX.r3.1HG0000880;HORVU.MOREX.r3.1HG0001280;HORVU.MOREX.r3.1HG0001670;HORVU.MOREX.r3.1HG0001800;HORVU.MOREX.r3.1HG0001820;HORVU.MOREX.r3.1HG0003040;HORVU.MOREX.r3.1HG0003690;HORVU.MOREX.r3.1HG0004690;HORVU.MOREX.r3.1HG0005090;HORVU.MOREX.r3.1HG0005580;HORVU.MOREX.r3.1HG0006210;HORVU.MOREX.r3.1HG0006730;HORVU.MOREX.r3.1HG0006780;HORVU.MOR…	;;;;;;;;;;;;;;;;;;;;;;;;;;;;;;;;;;;;;;;;;;;;;;;;;;;;;;;;;;;;;;;;;;;;;;;;;;;;;;;;;;;;;;;;;;;;;;;;CBL4;;;;;;;;;;;;;;;;;;;;;;;;;;;;;;;;;;;;Mlo3;;;;;;;;;;;;;;;;;;;;;;;;;;;;;;;;;;;;;;;HvHAK1;;;;;;;;;;;;;;;;;;;;;;;;;;;;;;;;;;;;;;;;;;;;;;;;;;;;;;;;;;;;;;;;;;;;;;;;;;;;;;;;;;;;;;;;;;;;;;;;;;;;;;;;;;;;;;;;;;;;;;;boron transporter;;;;;;;;;;;;;;;;;;;;;;;;;;;;;;;;;;;;;;;;;;;;;;;;;;;;;;;;;;;;;;;;;;;;;;;;;;;;;;…
464	GO:0080090	BP	regulation of primary metabolic process	464/ 4817	2385/ 29474	0.19454926624738	2.766155020007E-5	0.12976033198853	HORVU.MOREX.r3.1HG0004280;HORVU.MOREX.r3.1HG0004290;HORVU.MOREX.r3.1HG0004320;HORVU.MOREX.r3.1HG0004540;HORVU.MOREX.r3.1HG0004690;HORVU.MOREX.r3.1HG0008900;HORVU.MOREX.r3.1HG0015190;HORVU.MOREX.r3.1HG0015250;HORVU.MOREX.r3.1HG0021740;HORVU.MOREX.r3.1HG0024800;HORVU.MOREX.r3.1HG0024860;HORVU.MOREX.r3.1HG0025660;HORVU.MOREX.r3.1HG0029360;HORVU.MOREX.r3.1HG0029890;HORVU.MOREX.r3.1HG0031260;HORVU.MOR…	;;CI-2;;;;;;;;;;;;AG2;;;;;;;;;;;;;;;;;;;;;;;;;;;;;;;;;;;;;;;;;;;;;;;;;;;;;;;;;;;;;;;;;;;;;;;;;;;;;;;;;;;;;;;;;;;;;;;;;;;;;;;;;;;;;bHLH;;;;;;;;;;;;;;;;;;AG1;;;;;;;;;;;;;;;;;;;;;;;;;;;;;;;;;;;;;;;;;;;;;;;;;;;;;;;;;;;;;;;;;;;;;;;;;;;;;;;;;;;;;;;;;;;;;;;;;;;;;;;;;;;;;;;;;;;;;;;;;;;;;;;;;;;;;;;;;;;;;;;;;;;;;;;;;;;;WRKY3;;;;;;;;;;;;;;;;;CBF9;CBF3;CBF10A;CBF6;;;;;;;;;;;;;;;;;;;;;;;;;;;;;;;;;;;;;;;;;;;;;…
33	GO:0097305	BP	response to alcohol	33/ 4817	99/ 29474	0.33333333333333	2.9753435636799E-5	0.13957336657222	HORVU.MOREX.r3.1HG0008070;HORVU.MOREX.r3.1HG0018260;HORVU.MOREX.r3.1HG0022750;HORVU.MOREX.r3.1HG0049040;HORVU.MOREX.r3.1HG0061770;HORVU.MOREX.r3.1HG0061780;HORVU.MOREX.r3.1HG0061790;HORVU.MOREX.r3.1HG0061800;HORVU.MOREX.r3.1HG0061820;HORVU.MOREX.r3.1HG0066800;HORVU.MOREX.r3.2HG0170210;HORVU.MOREX.r3.2HG0198070;HORVU.MOREX.r3.3HG0246210;HORVU.MOREX.r3.3HG0286890;HORVU.MOREX.r3.4HG0333810;HORVU.MOR…	;;;;;;;;;;;;;;;;;;;;Cat2;;;;;;DHN4;Dhn7;;;;;
74	GO:0044264	BP	cellular polysaccharide metabolic process	74/ 4817	285/ 29474	0.25964912280702	3.4803576651419E-5	0.16326357807181	HORVU.MOREX.r3.1HG0008070;HORVU.MOREX.r3.1HG0016210;HORVU.MOREX.r3.1HG0022500;HORVU.MOREX.r3.1HG0024140;HORVU.MOREX.r3.1HG0089050;HORVU.MOREX.r3.1HG0092020;HORVU.MOREX.r3.2HG0108190;HORVU.MOREX.r3.2HG0111610;HORVU.MOREX.r3.2HG0127250;HORVU.MOREX.r3.2HG0131920;HORVU.MOREX.r3.2HG0138340;HORVU.MOREX.r3.2HG0168310;HORVU.MOREX.r3.2HG0170370;HORVU.MOREX.r3.2HG0183860;HORVU.MOREX.r3.2HG0184980;HORVU.MOR…	;CelB2;starch synthase IIIa;;;ADP-glucose pyrophosphorylase large subunit;;;;;;;sbeIIb;;;;;starch synthase IIIb;;;;;;;;;;beta-1,3-glucanase II;;;;;;;;;;;;;;;;;;;;;;;;;;;;;;;;;;Cel8;;ADP-glucose pyrophosphorylase small subunit;;;;;;;;;;
38	GO:0098754	BP	detoxification	38/ 4817	121/ 29474	0.31404958677686	3.5977522808167E-5	0.16877055949311	HORVU.MOREX.r3.1HG0017460;HORVU.MOREX.r3.1HG0021710;HORVU.MOREX.r3.1HG0050070;HORVU.MOREX.r3.2HG0112560;HORVU.MOREX.r3.2HG0112580;HORVU.MOREX.r3.2HG0112610;HORVU.MOREX.r3.2HG0112720;HORVU.MOREX.r3.2HG0120840;HORVU.MOREX.r3.2HG0173960;HORVU.MOREX.r3.2HG0178700;HORVU.MOREX.r3.2HG0193390;HORVU.MOREX.r3.2HG0215250;HORVU.MOREX.r3.2HG0215540;HORVU.MOREX.r3.2HG0215610;HORVU.MOREX.r3.3HG0252910;HORVU.MOR…	;;;;;;;;;;;;;;;;;;;;;;;UGT;;Cat2;;;;;;;;;;;;
766	GO:0097367	MF	carbohydrate derivative binding	766/ 4817	4142/ 29474	0.18493481409947	6.610143844337E-5	0.17040950830701	HORVU.MOREX.r3.1HG0000690;HORVU.MOREX.r3.1HG0000730;HORVU.MOREX.r3.1HG0000990;HORVU.MOREX.r3.1HG0001010;HORVU.MOREX.r3.1HG0001020;HORVU.MOREX.r3.1HG0001030;HORVU.MOREX.r3.1HG0001280;HORVU.MOREX.r3.1HG0001470;HORVU.MOREX.r3.1HG0001510;HORVU.MOREX.r3.1HG0001650;HORVU.MOREX.r3.1HG0001660;HORVU.MOREX.r3.1HG0001670;HORVU.MOREX.r3.1HG0001700;HORVU.MOREX.r3.1HG0001730;HORVU.MOREX.r3.1HG0001800;HORVU.MOR…	;;;;;;;;;;;;;;;;;;;;;;;;;;;;;;;;;;;;;;;;;;;;;;;;;;;;;;;;;;;;;;;;;;;;;;;;;;;;;;;;;;;;;;;;;;;;;;;;;;;;;;;;;;;;;;;ADP-glucose pyrophosphorylase large subunit;;;;;;;;;;;;;;;;;;;;;;;;;;;;;;;;;;;;;;;;;;;;;;;;;;;;;;;;;;;;;;;;;;;;;;;;;;;;;;;;;;;;;;;;;;;;;;;;;;;;;;HvPKABA1;;;;;;;;;;;;;;;;;;;;;;;;;;;;;;;;;;;;;;;;;;;;;;;;;;;;;;;;;;;;;;;;;;;;;;;;;;;;;;;;;;;;;;;;;;;;;;;;;;;;;;;;;;;;;;;;;;;;;;;;;;;;;;;;;;;;;;;…
17	GO:0016998	BP	cell wall macromolecule catabolic process	17/ 4817	38/ 29474	0.44736842105263	3.6424694876941E-5	0.17086824366773	HORVU.MOREX.r3.1HG0063630;HORVU.MOREX.r3.1HG0089050;HORVU.MOREX.r3.2HG0138340;HORVU.MOREX.r3.2HG0178010;HORVU.MOREX.r3.2HG0178020;HORVU.MOREX.r3.2HG0183860;HORVU.MOREX.r3.2HG0217120;HORVU.MOREX.r3.3HG0281620;HORVU.MOREX.r3.3HG0307850;HORVU.MOREX.r3.4HG0334420;HORVU.MOREX.r3.4HG0398860;HORVU.MOREX.r3.5HG0519550;HORVU.MOREX.r3.5HG0519580;HORVU.MOREX.r3.6HG0592970;HORVU.MOREX.r3.6HG0600480;HORVU.MOR…	;;;;;;;;;;;;;;;;
457	GO:0051171	BP	regulation of nitrogen compound metabolic process	457/ 4817	2356/ 29474	0.19397283531409	4.1620681998288E-5	0.19524261925397	HORVU.MOREX.r3.1HG0004280;HORVU.MOREX.r3.1HG0004290;HORVU.MOREX.r3.1HG0004320;HORVU.MOREX.r3.1HG0004540;HORVU.MOREX.r3.1HG0004690;HORVU.MOREX.r3.1HG0008900;HORVU.MOREX.r3.1HG0015190;HORVU.MOREX.r3.1HG0015250;HORVU.MOREX.r3.1HG0021740;HORVU.MOREX.r3.1HG0024800;HORVU.MOREX.r3.1HG0024860;HORVU.MOREX.r3.1HG0025660;HORVU.MOREX.r3.1HG0029360;HORVU.MOREX.r3.1HG0029890;HORVU.MOREX.r3.1HG0031260;HORVU.MOR…	;;CI-2;;;;;;;;;;;;AG2;;;;;;;;;;;;;;;;;;;;;;;;;;;;;;;;;;;;;;;;;;;;;;;;;;;;;;;;;;;;;;;;;;;;;;;;;;;;;;;;;;;;;;;;;;;;;;;;;;;;;;;;;;;bHLH;;;;;;;;;;;;;;;;;;AG1;;;;;;;;;;;;;;;;;;;;;;;;;;;;;;;;;;;;;;;;;;;;;;;;;;;;;;;;;;;;;;;;;;;;;;;;;;;;;;;;;;;;;;;;;;;;;;;;;;;;;;;;;;;;;;;;;;;;;;;;;;;;;;;;;;;;;;;;;;;;;;;;;;;;;;;;;WRKY3;;;;;;;;;;;;;;;;;CBF9;CBF3;CBF10A;CBF6;;;;;;;;;;;;;;;;;;;;;;;;;;;;;;;;;;;;;;;;;;;;;;;;;;…
94	GO:0008194	MF	UDP-glycosyltransferase activity	94/ 4817	392/ 29474	0.23979591836735	8.3531871949154E-5	0.21534516588492	HORVU.MOREX.r3.1HG0013180;HORVU.MOREX.r3.1HG0022500;HORVU.MOREX.r3.1HG0024140;HORVU.MOREX.r3.1HG0027330;HORVU.MOREX.r3.1HG0050190;HORVU.MOREX.r3.1HG0067910;HORVU.MOREX.r3.1HG0070730;HORVU.MOREX.r3.1HG0077190;HORVU.MOREX.r3.1HG0082570;HORVU.MOREX.r3.1HG0082620;HORVU.MOREX.r3.1HG0092830;HORVU.MOREX.r3.2HG0099640;HORVU.MOREX.r3.2HG0106390;HORVU.MOREX.r3.2HG0107820;HORVU.MOREX.r3.2HG0107830;HORVU.MOR…	;starch synthase IIIa;;;;;;;;;;;;;;;;;;;;;UGT;;;;starch synthase IIIb;;;UGT;;;;;;;;;;;;;;;;;;;;;;;UGT;;;;;;;;;;;;;;;;;;;;;;;;;;;;;;;;;;;;;;;;;
837	GO:0000166	MF	nucleotide binding	837/ 4817	4562/ 29474	0.18347216133275	8.7994078189471E-5	0.22684873357246	HORVU.MOREX.r3.1HG0000690;HORVU.MOREX.r3.1HG0000730;HORVU.MOREX.r3.1HG0000990;HORVU.MOREX.r3.1HG0001010;HORVU.MOREX.r3.1HG0001020;HORVU.MOREX.r3.1HG0001030;HORVU.MOREX.r3.1HG0001280;HORVU.MOREX.r3.1HG0001470;HORVU.MOREX.r3.1HG0001510;HORVU.MOREX.r3.1HG0001650;HORVU.MOREX.r3.1HG0001660;HORVU.MOREX.r3.1HG0001670;HORVU.MOREX.r3.1HG0001700;HORVU.MOREX.r3.1HG0001730;HORVU.MOREX.r3.1HG0001800;HORVU.MOR…	;;;;;;;;;;;;;;;;;;;;;;;;;;;;;;;;;;;;;;;;;;;;;;;;;;;;;;;;;;;;;;;;;;;;;;;;;;;;;;;;;;;;;;;;;;;;;;;;;;;;;;;;;;;;;;;;;;;;;;ADP-glucose pyrophosphorylase large subunit;;;;;;;;;;;;;;;;;;;;;;;;;;;;;;;;;;;;;;;;;;;;;;;;;;;;;;;;;;;;;;;;;;;;;;;;;;;;;;;;;;;;;;;;;;;;;;;;;;;;;;;;;;;;;;;;;;;HvPKABA1;;;;;;;;;;;;;;;;;;;;;;;;;;;;;;;;;;;;;;;;;;;;;;;;;;;;;;;;;;;;;;;;;;;;;;;;;;;;;;;;;;;;;;;;;;;;;;;;;;;;;;;;;;;;;;;;;;;…
837	GO:1901265	MF	nucleoside phosphate binding	837/ 4817	4562/ 29474	0.18347216133275	8.7994078189471E-5	0.22684873357246	HORVU.MOREX.r3.1HG0000690;HORVU.MOREX.r3.1HG0000730;HORVU.MOREX.r3.1HG0000990;HORVU.MOREX.r3.1HG0001010;HORVU.MOREX.r3.1HG0001020;HORVU.MOREX.r3.1HG0001030;HORVU.MOREX.r3.1HG0001280;HORVU.MOREX.r3.1HG0001470;HORVU.MOREX.r3.1HG0001510;HORVU.MOREX.r3.1HG0001650;HORVU.MOREX.r3.1HG0001660;HORVU.MOREX.r3.1HG0001670;HORVU.MOREX.r3.1HG0001700;HORVU.MOREX.r3.1HG0001730;HORVU.MOREX.r3.1HG0001800;HORVU.MOR…	;;;;;;;;;;;;;;;;;;;;;;;;;;;;;;;;;;;;;;;;;;;;;;;;;;;;;;;;;;;;;;;;;;;;;;;;;;;;;;;;;;;;;;;;;;;;;;;;;;;;;;;;;;;;;;;;;;;;;;ADP-glucose pyrophosphorylase large subunit;;;;;;;;;;;;;;;;;;;;;;;;;;;;;;;;;;;;;;;;;;;;;;;;;;;;;;;;;;;;;;;;;;;;;;;;;;;;;;;;;;;;;;;;;;;;;;;;;;;;;;;;;;;;;;;;;;;HvPKABA1;;;;;;;;;;;;;;;;;;;;;;;;;;;;;;;;;;;;;;;;;;;;;;;;;;;;;;;;;;;;;;;;;;;;;;;;;;;;;;;;;;;;;;;;;;;;;;;;;;;;;;;;;;;;;;;;;;;…
37	GO:1990748	BP	cellular detoxification	37/ 4817	118/ 29474	0.3135593220339	4.8672267256029E-5	0.22832160569803	HORVU.MOREX.r3.1HG0017460;HORVU.MOREX.r3.1HG0021710;HORVU.MOREX.r3.1HG0050070;HORVU.MOREX.r3.2HG0112560;HORVU.MOREX.r3.2HG0112580;HORVU.MOREX.r3.2HG0112610;HORVU.MOREX.r3.2HG0112720;HORVU.MOREX.r3.2HG0120840;HORVU.MOREX.r3.2HG0173960;HORVU.MOREX.r3.2HG0178700;HORVU.MOREX.r3.2HG0193390;HORVU.MOREX.r3.2HG0215250;HORVU.MOREX.r3.2HG0215540;HORVU.MOREX.r3.2HG0215610;HORVU.MOREX.r3.3HG0252910;HORVU.MOR…	;;;;;;;;;;;;;;;;;;;;;;;;Cat2;;;;;;;;;;;;
416	GO:0016491	MF	oxidoreductase activity	416/ 4817	2141/ 29474	0.19430172816441	8.9079227163303E-5	0.22964624762699	HORVU.MOREX.r3.1HG0002280;HORVU.MOREX.r3.1HG0002380;HORVU.MOREX.r3.1HG0008790;HORVU.MOREX.r3.1HG0012020;HORVU.MOREX.r3.1HG0014530;HORVU.MOREX.r3.1HG0014590;HORVU.MOREX.r3.1HG0017460;HORVU.MOREX.r3.1HG0017620;HORVU.MOREX.r3.1HG0018800;HORVU.MOREX.r3.1HG0020450;HORVU.MOREX.r3.1HG0021710;HORVU.MOREX.r3.1HG0021960;HORVU.MOREX.r3.1HG0021970;HORVU.MOREX.r3.1HG0029730;HORVU.MOREX.r3.1HG0037500;HORVU.MOR…	;;;;;;;;;;;;;;;;;;;;;;;;;;;;;;;;;ADH4;;;;;;;;;;;;;;;;;;;;;;;;;;;;;;;;;;;;;;;;;;;;;;;;;;;;;;;;;;;;;;;;;;;;;;;;;;;;;;;;;;;;;;;;;;;;;;;;;;;;;;;;;;;;;;;;;;;;;;;;;;;;;;;;;;;;;;;;;;;;;;;;;;;;;;;;;;;;;;;;;;;;;;;;;;;;;;;;;;;;;;;;;;;;;;;;;;;;;;;;;;;;;;;;;;;;;;;;;;;;;;;;;LoxC;;;;;;;;;;;;;;;;;;;;GA20ox1;;;;Cat2;;;Ldh;;;;;;;;;;;;;;;;;;;;;;;;;;;;;;;;;;;;;;;;;;;;;;;;;;;;;;;;;;;;;;;;;;;;;;;;ALDH2;;;;;;;;;;;;;;;…
11	GO:0005732	CC	sno(s)RNA-containing ribonucleoprotein complex	11/ 4817	22/ 29474	0.5	0.0002646572948571	0.23078116111547	HORVU.MOREX.r3.1HG0067270;HORVU.MOREX.r3.2HG0114930;HORVU.MOREX.r3.2HG0116280;HORVU.MOREX.r3.3HG0315120;HORVU.MOREX.r3.4HG0361950;HORVU.MOREX.r3.4HG0371500;HORVU.MOREX.r3.4HG0372290;HORVU.MOREX.r3.6HG0594100;HORVU.MOREX.r3.6HG0611730;HORVU.MOREX.r3.6HG0630670;HORVU.MOREX.r3.7HG0738150	;;;;;;;;;;
34	GO:0098869	BP	cellular oxidant detoxification	34/ 4817	105/ 29474	0.32380952380952	4.9797119910491E-5	0.23359828950011	HORVU.MOREX.r3.1HG0017460;HORVU.MOREX.r3.1HG0021710;HORVU.MOREX.r3.1HG0050070;HORVU.MOREX.r3.2HG0112560;HORVU.MOREX.r3.2HG0112580;HORVU.MOREX.r3.2HG0112610;HORVU.MOREX.r3.2HG0112720;HORVU.MOREX.r3.2HG0120840;HORVU.MOREX.r3.2HG0173960;HORVU.MOREX.r3.2HG0178700;HORVU.MOREX.r3.2HG0193390;HORVU.MOREX.r3.2HG0215250;HORVU.MOREX.r3.2HG0215540;HORVU.MOREX.r3.2HG0215610;HORVU.MOREX.r3.3HG0303410;HORVU.MOR…	;;;;;;;;;;;;;;;;;;;;;;;Cat2;;;;;;;;;;
119	GO:0030234	MF	enzyme regulator activity	119/ 4817	521/ 29474	0.22840690978887	9.8180498169817E-5	0.25310932428179	HORVU.MOREX.r3.1HG0004280;HORVU.MOREX.r3.1HG0004290;HORVU.MOREX.r3.1HG0004320;HORVU.MOREX.r3.1HG0007740;HORVU.MOREX.r3.1HG0012520;HORVU.MOREX.r3.1HG0050140;HORVU.MOREX.r3.1HG0050180;HORVU.MOREX.r3.1HG0053300;HORVU.MOREX.r3.1HG0059220;HORVU.MOREX.r3.1HG0064610;HORVU.MOREX.r3.1HG0067070;HORVU.MOREX.r3.1HG0067140;HORVU.MOREX.r3.1HG0067160;HORVU.MOREX.r3.1HG0067190;HORVU.MOREX.r3.1HG0072760;HORVU.MOR…	;;CI-2;;;;;;;;;;;;;;;;;;;;;;;;;;;;;;;;;;;;;;;;;;;;;;;;;;;;;;;;;;;;;;;;;;;;;;;;;;;;;;;;;;;;;;;;;;;;;;;;;;;;;;;;;;;;;;;;;;;;
39	GO:0000987	MF	cis-regulatory region sequence-specific DNA binding	39/ 4817	130/ 29474	0.3	0.0001090880131085	0.28122889779391	HORVU.MOREX.r3.1HG0024860;HORVU.MOREX.r3.1HG0082040;HORVU.MOREX.r3.1HG0083950;HORVU.MOREX.r3.2HG0108550;HORVU.MOREX.r3.2HG0126410;HORVU.MOREX.r3.2HG0187550;HORVU.MOREX.r3.3HG0219210;HORVU.MOREX.r3.3HG0249020;HORVU.MOREX.r3.3HG0286890;HORVU.MOREX.r3.3HG0298680;HORVU.MOREX.r3.3HG0301170;HORVU.MOREX.r3.3HG0308990;HORVU.MOREX.r3.4HG0339120;HORVU.MOREX.r3.4HG0339810;HORVU.MOREX.r3.4HG0383040;HORVU.MOR…	;;;;;;bHLH;;;;;;;;;;;;;;;;;;;;;;;;;;;;AGAMOUS LIKE9-like protein;;;;APETALA3-like protein
6	GO:0004820	MF	glycine-tRNA ligase activity	6/ 4817	7/ 29474	0.85714285714286	0.0001144250150362	0.29498768876333	HORVU.MOREX.r3.2HG0164410;HORVU.MOREX.r3.5HG0481160;HORVU.MOREX.r3.7HG0634860;HORVU.MOREX.r3.7HG0634880;HORVU.MOREX.r3.7HG0634930;HORVU.MOREX.r3.7HG0634950	;;;;;
55	GO:0030247	MF	polysaccharide binding	55/ 4817	203/ 29474	0.27093596059113	0.0001176968468127	0.30342247108319	HORVU.MOREX.r3.1HG0001650;HORVU.MOREX.r3.1HG0001660;HORVU.MOREX.r3.1HG0001670;HORVU.MOREX.r3.1HG0001700;HORVU.MOREX.r3.1HG0001730;HORVU.MOREX.r3.1HG0001800;HORVU.MOREX.r3.1HG0001810;HORVU.MOREX.r3.1HG0001820;HORVU.MOREX.r3.1HG0002830;HORVU.MOREX.r3.1HG0002840;HORVU.MOREX.r3.1HG0002920;HORVU.MOREX.r3.1HG0002990;HORVU.MOREX.r3.1HG0003040;HORVU.MOREX.r3.1HG0006210;HORVU.MOREX.r3.1HG0022500;HORVU.MOR…	;;;;;;;;;;;;;;starch synthase IIIa;starch synthase IIIb;;;;;;;;;;;;;;;;;;;;;;;;;;;;;;;;;;;;;;;
68	GO:0065009	BP	regulation of molecular function	68/ 4817	262/ 29474	0.25954198473282	7.0314694048518E-5	0.3298462297816	HORVU.MOREX.r3.1HG0004280;HORVU.MOREX.r3.1HG0004290;HORVU.MOREX.r3.1HG0004320;HORVU.MOREX.r3.1HG0050180;HORVU.MOREX.r3.1HG0057570;HORVU.MOREX.r3.1HG0065100;HORVU.MOREX.r3.1HG0072760;HORVU.MOREX.r3.2HG0108630;HORVU.MOREX.r3.2HG0122620;HORVU.MOREX.r3.2HG0155760;HORVU.MOREX.r3.2HG0171020;HORVU.MOREX.r3.2HG0183360;HORVU.MOREX.r3.2HG0185490;HORVU.MOREX.r3.2HG0189440;HORVU.MOREX.r3.2HG0197330;HORVU.MOR…	;;CI-2;;;;;;;;;;;;;;;;;;;;;;;;;;;;;;;;;;;;;;;;;;;;;;;;;;;;;;;;;;;;;;;;;
757	GO:0032553	MF	ribonucleotide binding	757/ 4817	4110/ 29474	0.18418491484185	0.0001325873565281	0.3418102051296	HORVU.MOREX.r3.1HG0000690;HORVU.MOREX.r3.1HG0000730;HORVU.MOREX.r3.1HG0000990;HORVU.MOREX.r3.1HG0001010;HORVU.MOREX.r3.1HG0001020;HORVU.MOREX.r3.1HG0001030;HORVU.MOREX.r3.1HG0001280;HORVU.MOREX.r3.1HG0001470;HORVU.MOREX.r3.1HG0001510;HORVU.MOREX.r3.1HG0001650;HORVU.MOREX.r3.1HG0001660;HORVU.MOREX.r3.1HG0001670;HORVU.MOREX.r3.1HG0001700;HORVU.MOREX.r3.1HG0001730;HORVU.MOREX.r3.1HG0001800;HORVU.MOR…	;;;;;;;;;;;;;;;;;;;;;;;;;;;;;;;;;;;;;;;;;;;;;;;;;;;;;;;;;;;;;;;;;;;;;;;;;;;;;;;;;;;;;;;;;;;;;;;;;;;;;;;;;;;;;ADP-glucose pyrophosphorylase large subunit;;;;;;;;;;;;;;;;;;;;;;;;;;;;;;;;;;;;;;;;;;;;;;;;;;;;;;;;;;;;;;;;;;;;;;;;;;;;;;;;;;;;;;;;;;;;;;;;;;;;HvPKABA1;;;;;;;;;;;;;;;;;;;;;;;;;;;;;;;;;;;;;;;;;;;;;;;;;;;;;;;;;;;;;;;;;;;;;;;;;;;;;;;;;;;;;;;;;;;;;;;;;;;;;;;;;;;;;;;;;;;;;;;;;;;;;;;;;;;;;;;;;;;…
20	GO:0051346	BP	negative regulation of hydrolase activity	20/ 4817	51/ 29474	0.3921568627451	7.7558174938239E-5	0.36382539863528	HORVU.MOREX.r3.1HG0004280;HORVU.MOREX.r3.1HG0004290;HORVU.MOREX.r3.1HG0004320;HORVU.MOREX.r3.1HG0072760;HORVU.MOREX.r3.2HG0122620;HORVU.MOREX.r3.2HG0183360;HORVU.MOREX.r3.2HG0215010;HORVU.MOREX.r3.3HG0222380;HORVU.MOREX.r3.3HG0222410;HORVU.MOREX.r3.3HG0222570;HORVU.MOREX.r3.3HG0234040;HORVU.MOREX.r3.3HG0287360;HORVU.MOREX.r3.4HG0381990;HORVU.MOREX.r3.4HG0397820;HORVU.MOREX.r3.5HG0493360;HORVU.MOR…	;;CI-2;;;;;;;;;;;;;;;;;
15	GO:0031408	BP	oxylipin biosynthetic process	15/ 4817	33/ 29474	0.45454545454545	8.3286527934368E-5	0.39069710254012	HORVU.MOREX.r3.1HG0002280;HORVU.MOREX.r3.1HG0002380;HORVU.MOREX.r3.1HG0056730;HORVU.MOREX.r3.2HG0099170;HORVU.MOREX.r3.2HG0170590;HORVU.MOREX.r3.2HG0206860;HORVU.MOREX.r3.4HG0335790;HORVU.MOREX.r3.4HG0404940;HORVU.MOREX.r3.5HG0509200;HORVU.MOREX.r3.5HG0509210;HORVU.MOREX.r3.6HG0573420;HORVU.MOREX.r3.7HG0637280;HORVU.MOREX.r3.7HG0664250;HORVU.MOREX.r3.7HG0664260;HORVU.MOREX.r3.7HG0664270	;;;;;;;;LoxC;;;;;;
32	GO:0009737	BP	response to abscisic acid	32/ 4817	98/ 29474	0.3265306122449	8.6301313853843E-5	0.40483946328838	HORVU.MOREX.r3.1HG0008070;HORVU.MOREX.r3.1HG0018260;HORVU.MOREX.r3.1HG0022750;HORVU.MOREX.r3.1HG0049040;HORVU.MOREX.r3.1HG0061770;HORVU.MOREX.r3.1HG0061780;HORVU.MOREX.r3.1HG0061790;HORVU.MOREX.r3.1HG0061800;HORVU.MOREX.r3.1HG0061820;HORVU.MOREX.r3.1HG0066800;HORVU.MOREX.r3.2HG0170210;HORVU.MOREX.r3.2HG0198070;HORVU.MOREX.r3.3HG0246210;HORVU.MOREX.r3.3HG0286890;HORVU.MOREX.r3.4HG0333810;HORVU.MOR…	;;;;;;;;;;;;;;;;;;;Cat2;;;;;;DHN4;Dhn7;;;;;
22	GO:0010411	BP	xyloglucan metabolic process	22/ 4817	58/ 29474	0.37931034482759	9.4526605329019E-5	0.44342430559843	HORVU.MOREX.r3.2HG0192890;HORVU.MOREX.r3.2HG0192960;HORVU.MOREX.r3.2HG0199620;HORVU.MOREX.r3.3HG0233990;HORVU.MOREX.r3.3HG0234000;HORVU.MOREX.r3.4HG0358980;HORVU.MOREX.r3.4HG0383570;HORVU.MOREX.r3.4HG0418230;HORVU.MOREX.r3.5HG0459700;HORVU.MOREX.r3.5HG0478830;HORVU.MOREX.r3.6HG0605940;HORVU.MOREX.r3.6HG0617690;HORVU.MOREX.r3.6HG0632000;HORVU.MOREX.r3.7HG0644250;HORVU.MOREX.r3.7HG0651010;HORVU.MOR…	;;;;;;;;;;;;;;;;;;;;;
44	GO:0000160	BP	phosphorelay signal transduction system	44/ 4817	152/ 29474	0.28947368421053	9.5468874958737E-5	0.44784449243144	HORVU.MOREX.r3.1HG0060770;HORVU.MOREX.r3.1HG0083130;HORVU.MOREX.r3.1HG0083140;HORVU.MOREX.r3.2HG0107710;HORVU.MOREX.r3.2HG0112960;HORVU.MOREX.r3.2HG0172880;HORVU.MOREX.r3.2HG0182740;HORVU.MOREX.r3.2HG0190070;HORVU.MOREX.r3.3HG0252670;HORVU.MOREX.r3.3HG0252680;HORVU.MOREX.r3.3HG0252690;HORVU.MOREX.r3.3HG0252720;HORVU.MOREX.r3.3HG0252730;HORVU.MOREX.r3.3HG0305420;HORVU.MOREX.r3.3HG0310920;HORVU.MOR…	;;;;;;;;;;;;;;;;;;;;;;;;;;;;;;AP2/EREBP-like protein;;TOC1;;;;;;;;;;;
15	GO:0030597	MF	RNA glycosylase activity	15/ 4817	35/ 29474	0.42857142857143	0.0001882045924763	0.48519143940395	HORVU.MOREX.r3.1HG0059440;HORVU.MOREX.r3.2HG0216250;HORVU.MOREX.r3.2HG0216270;HORVU.MOREX.r3.2HG0216290;HORVU.MOREX.r3.2HG0216340;HORVU.MOREX.r3.2HG0217550;HORVU.MOREX.r3.3HG0228400;HORVU.MOREX.r3.4HG0405350;HORVU.MOREX.r3.4HG0415110;HORVU.MOREX.r3.4HG0415130;HORVU.MOREX.r3.4HG0417700;HORVU.MOREX.r3.5HG0525770;HORVU.MOREX.r3.5HG0525790;HORVU.MOREX.r3.5HG0527430;HORVU.MOREX.r3.7HG0685280	;;;;;;;;;;;;;;
358	GO:0004672	MF	protein kinase activity	358/ 4817	1835/ 29474	0.19509536784741	0.0002005308770638	0.51696860107062	HORVU.MOREX.r3.1HG0000690;HORVU.MOREX.r3.1HG0000730;HORVU.MOREX.r3.1HG0001280;HORVU.MOREX.r3.1HG0001650;HORVU.MOREX.r3.1HG0001660;HORVU.MOREX.r3.1HG0001670;HORVU.MOREX.r3.1HG0001700;HORVU.MOREX.r3.1HG0001730;HORVU.MOREX.r3.1HG0001800;HORVU.MOREX.r3.1HG0001810;HORVU.MOREX.r3.1HG0001820;HORVU.MOREX.r3.1HG0001840;HORVU.MOREX.r3.1HG0002830;HORVU.MOREX.r3.1HG0002840;HORVU.MOREX.r3.1HG0002920;HORVU.MOR…	;;;;;;;;;;;;;;;;;;;;;;;;;;;;;;;;;;;;;;;;;;;;;;;;;;;;;;;;;;;;;;;;;;;;;;;;;;;;;;;;;;;;;;;;;;;;;;HvPKABA1;;;;;;;;;;;;;;;;;;;;;;;;;;;;;;;;;;;;;;;;;;;;;;;;;;;;;;;;;;;;;;;;;;;;;;;;;;;;;;;;;;;;;;;;;;;;;;;;;;;;;;;;;;;;;;;;;;;;;;;;;;;;;;;;;;;;;;;;;;;;;;;;;;;;;MKK3;;;;;;;;;;;;;;;;;;;;;;;;;;;;;;;;;;;;;;;;;;;;;;;;;;;;;;;Rpg1;;serine/threonine kinase-like protein ABC1037;putative serine-threonine protein kina…
750	GO:0017076	MF	purine nucleotide binding	750/ 4817	4083/ 29474	0.18368846436444	0.0002007959423555	0.51765193939262	HORVU.MOREX.r3.1HG0000690;HORVU.MOREX.r3.1HG0000730;HORVU.MOREX.r3.1HG0000990;HORVU.MOREX.r3.1HG0001010;HORVU.MOREX.r3.1HG0001020;HORVU.MOREX.r3.1HG0001030;HORVU.MOREX.r3.1HG0001280;HORVU.MOREX.r3.1HG0001470;HORVU.MOREX.r3.1HG0001510;HORVU.MOREX.r3.1HG0001650;HORVU.MOREX.r3.1HG0001660;HORVU.MOREX.r3.1HG0001670;HORVU.MOREX.r3.1HG0001700;HORVU.MOREX.r3.1HG0001730;HORVU.MOREX.r3.1HG0001800;HORVU.MOR…	;;;;;;;;;;;;;;;;;;;;;;;;;;;;;;;;;;;;;;;;;;;;;;;;;;;;;;;;;;;;;;;;;;;;;;;;;;;;;;;;;;;;;;;;;;;;;;;;;;;;;;;;;;ADP-glucose pyrophosphorylase large subunit;;;;;;;;;;;;;;;;;;;;;;;;;;;;;;;;;;;;;;;;;;;;;;;;;;;;;;;;;;;;;;;;;;;;;;;;;;;;;;;;;;;;;;;;;;;;;;;;;;;HvPKABA1;;;;;;;;;;;;;;;;;;;;;;;;;;;;;;;;;;;;;;;;;;;;;;;;;;;;;;;;;;;;;;;;;;;;;;;;;;;;;;;;;;;;;;;;;;;;;;;;;;;;;;;;;;;;;;;;;;;;;;;;;;;;;;;;;;;;;;;;;;;;;;;…
53	GO:0000786	CC	nucleosome	53/ 4817	206/ 29474	0.25728155339806	0.000600161905646	0.52334118172332	HORVU.MOREX.r3.1HG0006650;HORVU.MOREX.r3.1HG0023620;HORVU.MOREX.r3.1HG0052550;HORVU.MOREX.r3.1HG0054500;HORVU.MOREX.r3.1HG0068370;HORVU.MOREX.r3.1HG0073030;HORVU.MOREX.r3.1HG0080230;HORVU.MOREX.r3.1HG0080770;HORVU.MOREX.r3.1HG0090650;HORVU.MOREX.r3.1HG0091770;HORVU.MOREX.r3.2HG0138280;HORVU.MOREX.r3.2HG0189940;HORVU.MOREX.r3.2HG0191380;HORVU.MOREX.r3.2HG0197710;HORVU.MOREX.r3.3HG0235630;HORVU.MOR…	;;;;;;;;;;;;;;;;;;;;;;;;;;;;;;;;;;;;;;;;;;;;;;;;;;;;
6	GO:0006426	BP	glycyl-tRNA aminoacylation	6/ 4817	7/ 29474	0.85714285714286	0.0001144250150362	0.53676774553483	HORVU.MOREX.r3.2HG0164410;HORVU.MOREX.r3.5HG0481160;HORVU.MOREX.r3.7HG0634860;HORVU.MOREX.r3.7HG0634880;HORVU.MOREX.r3.7HG0634930;HORVU.MOREX.r3.7HG0634950	;;;;;
56	GO:0044815	CC	DNA packaging complex	56/ 4817	221/ 29474	0.25339366515837	0.0006627373275676	0.57790694963899	HORVU.MOREX.r3.1HG0006650;HORVU.MOREX.r3.1HG0023620;HORVU.MOREX.r3.1HG0052550;HORVU.MOREX.r3.1HG0054500;HORVU.MOREX.r3.1HG0068370;HORVU.MOREX.r3.1HG0073030;HORVU.MOREX.r3.1HG0080230;HORVU.MOREX.r3.1HG0080770;HORVU.MOREX.r3.1HG0090650;HORVU.MOREX.r3.1HG0091770;HORVU.MOREX.r3.1HG0092050;HORVU.MOREX.r3.2HG0138280;HORVU.MOREX.r3.2HG0152470;HORVU.MOREX.r3.2HG0189940;HORVU.MOREX.r3.2HG0191380;HORVU.MOR…	;;;;;;;;;;;;;;;;;;;;;;;;;;;;;;;;;;;;;;;;;;;;;;;;;;;;;;;
12	GO:0102726	MF	DIMBOA glucoside beta-D-glucosidase activity	12/ 4817	25/ 29474	0.48	0.0002272946937309	0.58596572043828	HORVU.MOREX.r3.2HG0117660;HORVU.MOREX.r3.2HG0181470;HORVU.MOREX.r3.2HG0205890;HORVU.MOREX.r3.3HG0218760;HORVU.MOREX.r3.3HG0296310;HORVU.MOREX.r3.3HG0312790;HORVU.MOREX.r3.5HG0490890;HORVU.MOREX.r3.5HG0495330;HORVU.MOREX.r3.5HG0495430;HORVU.MOREX.r3.7HG0675410;HORVU.MOREX.r3.7HG0717390;HORVU.MOREX.r3.7HG0732230	beta-glucosidase;;;;;;;;;;;
37	GO:0051248	BP	negative regulation of protein metabolic process	37/ 4817	123/ 29474	0.30081300813008	0.0001265865342122	0.59381743198989	HORVU.MOREX.r3.1HG0004280;HORVU.MOREX.r3.1HG0004290;HORVU.MOREX.r3.1HG0004320;HORVU.MOREX.r3.1HG0004690;HORVU.MOREX.r3.1HG0059440;HORVU.MOREX.r3.1HG0072760;HORVU.MOREX.r3.2HG0122620;HORVU.MOREX.r3.2HG0183360;HORVU.MOREX.r3.2HG0215010;HORVU.MOREX.r3.2HG0216250;HORVU.MOREX.r3.2HG0216270;HORVU.MOREX.r3.2HG0216290;HORVU.MOREX.r3.2HG0216340;HORVU.MOREX.r3.2HG0217550;HORVU.MOREX.r3.3HG0222380;HORVU.MOR…	;;CI-2;;;;;;;;;;;;;;;;;;;;;;;;;;;;;;;;;;
15	GO:0031407	BP	oxylipin metabolic process	15/ 4817	34/ 29474	0.44117647058824	0.0001265925937253	0.59384585716559	HORVU.MOREX.r3.1HG0002280;HORVU.MOREX.r3.1HG0002380;HORVU.MOREX.r3.1HG0056730;HORVU.MOREX.r3.2HG0099170;HORVU.MOREX.r3.2HG0170590;HORVU.MOREX.r3.2HG0206860;HORVU.MOREX.r3.4HG0335790;HORVU.MOREX.r3.4HG0404940;HORVU.MOREX.r3.5HG0509200;HORVU.MOREX.r3.5HG0509210;HORVU.MOREX.r3.6HG0573420;HORVU.MOREX.r3.7HG0637280;HORVU.MOREX.r3.7HG0664250;HORVU.MOREX.r3.7HG0664260;HORVU.MOREX.r3.7HG0664270	;;;;;;;;LoxC;;;;;;
18	GO:0003333	BP	amino acid transmembrane transport	18/ 4817	45/ 29474	0.4	0.0001296053919046	0.60797889342464	HORVU.MOREX.r3.2HG0115940;HORVU.MOREX.r3.2HG0173380;HORVU.MOREX.r3.2HG0174620;HORVU.MOREX.r3.3HG0273060;HORVU.MOREX.r3.3HG0298070;HORVU.MOREX.r3.3HG0304510;HORVU.MOREX.r3.3HG0307250;HORVU.MOREX.r3.4HG0391170;HORVU.MOREX.r3.4HG0392470;HORVU.MOREX.r3.4HG0397300;HORVU.MOREX.r3.5HG0449160;HORVU.MOREX.r3.5HG0456090;HORVU.MOREX.r3.6HG0574850;HORVU.MOREX.r3.6HG0603010;HORVU.MOREX.r3.6HG0622520;HORVU.MOR…	;;;;;;;;;;;;;;;;;
18	GO:0052547	BP	regulation of peptidase activity	18/ 4817	45/ 29474	0.4	0.0001296053919046	0.60797889342464	HORVU.MOREX.r3.1HG0004280;HORVU.MOREX.r3.1HG0004290;HORVU.MOREX.r3.1HG0004320;HORVU.MOREX.r3.1HG0072760;HORVU.MOREX.r3.2HG0122620;HORVU.MOREX.r3.2HG0183360;HORVU.MOREX.r3.2HG0215010;HORVU.MOREX.r3.3HG0222380;HORVU.MOREX.r3.3HG0222410;HORVU.MOREX.r3.3HG0222570;HORVU.MOREX.r3.3HG0234040;HORVU.MOREX.r3.3HG0287360;HORVU.MOREX.r3.4HG0397820;HORVU.MOREX.r3.5HG0493360;HORVU.MOREX.r3.5HG0515360;HORVU.MOR…	;;CI-2;;;;;;;;;;;;;;;
18	GO:0010466	BP	negative regulation of peptidase activity	18/ 4817	45/ 29474	0.4	0.0001296053919046	0.60797889342464	HORVU.MOREX.r3.1HG0004280;HORVU.MOREX.r3.1HG0004290;HORVU.MOREX.r3.1HG0004320;HORVU.MOREX.r3.1HG0072760;HORVU.MOREX.r3.2HG0122620;HORVU.MOREX.r3.2HG0183360;HORVU.MOREX.r3.2HG0215010;HORVU.MOREX.r3.3HG0222380;HORVU.MOREX.r3.3HG0222410;HORVU.MOREX.r3.3HG0222570;HORVU.MOREX.r3.3HG0234040;HORVU.MOREX.r3.3HG0287360;HORVU.MOREX.r3.4HG0397820;HORVU.MOREX.r3.5HG0493360;HORVU.MOREX.r3.5HG0515360;HORVU.MOR…	;;CI-2;;;;;;;;;;;;;;;
22	GO:0009736	BP	cytokinin-activated signaling pathway	22/ 4817	60/ 29474	0.36666666666667	0.0001356324471001	0.63625180934674	HORVU.MOREX.r3.2HG0107710;HORVU.MOREX.r3.2HG0182740;HORVU.MOREX.r3.2HG0197960;HORVU.MOREX.r3.3HG0225630;HORVU.MOREX.r3.3HG0310920;HORVU.MOREX.r3.3HG0321410;HORVU.MOREX.r3.4HG0332480;HORVU.MOREX.r3.4HG0332490;HORVU.MOREX.r3.4HG0332500;HORVU.MOREX.r3.5HG0460770;HORVU.MOREX.r3.5HG0488450;HORVU.MOREX.r3.5HG0498830;HORVU.MOREX.r3.6HG0540840;HORVU.MOREX.r3.6HG0541170;HORVU.MOREX.r3.6HG0542660;HORVU.MOR…	;;;;;;;;;;;;;;;;;TOC1;;;;
65	GO:0050790	BP	regulation of catalytic activity	65/ 4817	252/ 29474	0.25793650793651	0.0001471841171493	0.69044069354761	HORVU.MOREX.r3.1HG0004280;HORVU.MOREX.r3.1HG0004290;HORVU.MOREX.r3.1HG0004320;HORVU.MOREX.r3.1HG0050180;HORVU.MOREX.r3.1HG0057570;HORVU.MOREX.r3.1HG0065100;HORVU.MOREX.r3.1HG0072760;HORVU.MOREX.r3.2HG0108630;HORVU.MOREX.r3.2HG0122620;HORVU.MOREX.r3.2HG0155760;HORVU.MOREX.r3.2HG0171020;HORVU.MOREX.r3.2HG0183360;HORVU.MOREX.r3.2HG0185490;HORVU.MOREX.r3.2HG0189440;HORVU.MOREX.r3.2HG0197330;HORVU.MOR…	;;CI-2;;;;;;;;;;;;;;;;;;;;;;;;;;;;;;;;;;;;;;;;;;;;;;;;;;;;;;;;;;;;;;
746	GO:0032555	MF	purine ribonucleotide binding	746/ 4817	4071/ 29474	0.18324735937116	0.0002821025470057	0.72726036618071	HORVU.MOREX.r3.1HG0000690;HORVU.MOREX.r3.1HG0000730;HORVU.MOREX.r3.1HG0000990;HORVU.MOREX.r3.1HG0001010;HORVU.MOREX.r3.1HG0001020;HORVU.MOREX.r3.1HG0001030;HORVU.MOREX.r3.1HG0001280;HORVU.MOREX.r3.1HG0001470;HORVU.MOREX.r3.1HG0001510;HORVU.MOREX.r3.1HG0001650;HORVU.MOREX.r3.1HG0001660;HORVU.MOREX.r3.1HG0001670;HORVU.MOREX.r3.1HG0001700;HORVU.MOREX.r3.1HG0001730;HORVU.MOREX.r3.1HG0001800;HORVU.MOR…	;;;;;;;;;;;;;;;;;;;;;;;;;;;;;;;;;;;;;;;;;;;;;;;;;;;;;;;;;;;;;;;;;;;;;;;;;;;;;;;;;;;;;;;;;;;;;;;;;;;;;;;;;;ADP-glucose pyrophosphorylase large subunit;;;;;;;;;;;;;;;;;;;;;;;;;;;;;;;;;;;;;;;;;;;;;;;;;;;;;;;;;;;;;;;;;;;;;;;;;;;;;;;;;;;;;;;;;;;;;;;;;;HvPKABA1;;;;;;;;;;;;;;;;;;;;;;;;;;;;;;;;;;;;;;;;;;;;;;;;;;;;;;;;;;;;;;;;;;;;;;;;;;;;;;;;;;;;;;;;;;;;;;;;;;;;;;;;;;;;;;;;;;;;;;;;;;;;;;;;;;;;;;;;;;;;;;;;…
9	GO:0008061	MF	chitin binding	9/ 4817	16/ 29474	0.5625	0.0003131053511537	0.80718559527445	HORVU.MOREX.r3.1HG0063630;HORVU.MOREX.r3.1HG0078800;HORVU.MOREX.r3.2HG0178010;HORVU.MOREX.r3.2HG0178020;HORVU.MOREX.r3.2HG0217120;HORVU.MOREX.r3.3HG0281620;HORVU.MOREX.r3.6HG0592970;HORVU.MOREX.r3.7HG0742440;HORVU.MOREX.r3.7HG0751750	;;;;;;;;
18	GO:0045861	BP	negative regulation of proteolysis	18/ 4817	46/ 29474	0.39130434782609	0.0001805969325299	0.84718	HORVU.MOREX.r3.1HG0004280;HORVU.MOREX.r3.1HG0004290;HORVU.MOREX.r3.1HG0004320;HORVU.MOREX.r3.1HG0072760;HORVU.MOREX.r3.2HG0122620;HORVU.MOREX.r3.2HG0183360;HORVU.MOREX.r3.2HG0215010;HORVU.MOREX.r3.3HG0222380;HORVU.MOREX.r3.3HG0222410;HORVU.MOREX.r3.3HG0222570;HORVU.MOREX.r3.3HG0234040;HORVU.MOREX.r3.3HG0287360;HORVU.MOREX.r3.4HG0397820;HORVU.MOREX.r3.5HG0493360;HORVU.MOREX.r3.5HG0515360;HORVU.MOR…	;;CI-2;;;;;;;;;;;;;;;
40	GO:0016831	MF	carboxy-lyase activity	40/ 4817	142/ 29474	0.28169014084507	0.0003635255382333	0.93716883756553	HORVU.MOREX.r3.1HG0010600;HORVU.MOREX.r3.1HG0037500;HORVU.MOREX.r3.2HG0104730;HORVU.MOREX.r3.2HG0104740;HORVU.MOREX.r3.2HG0104760;HORVU.MOREX.r3.2HG0104780;HORVU.MOREX.r3.2HG0106770;HORVU.MOREX.r3.2HG0106810;HORVU.MOREX.r3.2HG0171750;HORVU.MOREX.r3.2HG0205260;HORVU.MOREX.r3.2HG0205290;HORVU.MOREX.r3.2HG0205310;HORVU.MOREX.r3.3HG0290090;HORVU.MOREX.r3.3HG0321170;HORVU.MOREX.r3.3HG0325680;HORVU.MOR…	;;;;;;;;;;;;;;;;;;;;;;;;;;;;;;;;;;;;;;;
246	GO:0003700	MF	DNA-binding transcription factor activity	246/ 4817	1222/ 29474	0.2013093289689	0.0003699503523018	0.95373200823412	HORVU.MOREX.r3.1HG0008900;HORVU.MOREX.r3.1HG0024860;HORVU.MOREX.r3.1HG0025660;HORVU.MOREX.r3.1HG0029360;HORVU.MOREX.r3.1HG0031260;HORVU.MOREX.r3.1HG0051920;HORVU.MOREX.r3.1HG0053250;HORVU.MOREX.r3.1HG0055960;HORVU.MOREX.r3.1HG0057960;HORVU.MOREX.r3.1HG0060770;HORVU.MOREX.r3.1HG0064570;HORVU.MOREX.r3.1HG0068710;HORVU.MOREX.r3.1HG0071500;HORVU.MOREX.r3.1HG0077610;HORVU.MOREX.r3.1HG0080250;HORVU.MOR…	;;;;AG2;;;;;;;;;;;;;;;;;;;;;;;;;;;;;;;;;;;;;;;;;;;;;;;;;;;;;;;;;;;;bHLH;;;;;;;;AG1;;;;;;;;;;;;;;;;;;;;;;;;;;;;;;;;;;;;;;;;;;;;;;;;;;;;;;;;;;;;;;;;;;;;;;;;;;;;;;;;;;;;;;WRKY3;;;;;;;;CBF9;CBF3;CBF10A;CBF6;;;;;;;;;;;;;;;;;;;;;;AP2/EREBP-like protein;;;;;;TOC1;;;;AGAMOUS LIKE6-like protein;;;;;;;;;;;;;;;;;;;;MADS box protein VRT-2;;;;;AGAMOUS LIKE9-like protein;;;;;;;;;;APETALA3-like protein;;;;;;;;;
34	GO:0005615	CC	extracellular space	34/ 4817	120/ 29474	0.28333333333333	0.0011117701101611	0.96946353606053	HORVU.MOREX.r3.1HG0044470;HORVU.MOREX.r3.1HG0072760;HORVU.MOREX.r3.2HG0131510;HORVU.MOREX.r3.2HG0159420;HORVU.MOREX.r3.2HG0174890;HORVU.MOREX.r3.3HG0244590;HORVU.MOREX.r3.3HG0292960;HORVU.MOREX.r3.3HG0308000;HORVU.MOREX.r3.4HG0345090;HORVU.MOREX.r3.4HG0393300;HORVU.MOREX.r3.5HG0420110;HORVU.MOREX.r3.5HG0440640;HORVU.MOREX.r3.5HG0462580;HORVU.MOREX.r3.5HG0480100;HORVU.MOREX.r3.5HG0489440;HORVU.MOR…	;;;;;;;;;;;;;;;;;;;;;;;;;;;;;;;;;
25	GO:0009414	BP	response to water deprivation	25/ 4817	75/ 29474	0.33333333333333	0.000256917182473	1	HORVU.MOREX.r3.1HG0092810;HORVU.MOREX.r3.2HG0170210;HORVU.MOREX.r3.2HG0171440;HORVU.MOREX.r3.2HG0176920;HORVU.MOREX.r3.2HG0198070;HORVU.MOREX.r3.3HG0248140;HORVU.MOREX.r3.4HG0350770;HORVU.MOREX.r3.5HG0482310;HORVU.MOREX.r3.5HG0507390;HORVU.MOREX.r3.5HG0509430;HORVU.MOREX.r3.5HG0511800;HORVU.MOREX.r3.6HG0545480;HORVU.MOREX.r3.6HG0548110;HORVU.MOREX.r3.6HG0568570;HORVU.MOREX.r3.6HG0602210;HORVU.MOR…	;;;;;;;;;;;Cat2;;;;;;DHN4;Dhn7;;;;;;
11	GO:0006270	BP	DNA replication initiation	11/ 4817	22/ 29474	0.5	0.0002646572948571	1	HORVU.MOREX.r3.1HG0065100;HORVU.MOREX.r3.1HG0071300;HORVU.MOREX.r3.2HG0123420;HORVU.MOREX.r3.2HG0162680;HORVU.MOREX.r3.3HG0264800;HORVU.MOREX.r3.3HG0299370;HORVU.MOREX.r3.5HG0443530;HORVU.MOREX.r3.5HG0463350;HORVU.MOREX.r3.5HG0500650;HORVU.MOREX.r3.6HG0624620;HORVU.MOREX.r3.7HG0659760	;;;;;;;;;;
52	GO:0044085	BP	cellular component biogenesis	52/ 4817	196/ 29474	0.26530612244898	0.0002949697912635	1	HORVU.MOREX.r3.1HG0067270;HORVU.MOREX.r3.1HG0087810;HORVU.MOREX.r3.1HG0087820;HORVU.MOREX.r3.2HG0114930;HORVU.MOREX.r3.2HG0116280;HORVU.MOREX.r3.2HG0127370;HORVU.MOREX.r3.2HG0127540;HORVU.MOREX.r3.2HG0192890;HORVU.MOREX.r3.2HG0192960;HORVU.MOREX.r3.2HG0199620;HORVU.MOREX.r3.2HG0202110;HORVU.MOREX.r3.3HG0233990;HORVU.MOREX.r3.3HG0234000;HORVU.MOREX.r3.3HG0278710;HORVU.MOREX.r3.4HG0335720;HORVU.MOR…	;;;;;;;;;;;;;;;;;;;;;;;;;;;;;;;;;;;;;;;;;;;;;;;;;;;
348	GO:0006468	BP	protein phosphorylation	348/ 4817	1788/ 29474	0.19463087248322	0.0003184141163573	1	HORVU.MOREX.r3.1HG0000690;HORVU.MOREX.r3.1HG0000730;HORVU.MOREX.r3.1HG0001280;HORVU.MOREX.r3.1HG0001650;HORVU.MOREX.r3.1HG0001660;HORVU.MOREX.r3.1HG0001670;HORVU.MOREX.r3.1HG0001700;HORVU.MOREX.r3.1HG0001730;HORVU.MOREX.r3.1HG0001800;HORVU.MOREX.r3.1HG0001810;HORVU.MOREX.r3.1HG0001820;HORVU.MOREX.r3.1HG0001840;HORVU.MOREX.r3.1HG0002830;HORVU.MOREX.r3.1HG0002840;HORVU.MOREX.r3.1HG0002920;HORVU.MOR…	;;;;;;;;;;;;;;;;;;;;;;;;;;;;;;;;;;;;;;;;;;;;;;;;;;;;;;;;;;;;;;;;;;;;;;;;;;;;;;;;;;;;;;;;;;;;;HvPKABA1;;;;;;;;;;;;;;;;;;;;;;;;;;;;;;;;;;;;;;;;;;;;;;;;;;;;;;;;;;;;;;;;;;;;;;;;;;;;;;;;;;;;;;;;;;;;;;;;;;;;;;;;;;;;;;;;;;;;;;;;;;;;;;;;;;;;;;;;;;;;;;MKK3;;;;;;;;;;;;;;;;;;;;;;;;;;;;;;;;;;;;;;;;;;;;;;;;;;;;;;Rpg1;;serine/threonine kinase-like protein ABC1037;putative serine-threonine protein kinase;;;;;;;…
396	GO:0010556	BP	regulation of macromolecule biosynthetic process	396/ 4817	2063/ 29474	0.19195346582647	0.0003805977830165	1	HORVU.MOREX.r3.1HG0004540;HORVU.MOREX.r3.1HG0004690;HORVU.MOREX.r3.1HG0008900;HORVU.MOREX.r3.1HG0015190;HORVU.MOREX.r3.1HG0021740;HORVU.MOREX.r3.1HG0024860;HORVU.MOREX.r3.1HG0025660;HORVU.MOREX.r3.1HG0029360;HORVU.MOREX.r3.1HG0029890;HORVU.MOREX.r3.1HG0031260;HORVU.MOREX.r3.1HG0051920;HORVU.MOREX.r3.1HG0052060;HORVU.MOREX.r3.1HG0052320;HORVU.MOREX.r3.1HG0053250;HORVU.MOREX.r3.1HG0055960;HORVU.MOR…	;;;;;;;;;AG2;;;;;;;;;;;;;;;;;;;;;;;;;;;;;;;;;;;;;;;;;;;;;;;;;;;;;;;;;;;;;;;;;;;;;;;;;;;;;;;;;;;;;;;;;;;bHLH;;;;;;;;;;;;;;AG1;;;;;;;;;;;;;;;;;;;;;;;;;;;;;;;;;;;;;;;;;;;;;;;;;;;;;;;;;;;;;;;;;;;;;;;;;;;;;;;;;;;;;;;;;;;;;;;;;;;;;;;;;;;;;;;;;;;;;;;;;;;;;;;;;;;;;;;;WRKY3;;;;;;;;;;;;;;CBF9;CBF3;CBF10A;CBF6;;;;;;;;;;;;;;;;;;;;;;;;;;;;;;;;;;;;;;;;;;;AP2/EREBP-like protein;;;;;;;;;;;;;TOC1;;;;AGAMOUS LIKE6…
38	GO:0033993	BP	response to lipid	38/ 4817	134/ 29474	0.28358208955224	0.0004021885816954	1	HORVU.MOREX.r3.1HG0008070;HORVU.MOREX.r3.1HG0018260;HORVU.MOREX.r3.1HG0022750;HORVU.MOREX.r3.1HG0049040;HORVU.MOREX.r3.1HG0061770;HORVU.MOREX.r3.1HG0061780;HORVU.MOREX.r3.1HG0061790;HORVU.MOREX.r3.1HG0061800;HORVU.MOREX.r3.1HG0061820;HORVU.MOREX.r3.1HG0064610;HORVU.MOREX.r3.1HG0066800;HORVU.MOREX.r3.2HG0170210;HORVU.MOREX.r3.2HG0170760;HORVU.MOREX.r3.2HG0198070;HORVU.MOREX.r3.2HG0205970;HORVU.MOR…	;;;;;;;;;;;;;;;;;;;;;;;Cat2;;;;;;;DHN4;Dhn7;;;;;;
447	GO:0031323	BP	regulation of cellular metabolic process	447/ 4817	2362/ 29474	0.18924640135478	0.0004961995671615	1	HORVU.MOREX.r3.1HG0004540;HORVU.MOREX.r3.1HG0004690;HORVU.MOREX.r3.1HG0008900;HORVU.MOREX.r3.1HG0015190;HORVU.MOREX.r3.1HG0021740;HORVU.MOREX.r3.1HG0024800;HORVU.MOREX.r3.1HG0024860;HORVU.MOREX.r3.1HG0025660;HORVU.MOREX.r3.1HG0028450;HORVU.MOREX.r3.1HG0029360;HORVU.MOREX.r3.1HG0029890;HORVU.MOREX.r3.1HG0031260;HORVU.MOREX.r3.1HG0050180;HORVU.MOREX.r3.1HG0051920;HORVU.MOREX.r3.1HG0052060;HORVU.MOR…	;;;;;;;;;;;AG2;;;;;;;;;;;;;;;;;;;;;;;;;;;;;;;;;;;;;;;;;;;;;;;;;;;;;;;;;;;;;;;;;;;;;;;;;;;;;;;;;;;;;;;;;;;;;;;;;;;;;;;;;;bHLH;;;;;;;;;;;;;;AG1;;;;;;;;;;;;;;;;;;;;;;;;;;;;;;;;;;;;;;;;;;;;;;;;;;;;;;;;;;;;;;;;;;;;;;;;;;;;;;;;;;;;;;;;;;;;;;;;;;;;;;;;;;;;;;;;;;;;;;;;;;;;;;;;;;;;;;;;;;;;;;;;;;;;;;;;;;;;WRKY3;;;;;;;;;;;;;;;;;CBF9;CBF3;CBF10A;CBF6;;;;;;;;;;;;;;;;;;;;;;;;;;;;;;;;;;;;;;;;;;;;;;AP2/EREBP-lik…
7	GO:0000727	BP	double-strand break repair via break-induced replication	7/ 4817	11/ 29474	0.63636363636364	0.0005542656950792	1	HORVU.MOREX.r3.1HG0065100;HORVU.MOREX.r3.1HG0071300;HORVU.MOREX.r3.1HG0085420;HORVU.MOREX.r3.3HG0264800;HORVU.MOREX.r3.5HG0443530;HORVU.MOREX.r3.5HG0463350;HORVU.MOREX.r3.6HG0624620	;;;;;;
55	GO:0006073	BP	cellular glucan metabolic process	55/ 4817	215/ 29474	0.25581395348837	0.000556197299652	1	HORVU.MOREX.r3.1HG0008070;HORVU.MOREX.r3.1HG0016210;HORVU.MOREX.r3.1HG0022500;HORVU.MOREX.r3.1HG0024140;HORVU.MOREX.r3.1HG0092020;HORVU.MOREX.r3.2HG0111610;HORVU.MOREX.r3.2HG0127250;HORVU.MOREX.r3.2HG0131920;HORVU.MOREX.r3.2HG0168310;HORVU.MOREX.r3.2HG0170370;HORVU.MOREX.r3.2HG0184980;HORVU.MOREX.r3.2HG0192890;HORVU.MOREX.r3.2HG0192960;HORVU.MOREX.r3.2HG0197610;HORVU.MOREX.r3.2HG0199620;HORVU.MOR…	;CelB2;starch synthase IIIa;;ADP-glucose pyrophosphorylase large subunit;;;;;sbeIIb;;;;starch synthase IIIb;;;;;;;;beta-1,3-glucanase II;;;;;;;;;;;;;;;;;;;;;Cel8;;ADP-glucose pyrophosphorylase small subunit;;;;;;;;;;
793	GO:0065007	BP	biological regulation	793/ 4817	4371/ 29474	0.1814230153283	0.0005894943471242	1	HORVU.MOREX.r3.1HG0000730;HORVU.MOREX.r3.1HG0004280;HORVU.MOREX.r3.1HG0004290;HORVU.MOREX.r3.1HG0004320;HORVU.MOREX.r3.1HG0004540;HORVU.MOREX.r3.1HG0004690;HORVU.MOREX.r3.1HG0006210;HORVU.MOREX.r3.1HG0007600;HORVU.MOREX.r3.1HG0007690;HORVU.MOREX.r3.1HG0008900;HORVU.MOREX.r3.1HG0015130;HORVU.MOREX.r3.1HG0015190;HORVU.MOREX.r3.1HG0015250;HORVU.MOREX.r3.1HG0017930;HORVU.MOREX.r3.1HG0021740;HORVU.MOR…	;;;CI-2;;;;;;;;;;;;;;;;;;;AG2;;;;;;;;;;;;;;;;;;;;;;;;;;;;;;;;;;;;;;;CBL4;;;;;;;;;;;;;;;;;;;;;;;;;;;;;;;;;;;;;;;;;;;;;;;;;;;;;;;;;;;;;;;;;;;;;;;;;;;;;;;;;;;;;;;;;;;;;;;;;;;;;;;;;;;;;;;;;;;;;;;;HvPKABA1;;;;;;;;;;;;;;;;;;;;;bHLH;;;;;;;;;;;;;;;;;;;;;;;;;;;;;;;;;;AG1;;;;;;;;;;;;;;;;;;;;;;;;;;;;;;;;;;;;;;;;;;;;;;;;;;;;;;;;;;;;;;;;;;;;;;;;;;;;;;;;;;;;;;cul4;;;;;;;;;;;;;;;;;;;;;;;;;;;;;;;;;;;;;;;;;;;;;;;…
5	GO:0006751	BP	glutathione catabolic process	5/ 4817	6/ 29474	0.83333333333333	0.0006033377734476	1	HORVU.MOREX.r3.2HG0171910;HORVU.MOREX.r3.2HG0172940;HORVU.MOREX.r3.3HG0231000;HORVU.MOREX.r3.6HG0549380;HORVU.MOREX.r3.7HG0686880	;;;;
25	GO:0030162	BP	regulation of proteolysis	25/ 4817	79/ 29474	0.31645569620253	0.0006684007024852	1	HORVU.MOREX.r3.1HG0004280;HORVU.MOREX.r3.1HG0004290;HORVU.MOREX.r3.1HG0004320;HORVU.MOREX.r3.1HG0072760;HORVU.MOREX.r3.2HG0122620;HORVU.MOREX.r3.2HG0183360;HORVU.MOREX.r3.2HG0215010;HORVU.MOREX.r3.3HG0222380;HORVU.MOREX.r3.3HG0222410;HORVU.MOREX.r3.3HG0222570;HORVU.MOREX.r3.3HG0234040;HORVU.MOREX.r3.3HG0287360;HORVU.MOREX.r3.3HG0328740;HORVU.MOREX.r3.4HG0341330;HORVU.MOREX.r3.4HG0397820;HORVU.MOR…	;;CI-2;;;;;;;;;;;;;;;;;;;;;;
4	GO:1903189	BP	glyoxal metabolic process	4/ 4817	4/ 29474	1	0.0007126849663675	1	HORVU.MOREX.r3.1HG0001140;HORVU.MOREX.r3.1HG0001150;HORVU.MOREX.r3.3HG0245010;HORVU.MOREX.r3.7HG0709050	;;;
4	GO:1902315	BP	nuclear cell cycle DNA replication initiation	4/ 4817	4/ 29474	1	0.0007126849663675	1	HORVU.MOREX.r3.1HG0065100;HORVU.MOREX.r3.1HG0071300;HORVU.MOREX.r3.3HG0264800;HORVU.MOREX.r3.3HG0299370	;;;
4	GO:1902975	BP	mitotic DNA replication initiation	4/ 4817	4/ 29474	1	0.0007126849663675	1	HORVU.MOREX.r3.1HG0065100;HORVU.MOREX.r3.1HG0071300;HORVU.MOREX.r3.3HG0264800;HORVU.MOREX.r3.3HG0299370	;;;
4	GO:1902292	BP	cell cycle DNA replication initiation	4/ 4817	4/ 29474	1	0.0007126849663675	1	HORVU.MOREX.r3.1HG0065100;HORVU.MOREX.r3.1HG0071300;HORVU.MOREX.r3.3HG0264800;HORVU.MOREX.r3.3HG0299370	;;;
399	GO:0009889	BP	regulation of biosynthetic process	399/ 4817	2100/ 29474	0.19	0.0008379226051655	1	HORVU.MOREX.r3.1HG0004540;HORVU.MOREX.r3.1HG0004690;HORVU.MOREX.r3.1HG0008900;HORVU.MOREX.r3.1HG0015190;HORVU.MOREX.r3.1HG0021740;HORVU.MOREX.r3.1HG0024860;HORVU.MOREX.r3.1HG0025660;HORVU.MOREX.r3.1HG0029360;HORVU.MOREX.r3.1HG0029890;HORVU.MOREX.r3.1HG0031260;HORVU.MOREX.r3.1HG0051920;HORVU.MOREX.r3.1HG0052060;HORVU.MOREX.r3.1HG0052320;HORVU.MOREX.r3.1HG0053250;HORVU.MOREX.r3.1HG0055960;HORVU.MOR…	;;;;;;;;;AG2;;;;;;;;;;;;;;;;;;;;;;;;;;;;;;;;;;;;;;;;;;;;;;;;;;;;;;;;;;;;;;;;;;;;;;;;;;;;;;;;;;;;;;;;;;;;bHLH;;;;;;;;;;;;;;AG1;;;;;;;;;;;;;;;;;;;;;;;;;;;;;;;;;;;;;;;;;;;;;;;;;;;;;;;;;;;;;;;;;;;;;;;;;;;;;;;;;;;;;;;;;;;;;;;;;;;;;;;;;;;;;;;;;;;;;;;;;;;;;;;;;;;;;;;;;;WRKY3;;;;;;;;;;;;;;CBF9;CBF3;CBF10A;CBF6;;;;;;;;;;;;;;;;;;;;;;;;;;;;;;;;;;;;;;;;;;;AP2/EREBP-like protein;;;;;;;;;;;;;TOC1;;;;AGAMOUS LI…
39	GO:0006575	BP	cellular modified amino acid metabolic process	39/ 4817	142/ 29474	0.27464788732394	0.0008459986195977	1	HORVU.MOREX.r3.1HG0002040;HORVU.MOREX.r3.1HG0017720;HORVU.MOREX.r3.1HG0021340;HORVU.MOREX.r3.1HG0021360;HORVU.MOREX.r3.1HG0051740;HORVU.MOREX.r3.1HG0051860;HORVU.MOREX.r3.1HG0051870;HORVU.MOREX.r3.1HG0051880;HORVU.MOREX.r3.1HG0055010;HORVU.MOREX.r3.1HG0066370;HORVU.MOREX.r3.2HG0119510;HORVU.MOREX.r3.2HG0139310;HORVU.MOREX.r3.2HG0171910;HORVU.MOREX.r3.2HG0172940;HORVU.MOREX.r3.2HG0201400;HORVU.MOR…	;GST6;;;;;;;;;;;;;;;;;;;;;;;;;;glutathione-S-transferase;;;;;;;;;;;
55	GO:0044042	BP	glucan metabolic process	55/ 4817	218/ 29474	0.25229357798165	0.0008537898958336	1	HORVU.MOREX.r3.1HG0008070;HORVU.MOREX.r3.1HG0016210;HORVU.MOREX.r3.1HG0022500;HORVU.MOREX.r3.1HG0024140;HORVU.MOREX.r3.1HG0092020;HORVU.MOREX.r3.2HG0111610;HORVU.MOREX.r3.2HG0127250;HORVU.MOREX.r3.2HG0131920;HORVU.MOREX.r3.2HG0168310;HORVU.MOREX.r3.2HG0170370;HORVU.MOREX.r3.2HG0184980;HORVU.MOREX.r3.2HG0192890;HORVU.MOREX.r3.2HG0192960;HORVU.MOREX.r3.2HG0197610;HORVU.MOREX.r3.2HG0199620;HORVU.MOR…	;CelB2;starch synthase IIIa;;ADP-glucose pyrophosphorylase large subunit;;;;;sbeIIb;;;;starch synthase IIIb;;;;;;;;beta-1,3-glucanase II;;;;;;;;;;;;;;;;;;;;;Cel8;;ADP-glucose pyrophosphorylase small subunit;;;;;;;;;;
27	GO:0006865	BP	amino acid transport	27/ 4817	89/ 29474	0.30337078651685	0.0008593591502079	1	HORVU.MOREX.r3.1HG0074390;HORVU.MOREX.r3.1HG0093080;HORVU.MOREX.r3.2HG0115940;HORVU.MOREX.r3.2HG0169290;HORVU.MOREX.r3.2HG0173380;HORVU.MOREX.r3.2HG0174620;HORVU.MOREX.r3.2HG0202280;HORVU.MOREX.r3.3HG0234440;HORVU.MOREX.r3.3HG0273060;HORVU.MOREX.r3.3HG0298070;HORVU.MOREX.r3.3HG0304510;HORVU.MOREX.r3.3HG0307250;HORVU.MOREX.r3.4HG0349300;HORVU.MOREX.r3.4HG0357330;HORVU.MOREX.r3.4HG0391170;HORVU.MOR…	;;;;;;;;;;;;;;;;;;;;;;;;;;
6	GO:0030388	BP	fructose 1,6-bisphosphate metabolic process	6/ 4817	9/ 29474	0.66666666666667	0.0010173728370015	1	HORVU.MOREX.r3.3HG0299800;HORVU.MOREX.r3.3HG0301550;HORVU.MOREX.r3.4HG0349070;HORVU.MOREX.r3.4HG0389260;HORVU.MOREX.r3.5HG0451840;HORVU.MOREX.r3.7HG0720730	;;;;;
397	GO:0031326	BP	regulation of cellular biosynthetic process	397/ 4817	2095/ 29474	0.18949880668258	0.0010304070698857	1	HORVU.MOREX.r3.1HG0004540;HORVU.MOREX.r3.1HG0004690;HORVU.MOREX.r3.1HG0008900;HORVU.MOREX.r3.1HG0015190;HORVU.MOREX.r3.1HG0021740;HORVU.MOREX.r3.1HG0024860;HORVU.MOREX.r3.1HG0025660;HORVU.MOREX.r3.1HG0029360;HORVU.MOREX.r3.1HG0029890;HORVU.MOREX.r3.1HG0031260;HORVU.MOREX.r3.1HG0051920;HORVU.MOREX.r3.1HG0052060;HORVU.MOREX.r3.1HG0052320;HORVU.MOREX.r3.1HG0053250;HORVU.MOREX.r3.1HG0055960;HORVU.MOR…	;;;;;;;;;AG2;;;;;;;;;;;;;;;;;;;;;;;;;;;;;;;;;;;;;;;;;;;;;;;;;;;;;;;;;;;;;;;;;;;;;;;;;;;;;;;;;;;;;;;;;;;bHLH;;;;;;;;;;;;;;AG1;;;;;;;;;;;;;;;;;;;;;;;;;;;;;;;;;;;;;;;;;;;;;;;;;;;;;;;;;;;;;;;;;;;;;;;;;;;;;;;;;;;;;;;;;;;;;;;;;;;;;;;;;;;;;;;;;;;;;;;;;;;;;;;;;;;;;;;;;;WRKY3;;;;;;;;;;;;;;CBF9;CBF3;CBF10A;CBF6;;;;;;;;;;;;;;;;;;;;;;;;;;;;;;;;;;;;;;;;;;;AP2/EREBP-like protein;;;;;;;;;;;;;TOC1;;;;AGAMOUS LIK…
23	GO:0042886	BP	amide transport	23/ 4817	72/ 29474	0.31944444444444	0.0010951475001456	1	HORVU.MOREX.r3.1HG0005090;HORVU.MOREX.r3.1HG0041600;HORVU.MOREX.r3.1HG0053880;HORVU.MOREX.r3.1HG0053960;HORVU.MOREX.r3.1HG0075470;HORVU.MOREX.r3.1HG0084740;HORVU.MOREX.r3.1HG0085700;HORVU.MOREX.r3.2HG0169710;HORVU.MOREX.r3.2HG0182910;HORVU.MOREX.r3.2HG0185190;HORVU.MOREX.r3.2HG0194360;HORVU.MOREX.r3.3HG0290630;HORVU.MOREX.r3.3HG0304970;HORVU.MOREX.r3.4HG0337040;HORVU.MOREX.r3.4HG0393750;HORVU.MOR…	;;;;;;;;;;;;;;;;;;;;;;
44	GO:0009698	BP	phenylpropanoid metabolic process	44/ 4817	169/ 29474	0.2603550295858	0.0011605279529939	1	HORVU.MOREX.r3.1HG0008790;HORVU.MOREX.r3.1HG0020450;HORVU.MOREX.r3.1HG0023150;HORVU.MOREX.r3.2HG0097320;HORVU.MOREX.r3.2HG0097360;HORVU.MOREX.r3.2HG0108090;HORVU.MOREX.r3.2HG0132700;HORVU.MOREX.r3.2HG0132820;HORVU.MOREX.r3.2HG0137190;HORVU.MOREX.r3.2HG0159380;HORVU.MOREX.r3.3HG0301850;HORVU.MOREX.r3.3HG0305220;HORVU.MOREX.r3.3HG0313580;HORVU.MOREX.r3.3HG0320180;HORVU.MOREX.r3.3HG0331040;HORVU.MOR…	;;;;;;;;;;;;;;;;;;;;;;;;;;;;;;;;;;;;;;;;;;;
16	GO:0000302	BP	response to reactive oxygen species	16/ 4817	43/ 29474	0.37209302325581	0.0012471721176481	1	HORVU.MOREX.r3.2HG0103920;HORVU.MOREX.r3.2HG0170930;HORVU.MOREX.r3.2HG0193390;HORVU.MOREX.r3.2HG0197960;HORVU.MOREX.r3.3HG0225500;HORVU.MOREX.r3.3HG0308190;HORVU.MOREX.r3.4HG0385790;HORVU.MOREX.r3.4HG0389340;HORVU.MOREX.r3.4HG0389360;HORVU.MOREX.r3.4HG0389370;HORVU.MOREX.r3.5HG0484640;HORVU.MOREX.r3.6HG0545480;HORVU.MOREX.r3.6HG0593980;HORVU.MOREX.r3.6HG0618120;HORVU.MOREX.r3.7HG0669480;HORVU.MOR…	;;;;;;;;;;;Cat2;;;;
366	GO:2001141	BP	regulation of RNA biosynthetic process	366/ 4817	1927/ 29474	0.18993253762325	0.0014296107036684	1	HORVU.MOREX.r3.1HG0008900;HORVU.MOREX.r3.1HG0015190;HORVU.MOREX.r3.1HG0021740;HORVU.MOREX.r3.1HG0024860;HORVU.MOREX.r3.1HG0025660;HORVU.MOREX.r3.1HG0029360;HORVU.MOREX.r3.1HG0029890;HORVU.MOREX.r3.1HG0031260;HORVU.MOREX.r3.1HG0051920;HORVU.MOREX.r3.1HG0052060;HORVU.MOREX.r3.1HG0052320;HORVU.MOREX.r3.1HG0053250;HORVU.MOREX.r3.1HG0055960;HORVU.MOREX.r3.1HG0057960;HORVU.MOREX.r3.1HG0060770;HORVU.MOR…	;;;;;;;AG2;;;;;;;;;;;;;;;;;;;;;;;;;;;;;;;;;;;;;;;;;;;;;;;;;;;;;;;;;;;;;;;;;;;;;;;;;;;;;;;;;bHLH;;;;;;;;;;;;;AG1;;;;;;;;;;;;;;;;;;;;;;;;;;;;;;;;;;;;;;;;;;;;;;;;;;;;;;;;;;;;;;;;;;;;;;;;;;;;;;;;;;;;;;;;;;;;;;;;;;;;;;;;;;;;;;;;;;;;;;;;;;;;;;;;WRKY3;;;;;;;;;;;;;CBF9;CBF3;CBF10A;CBF6;;;;;;;;;;;;;;;;;;;;;;;;;;;;;;;;;;;;;;AP2/EREBP-like protein;;;;;;;;;;;;;TOC1;;;;AGAMOUS LIKE6-like protein;;;;;;;;;;;;;;…
366	GO:1903506	BP	regulation of nucleic acid-templated transcription	366/ 4817	1927/ 29474	0.18993253762325	0.0014296107036684	1	HORVU.MOREX.r3.1HG0008900;HORVU.MOREX.r3.1HG0015190;HORVU.MOREX.r3.1HG0021740;HORVU.MOREX.r3.1HG0024860;HORVU.MOREX.r3.1HG0025660;HORVU.MOREX.r3.1HG0029360;HORVU.MOREX.r3.1HG0029890;HORVU.MOREX.r3.1HG0031260;HORVU.MOREX.r3.1HG0051920;HORVU.MOREX.r3.1HG0052060;HORVU.MOREX.r3.1HG0052320;HORVU.MOREX.r3.1HG0053250;HORVU.MOREX.r3.1HG0055960;HORVU.MOREX.r3.1HG0057960;HORVU.MOREX.r3.1HG0060770;HORVU.MOR…	;;;;;;;AG2;;;;;;;;;;;;;;;;;;;;;;;;;;;;;;;;;;;;;;;;;;;;;;;;;;;;;;;;;;;;;;;;;;;;;;;;;;;;;;;;;bHLH;;;;;;;;;;;;;AG1;;;;;;;;;;;;;;;;;;;;;;;;;;;;;;;;;;;;;;;;;;;;;;;;;;;;;;;;;;;;;;;;;;;;;;;;;;;;;;;;;;;;;;;;;;;;;;;;;;;;;;;;;;;;;;;;;;;;;;;;;;;;;;;;WRKY3;;;;;;;;;;;;;CBF9;CBF3;CBF10A;CBF6;;;;;;;;;;;;;;;;;;;;;;;;;;;;;;;;;;;;;;AP2/EREBP-like protein;;;;;;;;;;;;;TOC1;;;;AGAMOUS LIKE6-like protein;;;;;;;;;;;;;;…
366	GO:0006355	BP	regulation of DNA-templated transcription	366/ 4817	1927/ 29474	0.18993253762325	0.0014296107036684	1	HORVU.MOREX.r3.1HG0008900;HORVU.MOREX.r3.1HG0015190;HORVU.MOREX.r3.1HG0021740;HORVU.MOREX.r3.1HG0024860;HORVU.MOREX.r3.1HG0025660;HORVU.MOREX.r3.1HG0029360;HORVU.MOREX.r3.1HG0029890;HORVU.MOREX.r3.1HG0031260;HORVU.MOREX.r3.1HG0051920;HORVU.MOREX.r3.1HG0052060;HORVU.MOREX.r3.1HG0052320;HORVU.MOREX.r3.1HG0053250;HORVU.MOREX.r3.1HG0055960;HORVU.MOREX.r3.1HG0057960;HORVU.MOREX.r3.1HG0060770;HORVU.MOR…	;;;;;;;AG2;;;;;;;;;;;;;;;;;;;;;;;;;;;;;;;;;;;;;;;;;;;;;;;;;;;;;;;;;;;;;;;;;;;;;;;;;;;;;;;;;bHLH;;;;;;;;;;;;;AG1;;;;;;;;;;;;;;;;;;;;;;;;;;;;;;;;;;;;;;;;;;;;;;;;;;;;;;;;;;;;;;;;;;;;;;;;;;;;;;;;;;;;;;;;;;;;;;;;;;;;;;;;;;;;;;;;;;;;;;;;;;;;;;;;WRKY3;;;;;;;;;;;;;CBF9;CBF3;CBF10A;CBF6;;;;;;;;;;;;;;;;;;;;;;;;;;;;;;;;;;;;;;AP2/EREBP-like protein;;;;;;;;;;;;;TOC1;;;;AGAMOUS LIKE6-like protein;;;;;;;;;;;;;;…
9	GO:2000895	BP	hemicellulose catabolic process	9/ 4817	19/ 29474	0.47368421052632	0.0015821588885446	1	HORVU.MOREX.r3.1HG0089050;HORVU.MOREX.r3.2HG0138340;HORVU.MOREX.r3.2HG0183860;HORVU.MOREX.r3.3HG0307850;HORVU.MOREX.r3.4HG0334420;HORVU.MOREX.r3.4HG0398860;HORVU.MOREX.r3.5HG0519550;HORVU.MOREX.r3.5HG0519580;HORVU.MOREX.r3.6HG0600480	;;;;;;;;
9	GO:0044347	BP	cell wall polysaccharide catabolic process	9/ 4817	19/ 29474	0.47368421052632	0.0015821588885446	1	HORVU.MOREX.r3.1HG0089050;HORVU.MOREX.r3.2HG0138340;HORVU.MOREX.r3.2HG0183860;HORVU.MOREX.r3.3HG0307850;HORVU.MOREX.r3.4HG0334420;HORVU.MOREX.r3.4HG0398860;HORVU.MOREX.r3.5HG0519550;HORVU.MOREX.r3.5HG0519580;HORVU.MOREX.r3.6HG0600480	;;;;;;;;
9	GO:0045493	BP	xylan catabolic process	9/ 4817	19/ 29474	0.47368421052632	0.0015821588885446	1	HORVU.MOREX.r3.1HG0089050;HORVU.MOREX.r3.2HG0138340;HORVU.MOREX.r3.2HG0183860;HORVU.MOREX.r3.3HG0307850;HORVU.MOREX.r3.4HG0334420;HORVU.MOREX.r3.4HG0398860;HORVU.MOREX.r3.5HG0519550;HORVU.MOREX.r3.5HG0519580;HORVU.MOREX.r3.6HG0600480	;;;;;;;;
12	GO:0015995	BP	chlorophyll biosynthetic process	12/ 4817	30/ 29474	0.4	0.0016989530782217	1	HORVU.MOREX.r3.1HG0012020;HORVU.MOREX.r3.1HG0047060;HORVU.MOREX.r3.1HG0062480;HORVU.MOREX.r3.2HG0117630;HORVU.MOREX.r3.2HG0138210;HORVU.MOREX.r3.2HG0191580;HORVU.MOREX.r3.2HG0209470;HORVU.MOREX.r3.3HG0257850;HORVU.MOREX.r3.6HG0556720;HORVU.MOREX.r3.6HG0615360;HORVU.MOREX.r3.7HG0644320;HORVU.MOREX.r3.7HG0738240	;;;;;;;;;;;
20	GO:1903825	BP	organic acid transmembrane transport	20/ 4817	62/ 29474	0.32258064516129	0.0017020546101953	1	HORVU.MOREX.r3.1HG0016940;HORVU.MOREX.r3.2HG0115940;HORVU.MOREX.r3.2HG0173380;HORVU.MOREX.r3.2HG0174620;HORVU.MOREX.r3.3HG0268800;HORVU.MOREX.r3.3HG0273060;HORVU.MOREX.r3.3HG0298070;HORVU.MOREX.r3.3HG0304510;HORVU.MOREX.r3.3HG0307250;HORVU.MOREX.r3.4HG0391170;HORVU.MOREX.r3.4HG0392470;HORVU.MOREX.r3.4HG0397300;HORVU.MOREX.r3.5HG0449160;HORVU.MOREX.r3.5HG0456090;HORVU.MOREX.r3.6HG0574850;HORVU.MOR…	;;;;;;;;;;;;;;;;;;;
20	GO:1905039	BP	carboxylic acid transmembrane transport	20/ 4817	62/ 29474	0.32258064516129	0.0017020546101953	1	HORVU.MOREX.r3.1HG0016940;HORVU.MOREX.r3.2HG0115940;HORVU.MOREX.r3.2HG0173380;HORVU.MOREX.r3.2HG0174620;HORVU.MOREX.r3.3HG0268800;HORVU.MOREX.r3.3HG0273060;HORVU.MOREX.r3.3HG0298070;HORVU.MOREX.r3.3HG0304510;HORVU.MOREX.r3.3HG0307250;HORVU.MOREX.r3.4HG0391170;HORVU.MOREX.r3.4HG0392470;HORVU.MOREX.r3.4HG0397300;HORVU.MOREX.r3.5HG0449160;HORVU.MOREX.r3.5HG0456090;HORVU.MOREX.r3.6HG0574850;HORVU.MOR…	;;;;;;;;;;;;;;;;;;;
5	GO:0043171	BP	peptide catabolic process	5/ 4817	7/ 29474	0.71428571428571	0.0018256196694761	1	HORVU.MOREX.r3.2HG0171910;HORVU.MOREX.r3.2HG0172940;HORVU.MOREX.r3.3HG0231000;HORVU.MOREX.r3.6HG0549380;HORVU.MOREX.r3.7HG0686880	;;;;
5	GO:0042219	BP	cellular modified amino acid catabolic process	5/ 4817	7/ 29474	0.71428571428571	0.0018256196694761	1	HORVU.MOREX.r3.2HG0171910;HORVU.MOREX.r3.2HG0172940;HORVU.MOREX.r3.3HG0231000;HORVU.MOREX.r3.6HG0549380;HORVU.MOREX.r3.7HG0686880	;;;;
74	GO:0051246	BP	regulation of protein metabolic process	74/ 4817	322/ 29474	0.22981366459627	0.001834016091595	1	HORVU.MOREX.r3.1HG0004280;HORVU.MOREX.r3.1HG0004290;HORVU.MOREX.r3.1HG0004320;HORVU.MOREX.r3.1HG0004540;HORVU.MOREX.r3.1HG0004690;HORVU.MOREX.r3.1HG0050180;HORVU.MOREX.r3.1HG0057570;HORVU.MOREX.r3.1HG0059440;HORVU.MOREX.r3.1HG0072760;HORVU.MOREX.r3.1HG0081460;HORVU.MOREX.r3.2HG0102720;HORVU.MOREX.r3.2HG0108630;HORVU.MOREX.r3.2HG0122620;HORVU.MOREX.r3.2HG0177670;HORVU.MOREX.r3.2HG0180380;HORVU.MOR…	;;CI-2;;;;;;;;;;;;;;;;;;;;;;;;;;;;;;;;;;;;;;;;;;;;;;;;;;;;;;;;;;;;;;;;;;;;;;;
10	GO:0042542	BP	response to hydrogen peroxide	10/ 4817	23/ 29474	0.43478260869565	0.0019553152973057	1	HORVU.MOREX.r3.2HG0170930;HORVU.MOREX.r3.2HG0197960;HORVU.MOREX.r3.3HG0225500;HORVU.MOREX.r3.3HG0308190;HORVU.MOREX.r3.4HG0389340;HORVU.MOREX.r3.4HG0389360;HORVU.MOREX.r3.4HG0389370;HORVU.MOREX.r3.6HG0545480;HORVU.MOREX.r3.7HG0669480;HORVU.MOREX.r3.7HG0740760	;;;;;;;Cat2;;
91	GO:0009755	BP	hormone-mediated signaling pathway	91/ 4817	411/ 29474	0.22141119221411	0.0019596753112556	1	HORVU.MOREX.r3.1HG0000730;HORVU.MOREX.r3.1HG0029890;HORVU.MOREX.r3.1HG0041440;HORVU.MOREX.r3.1HG0060770;HORVU.MOREX.r3.1HG0083130;HORVU.MOREX.r3.1HG0083140;HORVU.MOREX.r3.1HG0086460;HORVU.MOREX.r3.1HG0091000;HORVU.MOREX.r3.2HG0105320;HORVU.MOREX.r3.2HG0107710;HORVU.MOREX.r3.2HG0108630;HORVU.MOREX.r3.2HG0112960;HORVU.MOREX.r3.2HG0145150;HORVU.MOREX.r3.2HG0172880;HORVU.MOREX.r3.2HG0174010;HORVU.MOR…	;;;;;;;;;;;;;;;;;;;;;;;;;;;;;;;;cul4;;;;;;;;;;;;;;;;;;;;;;;;;;;;;;AP2/EREBP-like protein;;;;;TOC1;;;;;;;;;;;;;;;;;;;;;;;
6	GO:0032890	BP	regulation of organic acid transport	6/ 4817	10/ 29474	0.6	0.0021912026333711	1	HORVU.MOREX.r3.6HG0574650;HORVU.MOREX.r3.7HG0722800;HORVU.MOREX.r3.7HG0722820;HORVU.MOREX.r3.7HG0722830;HORVU.MOREX.r3.7HG0740670;HORVU.MOREX.r3.7HG0740730	;;;;;
6	GO:0052548	BP	regulation of endopeptidase activity	6/ 4817	10/ 29474	0.6	0.0021912026333711	1	HORVU.MOREX.r3.1HG0072760;HORVU.MOREX.r3.3HG0222380;HORVU.MOREX.r3.3HG0222410;HORVU.MOREX.r3.3HG0222570;HORVU.MOREX.r3.5HG0515360;HORVU.MOREX.r3.6HG0545600	;;;;;
6	GO:0051955	BP	regulation of amino acid transport	6/ 4817	10/ 29474	0.6	0.0021912026333711	1	HORVU.MOREX.r3.6HG0574650;HORVU.MOREX.r3.7HG0722800;HORVU.MOREX.r3.7HG0722820;HORVU.MOREX.r3.7HG0722830;HORVU.MOREX.r3.7HG0740670;HORVU.MOREX.r3.7HG0740730	;;;;;
6	GO:1903789	BP	regulation of amino acid transmembrane transport	6/ 4817	10/ 29474	0.6	0.0021912026333711	1	HORVU.MOREX.r3.6HG0574650;HORVU.MOREX.r3.7HG0722800;HORVU.MOREX.r3.7HG0722820;HORVU.MOREX.r3.7HG0722830;HORVU.MOREX.r3.7HG0740670;HORVU.MOREX.r3.7HG0740730	;;;;;
6	GO:0080143	BP	regulation of amino acid export	6/ 4817	10/ 29474	0.6	0.0021912026333711	1	HORVU.MOREX.r3.6HG0574650;HORVU.MOREX.r3.7HG0722800;HORVU.MOREX.r3.7HG0722820;HORVU.MOREX.r3.7HG0722830;HORVU.MOREX.r3.7HG0740670;HORVU.MOREX.r3.7HG0740730	;;;;;
6	GO:0010951	BP	negative regulation of endopeptidase activity	6/ 4817	10/ 29474	0.6	0.0021912026333711	1	HORVU.MOREX.r3.1HG0072760;HORVU.MOREX.r3.3HG0222380;HORVU.MOREX.r3.3HG0222410;HORVU.MOREX.r3.3HG0222570;HORVU.MOREX.r3.5HG0515360;HORVU.MOREX.r3.6HG0545600	;;;;;
6	GO:0051952	BP	regulation of amine transport	6/ 4817	10/ 29474	0.6	0.0021912026333711	1	HORVU.MOREX.r3.6HG0574650;HORVU.MOREX.r3.7HG0722800;HORVU.MOREX.r3.7HG0722820;HORVU.MOREX.r3.7HG0722830;HORVU.MOREX.r3.7HG0740670;HORVU.MOREX.r3.7HG0740730	;;;;;
11	GO:0006022	BP	aminoglycan metabolic process	11/ 4817	27/ 29474	0.40740740740741	0.0022110885347827	1	HORVU.MOREX.r3.1HG0063630;HORVU.MOREX.r3.1HG0066150;HORVU.MOREX.r3.2HG0178010;HORVU.MOREX.r3.2HG0178020;HORVU.MOREX.r3.2HG0217120;HORVU.MOREX.r3.3HG0281620;HORVU.MOREX.r3.4HG0337820;HORVU.MOREX.r3.4HG0396020;HORVU.MOREX.r3.6HG0592970;HORVU.MOREX.r3.7HG0742440;HORVU.MOREX.r3.7HG0751750	;;;;;;;;;;
374	GO:0051252	BP	regulation of RNA metabolic process	374/ 4817	1986/ 29474	0.18831822759315	0.0022916187720207	1	HORVU.MOREX.r3.1HG0008900;HORVU.MOREX.r3.1HG0015190;HORVU.MOREX.r3.1HG0021740;HORVU.MOREX.r3.1HG0024800;HORVU.MOREX.r3.1HG0024860;HORVU.MOREX.r3.1HG0025660;HORVU.MOREX.r3.1HG0029360;HORVU.MOREX.r3.1HG0029890;HORVU.MOREX.r3.1HG0031260;HORVU.MOREX.r3.1HG0051920;HORVU.MOREX.r3.1HG0052060;HORVU.MOREX.r3.1HG0052320;HORVU.MOREX.r3.1HG0053250;HORVU.MOREX.r3.1HG0055960;HORVU.MOREX.r3.1HG0057960;HORVU.MOR…	;;;;;;;;AG2;;;;;;;;;;;;;;;;;;;;;;;;;;;;;;;;;;;;;;;;;;;;;;;;;;;;;;;;;;;;;;;;;;;;;;;;;;;;;;;;;;;bHLH;;;;;;;;;;;;;AG1;;;;;;;;;;;;;;;;;;;;;;;;;;;;;;;;;;;;;;;;;;;;;;;;;;;;;;;;;;;;;;;;;;;;;;;;;;;;;;;;;;;;;;;;;;;;;;;;;;;;;;;;;;;;;;;;;;;;;;;;;;;;;;;;;;;WRKY3;;;;;;;;;;;;;CBF9;CBF3;CBF10A;CBF6;;;;;;;;;;;;;;;;;;;;;;;;;;;;;;;;;;;;;;;AP2/EREBP-like protein;;;;;;;;;;;;;TOC1;;;;AGAMOUS LIKE6-like protein;;;;;;;…
70	GO:0006790	BP	sulfur compound metabolic process	70/ 4817	304/ 29474	0.23026315789474	0.002295725418701	1	HORVU.MOREX.r3.1HG0002040;HORVU.MOREX.r3.1HG0017720;HORVU.MOREX.r3.1HG0021340;HORVU.MOREX.r3.1HG0021360;HORVU.MOREX.r3.1HG0050330;HORVU.MOREX.r3.1HG0051740;HORVU.MOREX.r3.1HG0051860;HORVU.MOREX.r3.1HG0051870;HORVU.MOREX.r3.1HG0051880;HORVU.MOREX.r3.1HG0055010;HORVU.MOREX.r3.1HG0062480;HORVU.MOREX.r3.1HG0066370;HORVU.MOREX.r3.1HG0083970;HORVU.MOREX.r3.1HG0090010;HORVU.MOREX.r3.2HG0095670;HORVU.MOR…	;GST6;;;;;;;;;;;;;;;;;;;;;;;;;;;;;;;;;;;;;;;;;;;;;;;;;glutathione-S-transferase;;;;;;;;;;;;;;;;;;;
15	GO:0042026	BP	protein refolding	15/ 4817	42/ 29474	0.35714285714286	0.002388318124397	1	HORVU.MOREX.r3.1HG0040610;HORVU.MOREX.r3.1HG0073350;HORVU.MOREX.r3.2HG0170690;HORVU.MOREX.r3.3HG0302810;HORVU.MOREX.r3.4HG0387610;HORVU.MOREX.r3.4HG0387870;HORVU.MOREX.r3.4HG0396100;HORVU.MOREX.r3.4HG0400140;HORVU.MOREX.r3.4HG0407100;HORVU.MOREX.r3.4HG0418530;HORVU.MOREX.r3.5HG0441860;HORVU.MOREX.r3.5HG0517090;HORVU.MOREX.r3.6HG0542960;HORVU.MOREX.r3.6HG0568470;HORVU.MOREX.r3.7HG0641550	;;;;;;;;;;;;;;
34	GO:0015849	BP	organic acid transport	34/ 4817	127/ 29474	0.26771653543307	0.0025139659813781	1	HORVU.MOREX.r3.1HG0016940;HORVU.MOREX.r3.1HG0074390;HORVU.MOREX.r3.1HG0093080;HORVU.MOREX.r3.2HG0115940;HORVU.MOREX.r3.2HG0167320;HORVU.MOREX.r3.2HG0169290;HORVU.MOREX.r3.2HG0173380;HORVU.MOREX.r3.2HG0174620;HORVU.MOREX.r3.2HG0202280;HORVU.MOREX.r3.3HG0234440;HORVU.MOREX.r3.3HG0268800;HORVU.MOREX.r3.3HG0273060;HORVU.MOREX.r3.3HG0298070;HORVU.MOREX.r3.3HG0304510;HORVU.MOREX.r3.3HG0307250;HORVU.MOR…	;;;;;;;;;;;;;;;;;;;;;;;;;;;;;;;;;
383	GO:0019219	BP	regulation of nucleobase-containing compound metabolic process	383/ 4817	2040/ 29474	0.18774509803922	0.0025951669596048	1	HORVU.MOREX.r3.1HG0008900;HORVU.MOREX.r3.1HG0015190;HORVU.MOREX.r3.1HG0021740;HORVU.MOREX.r3.1HG0024800;HORVU.MOREX.r3.1HG0024860;HORVU.MOREX.r3.1HG0025660;HORVU.MOREX.r3.1HG0029360;HORVU.MOREX.r3.1HG0029890;HORVU.MOREX.r3.1HG0031260;HORVU.MOREX.r3.1HG0051920;HORVU.MOREX.r3.1HG0052060;HORVU.MOREX.r3.1HG0052320;HORVU.MOREX.r3.1HG0053250;HORVU.MOREX.r3.1HG0055960;HORVU.MOREX.r3.1HG0057960;HORVU.MOR…	;;;;;;;;AG2;;;;;;;;;;;;;;;;;;;;;;;;;;;;;;;;;;;;;;;;;;;;;;;;;;;;;;;;;;;;;;;;;;;;;;;;;;;;;;;;;;;;;;bHLH;;;;;;;;;;;;;AG1;;;;;;;;;;;;;;;;;;;;;;;;;;;;;;;;;;;;;;;;;;;;;;;;;;;;;;;;;;;;;;;;;;;;;;;;;;;;;;;;;;;;;;;;;;;;;;;;;;;;;;;;;;;;;;;;;;;;;;;;;;;;;;;;;;;;;;WRKY3;;;;;;;;;;;;;CBF9;CBF3;CBF10A;CBF6;;;;;;;;;;;;;;;;;;;;;;;;;;;;;;;;;;;;;;;;;AP2/EREBP-like protein;;;;;;;;;;;;;TOC1;;;;AGAMOUS LIKE6-like protei…
21	GO:0002239	BP	response to oomycetes	21/ 4817	68/ 29474	0.30882352941176	0.0026697051812293	1	HORVU.MOREX.r3.1HG0038620;HORVU.MOREX.r3.1HG0071260;HORVU.MOREX.r3.2HG0100720;HORVU.MOREX.r3.2HG0108920;HORVU.MOREX.r3.2HG0183930;HORVU.MOREX.r3.2HG0183940;HORVU.MOREX.r3.3HG0235760;HORVU.MOREX.r3.3HG0235770;HORVU.MOREX.r3.4HG0345840;HORVU.MOREX.r3.4HG0399280;HORVU.MOREX.r3.4HG0412490;HORVU.MOREX.r3.5HG0480710;HORVU.MOREX.r3.5HG0513630;HORVU.MOREX.r3.5HG0518200;HORVU.MOREX.r3.5HG0518210;HORVU.MOR…	;;;;;;;;;;;;;;;MKK3;;;;;
37	GO:0015979	BP	photosynthesis	37/ 4817	142/ 29474	0.26056338028169	0.0029238024988212	1	HORVU.MOREX.r3.1HG0037500;HORVU.MOREX.r3.1HG0047060;HORVU.MOREX.r3.1HG0090410;HORVU.MOREX.r3.2HG0104730;HORVU.MOREX.r3.2HG0104740;HORVU.MOREX.r3.2HG0104760;HORVU.MOREX.r3.2HG0104780;HORVU.MOREX.r3.2HG0113330;HORVU.MOREX.r3.2HG0117630;HORVU.MOREX.r3.2HG0150570;HORVU.MOREX.r3.2HG0153470;HORVU.MOREX.r3.2HG0209470;HORVU.MOREX.r3.2HG0209910;HORVU.MOREX.r3.3HG0257220;HORVU.MOREX.r3.3HG0257850;HORVU.MOR…	;;;;;;;;;;;;;;;;;;;;;;;;;;;;;;;;;;;;
4	GO:0046247	BP	terpene catabolic process	4/ 4817	5/ 29474	0.8	0.0030978459050473	1	HORVU.MOREX.r3.3HG0320900;HORVU.MOREX.r3.5HG0426410;HORVU.MOREX.r3.5HG0473380;HORVU.MOREX.r3.6HG0607370	;;;
4	GO:0016121	BP	carotene catabolic process	4/ 4817	5/ 29474	0.8	0.0030978459050473	1	HORVU.MOREX.r3.3HG0320900;HORVU.MOREX.r3.5HG0426410;HORVU.MOREX.r3.5HG0473380;HORVU.MOREX.r3.6HG0607370	;;;
718	GO:0050789	BP	regulation of biological process	718/ 4817	3999/ 29474	0.17954488622156	0.0034788646973117	1	HORVU.MOREX.r3.1HG0000730;HORVU.MOREX.r3.1HG0004280;HORVU.MOREX.r3.1HG0004290;HORVU.MOREX.r3.1HG0004320;HORVU.MOREX.r3.1HG0004540;HORVU.MOREX.r3.1HG0004690;HORVU.MOREX.r3.1HG0006210;HORVU.MOREX.r3.1HG0007690;HORVU.MOREX.r3.1HG0008900;HORVU.MOREX.r3.1HG0015130;HORVU.MOREX.r3.1HG0015190;HORVU.MOREX.r3.1HG0015250;HORVU.MOREX.r3.1HG0017930;HORVU.MOREX.r3.1HG0021740;HORVU.MOREX.r3.1HG0024800;HORVU.MOR…	;;;CI-2;;;;;;;;;;;;;;;;;;AG2;;;;;;;;;;;;;;;;;;;;;;;;;;;;;;;;;;CBL4;;;;;;;;;;;;;;;;;;;;;;;;;;;;;;;;;;;;;;;;;;;;;;;;;;;;;;;;;;;;;;;;;;;;;;;;;;;;;;;;;;;;;;;;;;;;;;;;;;;;;;;;;;;;;;;HvPKABA1;;;;;;;;;;;;;;;;;bHLH;;;;;;;;;;;;;;;;;;;;;;;;;;;;;AG1;;;;;;;;;;;;;;;;;;;;;;;;;;;;;;;;;;;;;;;;;;;;;;;;;;;;;;;;;;;;;;;;;;;;;;;;;;;;;cul4;;;;;;;;;;;;;;;;;;;;;;;;;;;;;;;;;;;;;;;;;;;;;;;;;;;;;;;;;;;;;;;;;;;;;;;;;;;;;;;;…
272	GO:0055085	BP	transmembrane transport	272/ 4817	1421/ 29474	0.19141449683322	0.004106377068945	1	HORVU.MOREX.r3.1HG0003690;HORVU.MOREX.r3.1HG0005090;HORVU.MOREX.r3.1HG0005580;HORVU.MOREX.r3.1HG0007600;HORVU.MOREX.r3.1HG0010640;HORVU.MOREX.r3.1HG0010920;HORVU.MOREX.r3.1HG0016940;HORVU.MOREX.r3.1HG0024340;HORVU.MOREX.r3.1HG0032200;HORVU.MOREX.r3.1HG0032470;HORVU.MOREX.r3.1HG0041600;HORVU.MOREX.r3.1HG0046000;HORVU.MOREX.r3.1HG0046190;HORVU.MOREX.r3.1HG0049580;HORVU.MOREX.r3.1HG0050790;HORVU.MOR…	;;;;;;;;;;;;;;;;;;;;;;;;;;;;;;;;;;;;;;;;;;;;;;;;;;;HvHAK1;;;;;;;;;;;;;;;;;;;;;;;;;;;;;;;;;;;;;;;;;;;;;;;;;;;;;;;;;;;;;;;;;;;;;;;;;nitrate transporter 1.7;;;;;;;;;;;;;;;;;high affinity sulfate transporter HVST1;;;;;;;;;;;;;;;;;;;;;;;;;;;;;;;;;;;;;;;;;;;;;Pht1-6;;;;;;;;;;;;;;;plastidial ADP-glucose transporter;;;;;;;;;;;;;;;;NIP2;1;;;;;;;;;;;;;;;;;;;;;;;;;;;;;;;;;HvTIP2;3;;;;;;;;;;;;;;;;;;;;;
485	GO:0060255	BP	regulation of macromolecule metabolic process	485/ 4817	2645/ 29474	0.18336483931947	0.0041431751486326	1	HORVU.MOREX.r3.1HG0004280;HORVU.MOREX.r3.1HG0004290;HORVU.MOREX.r3.1HG0004320;HORVU.MOREX.r3.1HG0004540;HORVU.MOREX.r3.1HG0004690;HORVU.MOREX.r3.1HG0008900;HORVU.MOREX.r3.1HG0015190;HORVU.MOREX.r3.1HG0015250;HORVU.MOREX.r3.1HG0021740;HORVU.MOREX.r3.1HG0024800;HORVU.MOREX.r3.1HG0024860;HORVU.MOREX.r3.1HG0025660;HORVU.MOREX.r3.1HG0029360;HORVU.MOREX.r3.1HG0029890;HORVU.MOREX.r3.1HG0031260;HORVU.MOR…	;;CI-2;;;;;;;;;;;;AG2;;;;;;;;;;;;;;;;;;;;;;;;;;;;;;;;;;;;;;;;;;;;;;;;;;;;;;;;;;;;;;;;;;;;;;;;;;;;;;;;;;;;;;;;;;;;;;;;;;;;;;;;;;;;;;;;;bHLH;;;;;;;;;;;;;;;;;;;;AG1;;;;;;;;;;;;;;;;;;;;;;;;;;;;;;;;;;;;;;;;;;;;;;;;;;;;;;;;;;;;;;;;;;;;;;;;;;;;;;;;;;;;;;;;;;;;;;;;;;;;;;;;;;;;;;;;;;;;;;;;;;;;;;;;;;;;;;;;;;;;;;;;;;;;;;;;;;;;;;;;;;;WRKY3;;;;;;;;;;;;;;;;;;CBF9;CBF3;CBF10A;CBF6;;;;;;;;;;;;;;;;;;;;;;;;;;;;;;;…
20	GO:0002229	BP	defense response to oomycetes	20/ 4817	66/ 29474	0.3030303030303	0.0041624899685537	1	HORVU.MOREX.r3.1HG0038620;HORVU.MOREX.r3.1HG0071260;HORVU.MOREX.r3.2HG0100720;HORVU.MOREX.r3.2HG0108920;HORVU.MOREX.r3.2HG0183930;HORVU.MOREX.r3.2HG0183940;HORVU.MOREX.r3.3HG0235760;HORVU.MOREX.r3.3HG0235770;HORVU.MOREX.r3.4HG0345840;HORVU.MOREX.r3.4HG0399280;HORVU.MOREX.r3.4HG0412490;HORVU.MOREX.r3.5HG0513630;HORVU.MOREX.r3.5HG0518200;HORVU.MOREX.r3.5HG0518210;HORVU.MOREX.r3.5HG0537390;HORVU.MOR…	;;;;;;;;;;;;;;MKK3;;;;;
5	GO:0044273	BP	sulfur compound catabolic process	5/ 4817	8/ 29474	0.625	0.0042118768501198	1	HORVU.MOREX.r3.2HG0171910;HORVU.MOREX.r3.2HG0172940;HORVU.MOREX.r3.3HG0231000;HORVU.MOREX.r3.6HG0549380;HORVU.MOREX.r3.7HG0686880	;;;;
8	GO:0009631	BP	cold acclimation	8/ 4817	18/ 29474	0.44444444444444	0.0047031768586921	1	HORVU.MOREX.r3.2HG0171440;HORVU.MOREX.r3.5HG0507390;HORVU.MOREX.r3.6HG0548110;HORVU.MOREX.r3.6HG0602880;HORVU.MOREX.r3.6HG0622710;HORVU.MOREX.r3.6HG0622760;HORVU.MOREX.r3.6HG0622790;HORVU.MOREX.r3.7HG0701970	;;;;;DHN4;Dhn7;
47	GO:0006457	BP	protein folding	47/ 4817	195/ 29474	0.24102564102564	0.0047182872247688	1	HORVU.MOREX.r3.1HG0000850;HORVU.MOREX.r3.1HG0032990;HORVU.MOREX.r3.1HG0040610;HORVU.MOREX.r3.1HG0073350;HORVU.MOREX.r3.1HG0087430;HORVU.MOREX.r3.2HG0099870;HORVU.MOREX.r3.2HG0121120;HORVU.MOREX.r3.2HG0168610;HORVU.MOREX.r3.2HG0170690;HORVU.MOREX.r3.2HG0170930;HORVU.MOREX.r3.2HG0184620;HORVU.MOREX.r3.2HG0201840;HORVU.MOREX.r3.2HG0217510;HORVU.MOREX.r3.3HG0225500;HORVU.MOREX.r3.3HG0302810;HORVU.MOR…	;;;;;;;;;;;;;;;;;;;;;;;;;;;;;;;;;;;;;;;;;;;;;;
14	GO:0015994	BP	chlorophyll metabolic process	14/ 4817	41/ 29474	0.34146341463415	0.00479590228013	1	HORVU.MOREX.r3.1HG0012020;HORVU.MOREX.r3.1HG0047060;HORVU.MOREX.r3.1HG0062480;HORVU.MOREX.r3.2HG0117630;HORVU.MOREX.r3.2HG0138210;HORVU.MOREX.r3.2HG0191580;HORVU.MOREX.r3.2HG0209470;HORVU.MOREX.r3.3HG0235790;HORVU.MOREX.r3.3HG0257850;HORVU.MOREX.r3.6HG0556720;HORVU.MOREX.r3.6HG0615360;HORVU.MOREX.r3.7HG0644320;HORVU.MOREX.r3.7HG0738240;HORVU.MOREX.r3.7HG0742390	;;;;;;;;;;;;;
53	GO:0042744	BP	hydrogen peroxide catabolic process	53/ 4817	225/ 29474	0.23555555555556	0.0048637297367771	1	HORVU.MOREX.r3.1HG0017460;HORVU.MOREX.r3.1HG0017620;HORVU.MOREX.r3.1HG0021710;HORVU.MOREX.r3.2HG0103920;HORVU.MOREX.r3.2HG0107970;HORVU.MOREX.r3.2HG0112560;HORVU.MOREX.r3.2HG0112580;HORVU.MOREX.r3.2HG0112610;HORVU.MOREX.r3.2HG0112640;HORVU.MOREX.r3.2HG0112720;HORVU.MOREX.r3.2HG0120360;HORVU.MOREX.r3.2HG0120420;HORVU.MOREX.r3.2HG0173960;HORVU.MOREX.r3.2HG0178700;HORVU.MOREX.r3.2HG0193390;HORVU.MOR…	;;;;;;;;;;;;;;;;;;;;;;;;;;;;;;;;;;;;;Cat2;;;;;;;;;;;;;;;
53	GO:0042743	BP	hydrogen peroxide metabolic process	53/ 4817	225/ 29474	0.23555555555556	0.0048637297367771	1	HORVU.MOREX.r3.1HG0017460;HORVU.MOREX.r3.1HG0017620;HORVU.MOREX.r3.1HG0021710;HORVU.MOREX.r3.2HG0103920;HORVU.MOREX.r3.2HG0107970;HORVU.MOREX.r3.2HG0112560;HORVU.MOREX.r3.2HG0112580;HORVU.MOREX.r3.2HG0112610;HORVU.MOREX.r3.2HG0112640;HORVU.MOREX.r3.2HG0112720;HORVU.MOREX.r3.2HG0120360;HORVU.MOREX.r3.2HG0120420;HORVU.MOREX.r3.2HG0173960;HORVU.MOREX.r3.2HG0178700;HORVU.MOREX.r3.2HG0193390;HORVU.MOR…	;;;;;;;;;;;;;;;;;;;;;;;;;;;;;;;;;;;;;Cat2;;;;;;;;;;;;;;;
56	GO:0072593	BP	reactive oxygen species metabolic process	56/ 4817	241/ 29474	0.23236514522822	0.0050314199363509	1	HORVU.MOREX.r3.1HG0017460;HORVU.MOREX.r3.1HG0017620;HORVU.MOREX.r3.1HG0021710;HORVU.MOREX.r3.2HG0103920;HORVU.MOREX.r3.2HG0107970;HORVU.MOREX.r3.2HG0112560;HORVU.MOREX.r3.2HG0112580;HORVU.MOREX.r3.2HG0112610;HORVU.MOREX.r3.2HG0112640;HORVU.MOREX.r3.2HG0112720;HORVU.MOREX.r3.2HG0120360;HORVU.MOREX.r3.2HG0120420;HORVU.MOREX.r3.2HG0173960;HORVU.MOREX.r3.2HG0178700;HORVU.MOREX.r3.2HG0193390;HORVU.MOR…	;;;;;;;;;;;;;;;;;;;;;;;;;;;;;;;;;;;;;;;Cat2;;;;;;;;;;;;;;;;
500	GO:0019222	BP	regulation of metabolic process	500/ 4817	2741/ 29474	0.18241517694272	0.0052089165863594	1	HORVU.MOREX.r3.1HG0004280;HORVU.MOREX.r3.1HG0004290;HORVU.MOREX.r3.1HG0004320;HORVU.MOREX.r3.1HG0004540;HORVU.MOREX.r3.1HG0004690;HORVU.MOREX.r3.1HG0008900;HORVU.MOREX.r3.1HG0015190;HORVU.MOREX.r3.1HG0015250;HORVU.MOREX.r3.1HG0021740;HORVU.MOREX.r3.1HG0024800;HORVU.MOREX.r3.1HG0024860;HORVU.MOREX.r3.1HG0025660;HORVU.MOREX.r3.1HG0028450;HORVU.MOREX.r3.1HG0029360;HORVU.MOREX.r3.1HG0029890;HORVU.MOR…	;;CI-2;;;;;;;;;;;;;AG2;;;;;;;;;;;;;;;;;;;;;;;;;;;;;;;;;;;;;;;;;;;;;;;;;;;;;;;;;;;;;;;;;;;;;;;;;;;;;;;;;;;;;;;;;;;;;;;;;;;;;;;;;;;;;;;;;;;;bHLH;;;;;;;;;;;;;;;;;;;;AG1;;;;;;;;;;;;;;;;;;;;;;;;;;;;;;;;;;;;;;;;;;;;;;;;;;;;;;;;;;;;;;;;;;;;;;;;;;;;;;;;;;;;;;;;;;;;;;;;;;;;;;;;;;;;;;;;;;;;;;;;;;;;;;;;;;;;;;;;;;;;;;;;;;;;;;;;;;;;;;;;;;;;;;;;;;WRKY3;;;;;;;;;;;;;;;;;;;CBF9;CBF3;CBF10A;CBF6;;;;;;;;;;;;;;;;;;;…
9	GO:0051259	BP	protein complex oligomerization	9/ 4817	22/ 29474	0.40909090909091	0.0053488762457952	1	HORVU.MOREX.r3.2HG0170930;HORVU.MOREX.r3.3HG0225500;HORVU.MOREX.r3.4HG0389340;HORVU.MOREX.r3.4HG0389360;HORVU.MOREX.r3.4HG0389370;HORVU.MOREX.r3.4HG0409840;HORVU.MOREX.r3.5HG0480620;HORVU.MOREX.r3.6HG0627010;HORVU.MOREX.r3.7HG0669480	;;;;;;;;
395	GO:0016310	BP	phosphorylation	395/ 4817	2134/ 29474	0.18509840674789	0.0056579560634821	1	HORVU.MOREX.r3.1HG0000690;HORVU.MOREX.r3.1HG0000730;HORVU.MOREX.r3.1HG0001280;HORVU.MOREX.r3.1HG0001650;HORVU.MOREX.r3.1HG0001660;HORVU.MOREX.r3.1HG0001670;HORVU.MOREX.r3.1HG0001700;HORVU.MOREX.r3.1HG0001730;HORVU.MOREX.r3.1HG0001800;HORVU.MOREX.r3.1HG0001810;HORVU.MOREX.r3.1HG0001820;HORVU.MOREX.r3.1HG0001840;HORVU.MOREX.r3.1HG0002830;HORVU.MOREX.r3.1HG0002840;HORVU.MOREX.r3.1HG0002920;HORVU.MOR…	;;;;;;;;;;;;;;;;;;;;;;;;;;;;;;;;;;;;;;;;;;;;;;;;;;;;;;;;;;;;;;;;;;;;;;;;;;;;;;;;;;;HvSnRK1gamma;;;;;;;;;;;;;;;;;;;HvPKABA1;;;;;;;;;;;;;;;;;;;;;;;;;;;;;;;;;;;;;;;;;;;;;;;;;;;;;;;;;;;;;;;;;;;;;;;;;;;;;;;;;;;;;;;;;;;;;;;;;;;;;;;;;;;;;;;;;;;;;;;;;;;;;;;;;;;;;;;;;;;;;;;;;;;;;;;;;;;;;;;;;;;;;;;;MKK3;;;;;;;;;;;;;;;;;;;;;;;;;;;;;;;;;;;;;;;;;;;;;;;;;;;;;;;;;Rpg1;;serine/threonine kinase-like protein ABC10…
19	GO:0006857	BP	oligopeptide transport	19/ 4817	63/ 29474	0.3015873015873	0.0056822337070975	1	HORVU.MOREX.r3.1HG0005090;HORVU.MOREX.r3.1HG0041600;HORVU.MOREX.r3.1HG0053880;HORVU.MOREX.r3.1HG0075470;HORVU.MOREX.r3.1HG0084740;HORVU.MOREX.r3.2HG0182910;HORVU.MOREX.r3.2HG0185190;HORVU.MOREX.r3.2HG0194360;HORVU.MOREX.r3.3HG0290630;HORVU.MOREX.r3.3HG0304970;HORVU.MOREX.r3.4HG0393750;HORVU.MOREX.r3.4HG0399280;HORVU.MOREX.r3.4HG0411460;HORVU.MOREX.r3.5HG0510990;HORVU.MOREX.r3.5HG0527310;HORVU.MOR…	;;;;;;;;;;;;;;;;;;
19	GO:0015833	BP	peptide transport	19/ 4817	63/ 29474	0.3015873015873	0.0056822337070975	1	HORVU.MOREX.r3.1HG0005090;HORVU.MOREX.r3.1HG0041600;HORVU.MOREX.r3.1HG0053880;HORVU.MOREX.r3.1HG0075470;HORVU.MOREX.r3.1HG0084740;HORVU.MOREX.r3.2HG0182910;HORVU.MOREX.r3.2HG0185190;HORVU.MOREX.r3.2HG0194360;HORVU.MOREX.r3.3HG0290630;HORVU.MOREX.r3.3HG0304970;HORVU.MOREX.r3.4HG0393750;HORVU.MOREX.r3.4HG0399280;HORVU.MOREX.r3.4HG0411460;HORVU.MOREX.r3.5HG0510990;HORVU.MOREX.r3.5HG0527310;HORVU.MOR…	;;;;;;;;;;;;;;;;;;
31	GO:0006869	BP	lipid transport	31/ 4817	118/ 29474	0.26271186440678	0.0057062091571153	1	HORVU.MOREX.r3.1HG0009930;HORVU.MOREX.r3.1HG0048840;HORVU.MOREX.r3.1HG0048880;HORVU.MOREX.r3.1HG0071020;HORVU.MOREX.r3.1HG0076590;HORVU.MOREX.r3.1HG0083730;HORVU.MOREX.r3.1HG0083770;HORVU.MOREX.r3.2HG0169710;HORVU.MOREX.r3.3HG0227320;HORVU.MOREX.r3.3HG0227360;HORVU.MOREX.r3.3HG0227370;HORVU.MOREX.r3.3HG0227390;HORVU.MOREX.r3.3HG0227400;HORVU.MOREX.r3.3HG0227420;HORVU.MOREX.r3.3HG0257460;HORVU.MOR…	;;;;;;;;;;;blt4.9;;;;;;;;;;;;;;;;;;;
21	GO:1901606	BP	alpha-amino acid catabolic process	21/ 4817	72/ 29474	0.29166666666667	0.0060026879138991	1	HORVU.MOREX.r3.1HG0014530;HORVU.MOREX.r3.1HG0023150;HORVU.MOREX.r3.1HG0055890;HORVU.MOREX.r3.2HG0132700;HORVU.MOREX.r3.2HG0132820;HORVU.MOREX.r3.2HG0137190;HORVU.MOREX.r3.2HG0171750;HORVU.MOREX.r3.2HG0201400;HORVU.MOREX.r3.3HG0284330;HORVU.MOREX.r3.3HG0301110;HORVU.MOREX.r3.3HG0326050;HORVU.MOREX.r3.4HG0338100;HORVU.MOREX.r3.4HG0393690;HORVU.MOREX.r3.5HG0488750;HORVU.MOREX.r3.6HG0575700;HORVU.MOR…	;;;;;;;;;;;;;;;;;;;;
13	GO:0005985	BP	sucrose metabolic process	13/ 4817	38/ 29474	0.34210526315789	0.0066611752011946	1	HORVU.MOREX.r3.2HG0188120;HORVU.MOREX.r3.2HG0203150;HORVU.MOREX.r3.3HG0258530;HORVU.MOREX.r3.3HG0299800;HORVU.MOREX.r3.3HG0301550;HORVU.MOREX.r3.3HG0309930;HORVU.MOREX.r3.4HG0344630;HORVU.MOREX.r3.4HG0348850;HORVU.MOREX.r3.4HG0389260;HORVU.MOREX.r3.4HG0403620;HORVU.MOREX.r3.5HG0486500;HORVU.MOREX.r3.6HG0633810;HORVU.MOREX.r3.7HG0639980	;;;;;;;;;;;;
8	GO:0030198	BP	extracellular matrix organization	8/ 4817	19/ 29474	0.42105263157895	0.0069730081097084	1	HORVU.MOREX.r3.2HG0127250;HORVU.MOREX.r3.2HG0184980;HORVU.MOREX.r3.3HG0226220;HORVU.MOREX.r3.4HG0343610;HORVU.MOREX.r3.4HG0383400;HORVU.MOREX.r3.5HG0468240;HORVU.MOREX.r3.6HG0627960;HORVU.MOREX.r3.7HG0667900	;;;;;;;
8	GO:0043062	BP	extracellular structure organization	8/ 4817	19/ 29474	0.42105263157895	0.0069730081097084	1	HORVU.MOREX.r3.2HG0127250;HORVU.MOREX.r3.2HG0184980;HORVU.MOREX.r3.3HG0226220;HORVU.MOREX.r3.4HG0343610;HORVU.MOREX.r3.4HG0383400;HORVU.MOREX.r3.5HG0468240;HORVU.MOREX.r3.6HG0627960;HORVU.MOREX.r3.7HG0667900	;;;;;;;
16	GO:0009808	BP	lignin metabolic process	16/ 4817	51/ 29474	0.31372549019608	0.0070224869277575	1	HORVU.MOREX.r3.1HG0008790;HORVU.MOREX.r3.1HG0020450;HORVU.MOREX.r3.2HG0097320;HORVU.MOREX.r3.2HG0097360;HORVU.MOREX.r3.3HG0301850;HORVU.MOREX.r3.3HG0313580;HORVU.MOREX.r3.5HG0479000;HORVU.MOREX.r3.5HG0479030;HORVU.MOREX.r3.6HG0540090;HORVU.MOREX.r3.6HG0614790;HORVU.MOREX.r3.6HG0626160;HORVU.MOREX.r3.7HG0637080;HORVU.MOREX.r3.7HG0686790;HORVU.MOREX.r3.7HG0708660;HORVU.MOREX.r3.7HG0711890;HORVU.MOR…	;;;;;;;;;;;;;;;
16	GO:0045490	BP	pectin catabolic process	16/ 4817	51/ 29474	0.31372549019608	0.0070224869277575	1	HORVU.MOREX.r3.1HG0093340;HORVU.MOREX.r3.2HG0097810;HORVU.MOREX.r3.2HG0111220;HORVU.MOREX.r3.2HG0117920;HORVU.MOREX.r3.2HG0126350;HORVU.MOREX.r3.2HG0173180;HORVU.MOREX.r3.3HG0253410;HORVU.MOREX.r3.3HG0294390;HORVU.MOREX.r3.3HG0303220;HORVU.MOREX.r3.5HG0429360;HORVU.MOREX.r3.5HG0521480;HORVU.MOREX.r3.6HG0621740;HORVU.MOREX.r3.6HG0622780;HORVU.MOREX.r3.7HG0648570;HORVU.MOREX.r3.7HG0660840;HORVU.MOR…	;;;;;;;;;;;;;;;
4	GO:0006538	BP	glutamate catabolic process	4/ 4817	6/ 29474	0.66666666666667	0.0080868621682467	1	HORVU.MOREX.r3.2HG0171750;HORVU.MOREX.r3.3HG0326050;HORVU.MOREX.r3.4HG0338100;HORVU.MOREX.r3.4HG0393690	;;;
4	GO:0120253	BP	hydrocarbon catabolic process	4/ 4817	6/ 29474	0.66666666666667	0.0080868621682467	1	HORVU.MOREX.r3.3HG0320900;HORVU.MOREX.r3.5HG0426410;HORVU.MOREX.r3.5HG0473380;HORVU.MOREX.r3.6HG0607370	;;;
4	GO:0010275	BP	NAD(P)H dehydrogenase complex assembly	4/ 4817	6/ 29474	0.66666666666667	0.0080868621682467	1	HORVU.MOREX.r3.1HG0000850;HORVU.MOREX.r3.2HG0207420;HORVU.MOREX.r3.3HG0307290;HORVU.MOREX.r3.3HG0323610	;;;
33	GO:0071669	BP	plant-type cell wall organization or biogenesis	33/ 4817	129/ 29474	0.25581395348837	0.008093617542706	1	HORVU.MOREX.r3.1HG0024140;HORVU.MOREX.r3.1HG0071050;HORVU.MOREX.r3.1HG0081410;HORVU.MOREX.r3.1HG0087810;HORVU.MOREX.r3.1HG0087820;HORVU.MOREX.r3.2HG0111610;HORVU.MOREX.r3.2HG0127370;HORVU.MOREX.r3.2HG0168310;HORVU.MOREX.r3.2HG0199620;HORVU.MOREX.r3.2HG0202110;HORVU.MOREX.r3.3HG0250020;HORVU.MOREX.r3.3HG0250040;HORVU.MOREX.r3.3HG0256620;HORVU.MOREX.r3.3HG0278710;HORVU.MOREX.r3.3HG0297700;HORVU.MOR…	;;;;;;;;;;;;;;;;;;;;;;;;;;;;;;;;
618	GO:0050794	BP	regulation of cellular process	618/ 4817	3448/ 29474	0.1792343387471	0.0081195518620101	1	HORVU.MOREX.r3.1HG0000730;HORVU.MOREX.r3.1HG0004540;HORVU.MOREX.r3.1HG0004690;HORVU.MOREX.r3.1HG0006210;HORVU.MOREX.r3.1HG0007690;HORVU.MOREX.r3.1HG0008900;HORVU.MOREX.r3.1HG0015130;HORVU.MOREX.r3.1HG0015190;HORVU.MOREX.r3.1HG0017930;HORVU.MOREX.r3.1HG0021740;HORVU.MOREX.r3.1HG0024800;HORVU.MOREX.r3.1HG0024860;HORVU.MOREX.r3.1HG0025660;HORVU.MOREX.r3.1HG0028450;HORVU.MOREX.r3.1HG0029360;HORVU.MOR…	;;;;;;;;;;;;;;;;;AG2;;;;;;;;;;;;;;;;;;;;;;;;;;;;;;;CBL4;;;;;;;;;;;;;;;;;;;;;;;;;;;;;;;;;;;;;;;;;;;;;;;;;;;;;;;;;;;;;;;;;;;;;;;;;;;;;;;;;;;;;;;;;;;;;HvPKABA1;;;;;;;;;;;;;;;;bHLH;;;;;;;;;;;;;;;;;;;;;AG1;;;;;;;;;;;;;;;;;;;;;;;;;;;;;;;;;;;;;;;;;;;;;;;;;;;;;;;;;;;;;;;;cul4;;;;;;;;;;;;;;;;;;;;;;;;;;;;;;;;;;;;;;;;;;;;;;;;;;;;;;;;;;;;;;;;;;;;;;;;;;;;;;;;;;;;;;;;;;;;;;;;;;;;;;;;;;;;;;;;;;;;;;;;;;;;;;;;;;;…
5	GO:0052541	BP	plant-type cell wall cellulose metabolic process	5/ 4817	9/ 29474	0.55555555555556	0.0082050068665176	1	HORVU.MOREX.r3.2HG0127250;HORVU.MOREX.r3.2HG0184980;HORVU.MOREX.r3.3HG0226220;HORVU.MOREX.r3.4HG0343610;HORVU.MOREX.r3.6HG0627960	;;;;
5	GO:0052324	BP	plant-type cell wall cellulose biosynthetic process	5/ 4817	9/ 29474	0.55555555555556	0.0082050068665176	1	HORVU.MOREX.r3.2HG0127250;HORVU.MOREX.r3.2HG0184980;HORVU.MOREX.r3.3HG0226220;HORVU.MOREX.r3.4HG0343610;HORVU.MOREX.r3.6HG0627960	;;;;
5	GO:0034406	BP	cell wall beta-glucan metabolic process	5/ 4817	9/ 29474	0.55555555555556	0.0082050068665176	1	HORVU.MOREX.r3.2HG0127250;HORVU.MOREX.r3.2HG0184980;HORVU.MOREX.r3.3HG0226220;HORVU.MOREX.r3.4HG0343610;HORVU.MOREX.r3.6HG0627960	;;;;
5	GO:0046373	BP	L-arabinose metabolic process	5/ 4817	9/ 29474	0.55555555555556	0.0082050068665176	1	HORVU.MOREX.r3.2HG0110810;HORVU.MOREX.r3.3HG0326380;HORVU.MOREX.r3.4HG0356240;HORVU.MOREX.r3.4HG0356810;HORVU.MOREX.r3.5HG0462760	;;;;
5	GO:0034410	BP	cell wall beta-glucan biosynthetic process	5/ 4817	9/ 29474	0.55555555555556	0.0082050068665176	1	HORVU.MOREX.r3.2HG0127250;HORVU.MOREX.r3.2HG0184980;HORVU.MOREX.r3.3HG0226220;HORVU.MOREX.r3.4HG0343610;HORVU.MOREX.r3.6HG0627960	;;;;
72	GO:0006979	BP	response to oxidative stress	72/ 4817	328/ 29474	0.21951219512195	0.0083728425735996	1	HORVU.MOREX.r3.1HG0017460;HORVU.MOREX.r3.1HG0017620;HORVU.MOREX.r3.1HG0021710;HORVU.MOREX.r3.1HG0091620;HORVU.MOREX.r3.2HG0096990;HORVU.MOREX.r3.2HG0103920;HORVU.MOREX.r3.2HG0107970;HORVU.MOREX.r3.2HG0112560;HORVU.MOREX.r3.2HG0112580;HORVU.MOREX.r3.2HG0112610;HORVU.MOREX.r3.2HG0112640;HORVU.MOREX.r3.2HG0112720;HORVU.MOREX.r3.2HG0120360;HORVU.MOREX.r3.2HG0120420;HORVU.MOREX.r3.2HG0170930;HORVU.MOR…	;;;;;;;;;;;;;;;;;;;;;;;;;;;;;;;;;;;;;;;;;;;;;;;;;Cat2;;;;;;;;;;;;;;;;;;;;;;
46	GO:0019748	BP	secondary metabolic process	46/ 4817	196/ 29474	0.23469387755102	0.0087831466113233	1	HORVU.MOREX.r3.1HG0008790;HORVU.MOREX.r3.1HG0020450;HORVU.MOREX.r3.1HG0023150;HORVU.MOREX.r3.2HG0097320;HORVU.MOREX.r3.2HG0097360;HORVU.MOREX.r3.2HG0108090;HORVU.MOREX.r3.2HG0132700;HORVU.MOREX.r3.2HG0132820;HORVU.MOREX.r3.2HG0137190;HORVU.MOREX.r3.2HG0159380;HORVU.MOREX.r3.3HG0301850;HORVU.MOREX.r3.3HG0305220;HORVU.MOREX.r3.3HG0313580;HORVU.MOREX.r3.3HG0320180;HORVU.MOREX.r3.3HG0331040;HORVU.MOR…	;;;;;;;;;;;;;;;;;;;;;;;;;;;;;;;;;;;;;;;;;;;;;
7	GO:0010215	BP	cellulose microfibril organization	7/ 4817	16/ 29474	0.4375	0.0090173848910951	1	HORVU.MOREX.r3.2HG0127250;HORVU.MOREX.r3.2HG0184980;HORVU.MOREX.r3.3HG0226220;HORVU.MOREX.r3.4HG0343610;HORVU.MOREX.r3.4HG0383400;HORVU.MOREX.r3.5HG0468240;HORVU.MOREX.r3.6HG0627960	;;;;;;
15	GO:0006779	BP	porphyrin-containing compound biosynthetic process	15/ 4817	48/ 29474	0.3125	0.0097069985239042	1	HORVU.MOREX.r3.1HG0007170;HORVU.MOREX.r3.1HG0012020;HORVU.MOREX.r3.1HG0047060;HORVU.MOREX.r3.1HG0062480;HORVU.MOREX.r3.2HG0117630;HORVU.MOREX.r3.2HG0138210;HORVU.MOREX.r3.2HG0177410;HORVU.MOREX.r3.2HG0191580;HORVU.MOREX.r3.2HG0209470;HORVU.MOREX.r3.3HG0257850;HORVU.MOREX.r3.3HG0273810;HORVU.MOREX.r3.6HG0556720;HORVU.MOREX.r3.6HG0615360;HORVU.MOREX.r3.7HG0644320;HORVU.MOREX.r3.7HG0738240	;;;;;;;;;;;;;;
17	GO:0017148	BP	negative regulation of translation	17/ 4817	56/ 29474	0.30357142857143	0.0097714621631921	1	HORVU.MOREX.r3.1HG0004690;HORVU.MOREX.r3.1HG0059440;HORVU.MOREX.r3.2HG0216250;HORVU.MOREX.r3.2HG0216270;HORVU.MOREX.r3.2HG0216290;HORVU.MOREX.r3.2HG0216340;HORVU.MOREX.r3.2HG0217550;HORVU.MOREX.r3.3HG0228400;HORVU.MOREX.r3.4HG0415110;HORVU.MOREX.r3.4HG0415130;HORVU.MOREX.r3.4HG0417700;HORVU.MOREX.r3.5HG0525770;HORVU.MOREX.r3.5HG0525790;HORVU.MOREX.r3.5HG0527430;HORVU.MOREX.r3.5HG0536460;HORVU.MOR…	;;;;;;;;;;;;;;;;
8	GO:0006030	BP	chitin metabolic process	8/ 4817	20/ 29474	0.4	0.0099801460015162	1	HORVU.MOREX.r3.1HG0063630;HORVU.MOREX.r3.2HG0178010;HORVU.MOREX.r3.2HG0178020;HORVU.MOREX.r3.2HG0217120;HORVU.MOREX.r3.3HG0281620;HORVU.MOREX.r3.6HG0592970;HORVU.MOREX.r3.7HG0742440;HORVU.MOREX.r3.7HG0751750	;;;;;;;
8	GO:0006032	BP	chitin catabolic process	8/ 4817	20/ 29474	0.4	0.0099801460015162	1	HORVU.MOREX.r3.1HG0063630;HORVU.MOREX.r3.2HG0178010;HORVU.MOREX.r3.2HG0178020;HORVU.MOREX.r3.2HG0217120;HORVU.MOREX.r3.3HG0281620;HORVU.MOREX.r3.6HG0592970;HORVU.MOREX.r3.7HG0742440;HORVU.MOREX.r3.7HG0751750	;;;;;;;
8	GO:1901072	BP	glucosamine-containing compound catabolic process	8/ 4817	20/ 29474	0.4	0.0099801460015162	1	HORVU.MOREX.r3.1HG0063630;HORVU.MOREX.r3.2HG0178010;HORVU.MOREX.r3.2HG0178020;HORVU.MOREX.r3.2HG0217120;HORVU.MOREX.r3.3HG0281620;HORVU.MOREX.r3.6HG0592970;HORVU.MOREX.r3.7HG0742440;HORVU.MOREX.r3.7HG0751750	;;;;;;;
8	GO:0006026	BP	aminoglycan catabolic process	8/ 4817	20/ 29474	0.4	0.0099801460015162	1	HORVU.MOREX.r3.1HG0063630;HORVU.MOREX.r3.2HG0178010;HORVU.MOREX.r3.2HG0178020;HORVU.MOREX.r3.2HG0217120;HORVU.MOREX.r3.3HG0281620;HORVU.MOREX.r3.6HG0592970;HORVU.MOREX.r3.7HG0742440;HORVU.MOREX.r3.7HG0751750	;;;;;;;
8	GO:0009809	BP	lignin biosynthetic process	8/ 4817	20/ 29474	0.4	0.0099801460015162	1	HORVU.MOREX.r3.5HG0479000;HORVU.MOREX.r3.5HG0479030;HORVU.MOREX.r3.6HG0540090;HORVU.MOREX.r3.6HG0626160;HORVU.MOREX.r3.7HG0686790;HORVU.MOREX.r3.7HG0708660;HORVU.MOREX.r3.7HG0711890;HORVU.MOREX.r3.7HG0720560	;;;;;;;
8	GO:0046348	BP	amino sugar catabolic process	8/ 4817	20/ 29474	0.4	0.0099801460015162	1	HORVU.MOREX.r3.1HG0063630;HORVU.MOREX.r3.2HG0178010;HORVU.MOREX.r3.2HG0178020;HORVU.MOREX.r3.2HG0217120;HORVU.MOREX.r3.3HG0281620;HORVU.MOREX.r3.6HG0592970;HORVU.MOREX.r3.7HG0742440;HORVU.MOREX.r3.7HG0751750	;;;;;;;
54	GO:0051172	BP	negative regulation of nitrogen compound metabolic process	54/ 4817	236/ 29474	0.22881355932203	0.010039904334942	1	HORVU.MOREX.r3.1HG0004280;HORVU.MOREX.r3.1HG0004290;HORVU.MOREX.r3.1HG0004320;HORVU.MOREX.r3.1HG0004690;HORVU.MOREX.r3.1HG0052060;HORVU.MOREX.r3.1HG0059440;HORVU.MOREX.r3.1HG0069110;HORVU.MOREX.r3.1HG0072760;HORVU.MOREX.r3.1HG0092000;HORVU.MOREX.r3.2HG0114150;HORVU.MOREX.r3.2HG0122620;HORVU.MOREX.r3.2HG0126880;HORVU.MOREX.r3.2HG0159310;HORVU.MOREX.r3.2HG0183360;HORVU.MOREX.r3.2HG0215010;HORVU.MOR…	;;CI-2;;;;;;;;;;;;;;;;;;;;;;;;;;;;;;;;;;;;;;;;;;;;;;;;;;;
42	GO:0006820	BP	anion transport	42/ 4817	176/ 29474	0.23863636363636	0.010173820032175	1	HORVU.MOREX.r3.1HG0010920;HORVU.MOREX.r3.1HG0016940;HORVU.MOREX.r3.1HG0056990;HORVU.MOREX.r3.1HG0085700;HORVU.MOREX.r3.1HG0086090;HORVU.MOREX.r3.1HG0093030;HORVU.MOREX.r3.1HG0094980;HORVU.MOREX.r3.2HG0121630;HORVU.MOREX.r3.2HG0167320;HORVU.MOREX.r3.2HG0171930;HORVU.MOREX.r3.2HG0201810;HORVU.MOREX.r3.3HG0240710;HORVU.MOREX.r3.3HG0247650;HORVU.MOREX.r3.3HG0248350;HORVU.MOREX.r3.3HG0268800;HORVU.MOR…	;;;;;;;;;;;boron transporter;;;;;;;;;;high affinity sulfate transporter HVST1;;Bot1;;;;;;;Pht1-6;;;plastidial ADP-glucose transporter;;;NIP2;1;;;;;
19	GO:0046148	BP	pigment biosynthetic process	19/ 4817	65/ 29474	0.29230769230769	0.010401833939075	1	HORVU.MOREX.r3.1HG0007170;HORVU.MOREX.r3.1HG0012020;HORVU.MOREX.r3.1HG0047060;HORVU.MOREX.r3.1HG0062480;HORVU.MOREX.r3.2HG0117630;HORVU.MOREX.r3.2HG0138210;HORVU.MOREX.r3.2HG0186410;HORVU.MOREX.r3.2HG0191580;HORVU.MOREX.r3.2HG0194690;HORVU.MOREX.r3.2HG0209470;HORVU.MOREX.r3.3HG0257850;HORVU.MOREX.r3.3HG0273810;HORVU.MOREX.r3.4HG0418160;HORVU.MOREX.r3.6HG0556720;HORVU.MOREX.r3.6HG0615360;HORVU.MOR…	;;;;;;;;;;;;;;;;;;
17	GO:2000113	BP	negative regulation of cellular macromolecule biosynthetic process	17/ 4817	57/ 29474	0.29824561403509	0.010727142548431	1	HORVU.MOREX.r3.1HG0004690;HORVU.MOREX.r3.1HG0059440;HORVU.MOREX.r3.2HG0216250;HORVU.MOREX.r3.2HG0216270;HORVU.MOREX.r3.2HG0216290;HORVU.MOREX.r3.2HG0216340;HORVU.MOREX.r3.2HG0217550;HORVU.MOREX.r3.3HG0228400;HORVU.MOREX.r3.4HG0415110;HORVU.MOREX.r3.4HG0415130;HORVU.MOREX.r3.4HG0417700;HORVU.MOREX.r3.5HG0525770;HORVU.MOREX.r3.5HG0525790;HORVU.MOREX.r3.5HG0527430;HORVU.MOREX.r3.5HG0536460;HORVU.MOR…	;;;;;;;;;;;;;;;;
17	GO:0034249	BP	negative regulation of cellular amide metabolic process	17/ 4817	57/ 29474	0.29824561403509	0.010727142548431	1	HORVU.MOREX.r3.1HG0004690;HORVU.MOREX.r3.1HG0059440;HORVU.MOREX.r3.2HG0216250;HORVU.MOREX.r3.2HG0216270;HORVU.MOREX.r3.2HG0216290;HORVU.MOREX.r3.2HG0216340;HORVU.MOREX.r3.2HG0217550;HORVU.MOREX.r3.3HG0228400;HORVU.MOREX.r3.4HG0415110;HORVU.MOREX.r3.4HG0415130;HORVU.MOREX.r3.4HG0417700;HORVU.MOREX.r3.5HG0525770;HORVU.MOREX.r3.5HG0525790;HORVU.MOREX.r3.5HG0527430;HORVU.MOREX.r3.5HG0536460;HORVU.MOR…	;;;;;;;;;;;;;;;;
6	GO:1901002	BP	positive regulation of response to salt stress	6/ 4817	13/ 29474	0.46153846153846	0.011490745695619	1	HORVU.MOREX.r3.2HG0188200;HORVU.MOREX.r3.2HG0202460;HORVU.MOREX.r3.3HG0299650;HORVU.MOREX.r3.3HG0307040;HORVU.MOREX.r3.4HG0347360;HORVU.MOREX.r3.4HG0386330	;;;;;
6	GO:0006536	BP	glutamate metabolic process	6/ 4817	13/ 29474	0.46153846153846	0.011490745695619	1	HORVU.MOREX.r3.1HG0055890;HORVU.MOREX.r3.2HG0117030;HORVU.MOREX.r3.2HG0171750;HORVU.MOREX.r3.3HG0326050;HORVU.MOREX.r3.4HG0338100;HORVU.MOREX.r3.4HG0393690	;;;;;
7	GO:0010087	BP	phloem or xylem histogenesis	7/ 4817	17/ 29474	0.41176470588235	0.013197767325651	1	HORVU.MOREX.r3.1HG0092000;HORVU.MOREX.r3.2HG0140380;HORVU.MOREX.r3.3HG0243220;HORVU.MOREX.r3.3HG0244080;HORVU.MOREX.r3.3HG0312290;HORVU.MOREX.r3.4HG0339120;HORVU.MOREX.r3.5HG0508960	;;;;;;
14	GO:0042545	BP	cell wall modification	14/ 4817	45/ 29474	0.31111111111111	0.013505431104044	1	HORVU.MOREX.r3.1HG0093340;HORVU.MOREX.r3.2HG0111220;HORVU.MOREX.r3.2HG0117920;HORVU.MOREX.r3.2HG0126350;HORVU.MOREX.r3.2HG0173180;HORVU.MOREX.r3.3HG0253410;HORVU.MOREX.r3.3HG0294390;HORVU.MOREX.r3.5HG0429360;HORVU.MOREX.r3.5HG0521480;HORVU.MOREX.r3.6HG0621740;HORVU.MOREX.r3.6HG0622780;HORVU.MOREX.r3.7HG0660840;HORVU.MOREX.r3.7HG0705680;HORVU.MOREX.r3.7HG0708260	;;;;;;;;;;;;;
5	GO:0043457	BP	regulation of cellular respiration	5/ 4817	10/ 29474	0.5	0.014218811099664	1	HORVU.MOREX.r3.1HG0028450;HORVU.MOREX.r3.5HG0434930;HORVU.MOREX.r3.5HG0435960;HORVU.MOREX.r3.5HG0436270;HORVU.MOREX.r3.7HG0683350	;;;;
5	GO:0022616	BP	DNA strand elongation	5/ 4817	10/ 29474	0.5	0.014218811099664	1	HORVU.MOREX.r3.1HG0071300;HORVU.MOREX.r3.3HG0264800;HORVU.MOREX.r3.3HG0299370;HORVU.MOREX.r3.5HG0443530;HORVU.MOREX.r3.6HG0627010	;;;;
5	GO:0016119	BP	carotene metabolic process	5/ 4817	10/ 29474	0.5	0.014218811099664	1	HORVU.MOREX.r3.3HG0320900;HORVU.MOREX.r3.5HG0426410;HORVU.MOREX.r3.5HG0473380;HORVU.MOREX.r3.6HG0607370;HORVU.MOREX.r3.7HG0750360	;;;;
5	GO:0019566	BP	arabinose metabolic process	5/ 4817	10/ 29474	0.5	0.014218811099664	1	HORVU.MOREX.r3.2HG0110810;HORVU.MOREX.r3.3HG0326380;HORVU.MOREX.r3.4HG0356240;HORVU.MOREX.r3.4HG0356810;HORVU.MOREX.r3.5HG0462760	;;;;
5	GO:0006271	BP	DNA strand elongation involved in DNA replication	5/ 4817	10/ 29474	0.5	0.014218811099664	1	HORVU.MOREX.r3.1HG0071300;HORVU.MOREX.r3.3HG0264800;HORVU.MOREX.r3.3HG0299370;HORVU.MOREX.r3.5HG0443530;HORVU.MOREX.r3.6HG0627010	;;;;
3	GO:0010022	BP	meristem determinacy	3/ 4817	4/ 29474	0.75	0.015313992166803	1	HORVU.MOREX.r3.4HG0396410;HORVU.MOREX.r3.4HG0396510;HORVU.MOREX.r3.6HG0604360	;;AGAMOUS LIKE6-like protein
3	GO:0010258	BP	NADH dehydrogenase complex (plastoquinone) assembly	3/ 4817	4/ 29474	0.75	0.015313992166803	1	HORVU.MOREX.r3.2HG0207420;HORVU.MOREX.r3.3HG0307290;HORVU.MOREX.r3.3HG0323610	;;
11	GO:0003002	BP	regionalization	11/ 4817	33/ 29474	0.33333333333333	0.01554500263282	1	HORVU.MOREX.r3.2HG0200970;HORVU.MOREX.r3.3HG0243220;HORVU.MOREX.r3.3HG0244080;HORVU.MOREX.r3.4HG0339120;HORVU.MOREX.r3.4HG0396310;HORVU.MOREX.r3.4HG0396410;HORVU.MOREX.r3.5HG0476040;HORVU.MOREX.r3.5HG0508960;HORVU.MOREX.r3.6HG0604360;HORVU.MOREX.r3.7HG0721170;HORVU.MOREX.r3.7HG0747230	;;;;;;;;AGAMOUS LIKE6-like protein;APETALA3-like protein;
4	GO:0019441	BP	tryptophan catabolic process to kynurenine	4/ 4817	7/ 29474	0.57142857142857	0.016435185499941	1	HORVU.MOREX.r3.3HG0301110;HORVU.MOREX.r3.5HG0488750;HORVU.MOREX.r3.6HG0575700;HORVU.MOREX.r3.6HG0575740	;;;
4	GO:0042436	BP	indole-containing compound catabolic process	4/ 4817	7/ 29474	0.57142857142857	0.016435185499941	1	HORVU.MOREX.r3.3HG0301110;HORVU.MOREX.r3.5HG0488750;HORVU.MOREX.r3.6HG0575700;HORVU.MOREX.r3.6HG0575740	;;;
4	GO:0008283	BP	cell population proliferation	4/ 4817	7/ 29474	0.57142857142857	0.016435185499941	1	HORVU.MOREX.r3.2HG0154460;HORVU.MOREX.r3.4HG0394720;HORVU.MOREX.r3.5HG0459580;HORVU.MOREX.r3.6HG0606810	;;;
4	GO:0006542	BP	glutamine biosynthetic process	4/ 4817	7/ 29474	0.57142857142857	0.016435185499941	1	HORVU.MOREX.r3.2HG0202350;HORVU.MOREX.r3.4HG0337240;HORVU.MOREX.r3.4HG0395540;HORVU.MOREX.r3.6HG0549370	;;;
4	GO:0070189	BP	kynurenine metabolic process	4/ 4817	7/ 29474	0.57142857142857	0.016435185499941	1	HORVU.MOREX.r3.3HG0301110;HORVU.MOREX.r3.5HG0488750;HORVU.MOREX.r3.6HG0575700;HORVU.MOREX.r3.6HG0575740	;;;
4	GO:0006569	BP	tryptophan catabolic process	4/ 4817	7/ 29474	0.57142857142857	0.016435185499941	1	HORVU.MOREX.r3.3HG0301110;HORVU.MOREX.r3.5HG0488750;HORVU.MOREX.r3.6HG0575700;HORVU.MOREX.r3.6HG0575740	;;;
6	GO:0001906	BP	cell killing	6/ 4817	14/ 29474	0.42857142857143	0.017367102401177	1	HORVU.MOREX.r3.5HG0423130;HORVU.MOREX.r3.5HG0429700;HORVU.MOREX.r3.5HG0525770;HORVU.MOREX.r3.5HG0525790;HORVU.MOREX.r3.7HG0685280;HORVU.MOREX.r3.7HG0751750	;;;;;
6	GO:0042044	BP	fluid transport	6/ 4817	14/ 29474	0.42857142857143	0.017367102401177	1	HORVU.MOREX.r3.1HG0046190;HORVU.MOREX.r3.3HG0330200;HORVU.MOREX.r3.4HG0407580;HORVU.MOREX.r3.4HG0412910;HORVU.MOREX.r3.6HG0551510;HORVU.MOREX.r3.6HG0602210	;;;;;
6	GO:0034620	BP	cellular response to unfolded protein	6/ 4817	14/ 29474	0.42857142857143	0.017367102401177	1	HORVU.MOREX.r3.1HG0073350;HORVU.MOREX.r3.3HG0302810;HORVU.MOREX.r3.4HG0387610;HORVU.MOREX.r3.4HG0387870;HORVU.MOREX.r3.4HG0396100;HORVU.MOREX.r3.5HG0441860	;;;;;
6	GO:0031640	BP	killing of cells of another organism	6/ 4817	14/ 29474	0.42857142857143	0.017367102401177	1	HORVU.MOREX.r3.5HG0423130;HORVU.MOREX.r3.5HG0429700;HORVU.MOREX.r3.5HG0525770;HORVU.MOREX.r3.5HG0525790;HORVU.MOREX.r3.7HG0685280;HORVU.MOREX.r3.7HG0751750	;;;;;
6	GO:0006833	BP	water transport	6/ 4817	14/ 29474	0.42857142857143	0.017367102401177	1	HORVU.MOREX.r3.1HG0046190;HORVU.MOREX.r3.3HG0330200;HORVU.MOREX.r3.4HG0407580;HORVU.MOREX.r3.4HG0412910;HORVU.MOREX.r3.6HG0551510;HORVU.MOREX.r3.6HG0602210	;;;;;
93	GO:0010033	BP	response to organic substance	93/ 4817	452/ 29474	0.20575221238938	0.017506822130589	1	HORVU.MOREX.r3.1HG0008070;HORVU.MOREX.r3.1HG0018260;HORVU.MOREX.r3.1HG0022750;HORVU.MOREX.r3.1HG0029890;HORVU.MOREX.r3.1HG0049040;HORVU.MOREX.r3.1HG0049910;HORVU.MOREX.r3.1HG0054110;HORVU.MOREX.r3.1HG0061770;HORVU.MOREX.r3.1HG0061780;HORVU.MOREX.r3.1HG0061790;HORVU.MOREX.r3.1HG0061800;HORVU.MOREX.r3.1HG0061820;HORVU.MOREX.r3.1HG0064610;HORVU.MOREX.r3.1HG0066800;HORVU.MOREX.r3.1HG0073350;HORVU.MOR…	;;;;;;;;;;;;;;;;;;;;;;;;;;;;;;;;;;;;;;;;;;;;;;;;;;;;;;;;;;;;;Cat2;;;;;;;;;;;;;DHN4;Dhn7;;;;;;;;;;;;;;;;;
25	GO:0009699	BP	phenylpropanoid biosynthetic process	25/ 4817	96/ 29474	0.26041666666667	0.017619026822826	1	HORVU.MOREX.r3.1HG0023150;HORVU.MOREX.r3.2HG0108090;HORVU.MOREX.r3.2HG0132700;HORVU.MOREX.r3.2HG0132820;HORVU.MOREX.r3.2HG0137190;HORVU.MOREX.r3.3HG0320180;HORVU.MOREX.r3.3HG0331040;HORVU.MOREX.r3.3HG0331070;HORVU.MOREX.r3.4HG0348040;HORVU.MOREX.r3.4HG0386330;HORVU.MOREX.r3.4HG0418330;HORVU.MOREX.r3.5HG0427210;HORVU.MOREX.r3.5HG0479000;HORVU.MOREX.r3.5HG0479030;HORVU.MOREX.r3.5HG0509790;HORVU.MOR…	;;;;;;;;;;;;;;;;;;;;;;;;
32	GO:0009617	BP	response to bacterium	32/ 4817	132/ 29474	0.24242424242424	0.017932787170074	1	HORVU.MOREX.r3.1HG0018150;HORVU.MOREX.r3.1HG0038620;HORVU.MOREX.r3.1HG0071260;HORVU.MOREX.r3.2HG0100720;HORVU.MOREX.r3.2HG0108920;HORVU.MOREX.r3.2HG0168730;HORVU.MOREX.r3.2HG0183930;HORVU.MOREX.r3.2HG0183940;HORVU.MOREX.r3.2HG0189710;HORVU.MOREX.r3.2HG0211090;HORVU.MOREX.r3.3HG0235760;HORVU.MOREX.r3.3HG0235770;HORVU.MOREX.r3.3HG0326310;HORVU.MOREX.r3.4HG0333690;HORVU.MOREX.r3.4HG0345840;HORVU.MOR…	;;;;;;;;;;;;;;;;;;;;;Cat2;;;;;;;;;;
11	GO:0090502	BP	RNA phosphodiester bond hydrolysis, endonucleolytic	11/ 4817	34/ 29474	0.32352941176471	0.018477991358291	1	HORVU.MOREX.r3.1HG0093680;HORVU.MOREX.r3.1HG0093700;HORVU.MOREX.r3.2HG0155750;HORVU.MOREX.r3.2HG0158900;HORVU.MOREX.r3.2HG0197290;HORVU.MOREX.r3.2HG0201200;HORVU.MOREX.r3.2HG0203800;HORVU.MOREX.r3.3HG0222160;HORVU.MOREX.r3.3HG0315120;HORVU.MOREX.r3.6HG0620720;HORVU.MOREX.r3.7HG0751410	;;;;;;;;;;
10	GO:0010150	BP	leaf senescence	10/ 4817	29/ 29474	0.3448275862069	0.019072080967911	1	HORVU.MOREX.r3.2HG0141190;HORVU.MOREX.r3.2HG0182380;HORVU.MOREX.r3.2HG0207110;HORVU.MOREX.r3.3HG0232210;HORVU.MOREX.r3.3HG0236540;HORVU.MOREX.r3.3HG0286300;HORVU.MOREX.r3.3HG0309890;HORVU.MOREX.r3.4HG0412490;HORVU.MOREX.r3.5HG0496040;HORVU.MOREX.r3.6HG0613720	;;;;;;;;;
21	GO:0042440	BP	pigment metabolic process	21/ 4817	78/ 29474	0.26923076923077	0.01994342056501	1	HORVU.MOREX.r3.1HG0007170;HORVU.MOREX.r3.1HG0012020;HORVU.MOREX.r3.1HG0047060;HORVU.MOREX.r3.1HG0062480;HORVU.MOREX.r3.2HG0117630;HORVU.MOREX.r3.2HG0138210;HORVU.MOREX.r3.2HG0186410;HORVU.MOREX.r3.2HG0191580;HORVU.MOREX.r3.2HG0194690;HORVU.MOREX.r3.2HG0209470;HORVU.MOREX.r3.3HG0235790;HORVU.MOREX.r3.3HG0257850;HORVU.MOREX.r3.3HG0273810;HORVU.MOREX.r3.4HG0418160;HORVU.MOREX.r3.6HG0556720;HORVU.MOR…	;;;;;;;;;;;;;;;;;;;;
52	GO:1902680	BP	positive regulation of RNA biosynthetic process	52/ 4817	234/ 29474	0.22222222222222	0.020539642268153	1	HORVU.MOREX.r3.1HG0024860;HORVU.MOREX.r3.1HG0031260;HORVU.MOREX.r3.1HG0064570;HORVU.MOREX.r3.1HG0082040;HORVU.MOREX.r3.2HG0126410;HORVU.MOREX.r3.2HG0156870;HORVU.MOREX.r3.2HG0202440;HORVU.MOREX.r3.3HG0243770;HORVU.MOREX.r3.3HG0250220;HORVU.MOREX.r3.3HG0264700;HORVU.MOREX.r3.3HG0283710;HORVU.MOREX.r3.3HG0288270;HORVU.MOREX.r3.3HG0289720;HORVU.MOREX.r3.3HG0297740;HORVU.MOREX.r3.3HG0299650;HORVU.MOR…	;AG2;;;;;;AG1;;;;;;;;;;;;;;;;;;;;;;;;;;;;;;;AGAMOUS LIKE6-like protein;;;;;;MADS box protein VRT-2;;AGAMOUS LIKE9-like protein;;;;APETALA3-like protein;
52	GO:0045893	BP	positive regulation of DNA-templated transcription	52/ 4817	234/ 29474	0.22222222222222	0.020539642268153	1	HORVU.MOREX.r3.1HG0024860;HORVU.MOREX.r3.1HG0031260;HORVU.MOREX.r3.1HG0064570;HORVU.MOREX.r3.1HG0082040;HORVU.MOREX.r3.2HG0126410;HORVU.MOREX.r3.2HG0156870;HORVU.MOREX.r3.2HG0202440;HORVU.MOREX.r3.3HG0243770;HORVU.MOREX.r3.3HG0250220;HORVU.MOREX.r3.3HG0264700;HORVU.MOREX.r3.3HG0283710;HORVU.MOREX.r3.3HG0288270;HORVU.MOREX.r3.3HG0289720;HORVU.MOREX.r3.3HG0297740;HORVU.MOREX.r3.3HG0299650;HORVU.MOR…	;AG2;;;;;;AG1;;;;;;;;;;;;;;;;;;;;;;;;;;;;;;;AGAMOUS LIKE6-like protein;;;;;;MADS box protein VRT-2;;AGAMOUS LIKE9-like protein;;;;APETALA3-like protein;
52	GO:1903508	BP	positive regulation of nucleic acid-templated transcription	52/ 4817	234/ 29474	0.22222222222222	0.020539642268153	1	HORVU.MOREX.r3.1HG0024860;HORVU.MOREX.r3.1HG0031260;HORVU.MOREX.r3.1HG0064570;HORVU.MOREX.r3.1HG0082040;HORVU.MOREX.r3.2HG0126410;HORVU.MOREX.r3.2HG0156870;HORVU.MOREX.r3.2HG0202440;HORVU.MOREX.r3.3HG0243770;HORVU.MOREX.r3.3HG0250220;HORVU.MOREX.r3.3HG0264700;HORVU.MOREX.r3.3HG0283710;HORVU.MOREX.r3.3HG0288270;HORVU.MOREX.r3.3HG0289720;HORVU.MOREX.r3.3HG0297740;HORVU.MOREX.r3.3HG0299650;HORVU.MOR…	;AG2;;;;;;AG1;;;;;;;;;;;;;;;;;;;;;;;;;;;;;;;AGAMOUS LIKE6-like protein;;;;;;MADS box protein VRT-2;;AGAMOUS LIKE9-like protein;;;;APETALA3-like protein;
56	GO:0045935	BP	positive regulation of nucleobase-containing compound metabolic process	56/ 4817	257/ 29474	0.21789883268482	0.021840505409442	1	HORVU.MOREX.r3.1HG0024860;HORVU.MOREX.r3.1HG0031260;HORVU.MOREX.r3.1HG0064570;HORVU.MOREX.r3.1HG0082040;HORVU.MOREX.r3.2HG0126410;HORVU.MOREX.r3.2HG0156870;HORVU.MOREX.r3.2HG0202440;HORVU.MOREX.r3.3HG0243770;HORVU.MOREX.r3.3HG0250220;HORVU.MOREX.r3.3HG0264700;HORVU.MOREX.r3.3HG0283710;HORVU.MOREX.r3.3HG0288270;HORVU.MOREX.r3.3HG0289720;HORVU.MOREX.r3.3HG0297740;HORVU.MOREX.r3.3HG0299650;HORVU.MOR…	;AG2;;;;;;AG1;;;;;;;;;;;;;;;;;;;;;;;;;;;;;;;;;AGAMOUS LIKE6-like protein;;;;;;;MADS box protein VRT-2;;AGAMOUS LIKE9-like protein;;;;;APETALA3-like protein;
10	GO:0009074	BP	aromatic amino acid family catabolic process	10/ 4817	30/ 29474	0.33333333333333	0.021977963246862	1	HORVU.MOREX.r3.1HG0023150;HORVU.MOREX.r3.2HG0132700;HORVU.MOREX.r3.2HG0132820;HORVU.MOREX.r3.2HG0137190;HORVU.MOREX.r3.3HG0301110;HORVU.MOREX.r3.5HG0488750;HORVU.MOREX.r3.6HG0575700;HORVU.MOREX.r3.6HG0575740;HORVU.MOREX.r3.6HG0620520;HORVU.MOREX.r3.7HG0712100	;;;;;;;;;
10	GO:0034762	BP	regulation of transmembrane transport	10/ 4817	30/ 29474	0.33333333333333	0.021977963246862	1	HORVU.MOREX.r3.1HG0066800;HORVU.MOREX.r3.1HG0086090;HORVU.MOREX.r3.6HG0574650;HORVU.MOREX.r3.6HG0629820;HORVU.MOREX.r3.7HG0669150;HORVU.MOREX.r3.7HG0722800;HORVU.MOREX.r3.7HG0722820;HORVU.MOREX.r3.7HG0722830;HORVU.MOREX.r3.7HG0740670;HORVU.MOREX.r3.7HG0740730	;;;;;;;;;
19	GO:0015977	BP	carbon fixation	19/ 4817	70/ 29474	0.27142857142857	0.021988408002483	1	HORVU.MOREX.r3.1HG0037500;HORVU.MOREX.r3.2HG0104730;HORVU.MOREX.r3.2HG0104740;HORVU.MOREX.r3.2HG0104760;HORVU.MOREX.r3.2HG0104780;HORVU.MOREX.r3.3HG0290090;HORVU.MOREX.r3.5HG0468970;HORVU.MOREX.r3.5HG0469020;HORVU.MOREX.r3.5HG0483130;HORVU.MOREX.r3.5HG0522820;HORVU.MOREX.r3.7HG0664010;HORVU.MOREX.r3.7HG0709970;HORVU.MOREX.r3.UnG0755480;HORVU.MOREX.r3.UnG0770010;HORVU.MOREX.r3.UnG0782790;HORVU.MOR…	;;;;;;;;;;;;;;;;;;
15	GO:0033014	BP	tetrapyrrole biosynthetic process	15/ 4817	52/ 29474	0.28846153846154	0.022476581078372	1	HORVU.MOREX.r3.1HG0007170;HORVU.MOREX.r3.1HG0012020;HORVU.MOREX.r3.1HG0047060;HORVU.MOREX.r3.1HG0062480;HORVU.MOREX.r3.2HG0117630;HORVU.MOREX.r3.2HG0138210;HORVU.MOREX.r3.2HG0177410;HORVU.MOREX.r3.2HG0191580;HORVU.MOREX.r3.2HG0209470;HORVU.MOREX.r3.3HG0257850;HORVU.MOREX.r3.3HG0273810;HORVU.MOREX.r3.6HG0556720;HORVU.MOREX.r3.6HG0615360;HORVU.MOREX.r3.7HG0644320;HORVU.MOREX.r3.7HG0738240	;;;;;;;;;;;;;;
68	GO:0031325	BP	positive regulation of cellular metabolic process	68/ 4817	321/ 29474	0.21183800623053	0.022508084852656	1	HORVU.MOREX.r3.1HG0024860;HORVU.MOREX.r3.1HG0031260;HORVU.MOREX.r3.1HG0064570;HORVU.MOREX.r3.1HG0082040;HORVU.MOREX.r3.2HG0126410;HORVU.MOREX.r3.2HG0156870;HORVU.MOREX.r3.2HG0202440;HORVU.MOREX.r3.3HG0243770;HORVU.MOREX.r3.3HG0250220;HORVU.MOREX.r3.3HG0264700;HORVU.MOREX.r3.3HG0273810;HORVU.MOREX.r3.3HG0283710;HORVU.MOREX.r3.3HG0284860;HORVU.MOREX.r3.3HG0288270;HORVU.MOREX.r3.3HG0289720;HORVU.MOR…	;AG2;;;;;;AG1;;;;;;;;;;;;;;;;;;;;;;;;;;;;;;;;;;;;;;;;;;;;AGAMOUS LIKE6-like protein;;;;;;;;MADS box protein VRT-2;;AGAMOUS LIKE9-like protein;;;;;APETALA3-like protein;
17	GO:0019253	BP	reductive pentose-phosphate cycle	17/ 4817	62/ 29474	0.2741935483871	0.024550033846993	1	HORVU.MOREX.r3.1HG0037500;HORVU.MOREX.r3.1HG0068880;HORVU.MOREX.r3.2HG0104730;HORVU.MOREX.r3.2HG0104740;HORVU.MOREX.r3.2HG0104760;HORVU.MOREX.r3.2HG0104780;HORVU.MOREX.r3.5HG0468970;HORVU.MOREX.r3.5HG0469020;HORVU.MOREX.r3.5HG0483130;HORVU.MOREX.r3.6HG0606220;HORVU.MOREX.r3.UnG0755480;HORVU.MOREX.r3.UnG0770010;HORVU.MOREX.r3.UnG0782790;HORVU.MOREX.r3.UnG0784720;HORVU.MOREX.r3.UnG0791590;HORVU.MOR…	;;;;;;;;;;;;;;;;
17	GO:0019685	BP	photosynthesis, dark reaction	17/ 4817	62/ 29474	0.2741935483871	0.024550033846993	1	HORVU.MOREX.r3.1HG0037500;HORVU.MOREX.r3.1HG0068880;HORVU.MOREX.r3.2HG0104730;HORVU.MOREX.r3.2HG0104740;HORVU.MOREX.r3.2HG0104760;HORVU.MOREX.r3.2HG0104780;HORVU.MOREX.r3.5HG0468970;HORVU.MOREX.r3.5HG0469020;HORVU.MOREX.r3.5HG0483130;HORVU.MOREX.r3.6HG0606220;HORVU.MOREX.r3.UnG0755480;HORVU.MOREX.r3.UnG0770010;HORVU.MOREX.r3.UnG0782790;HORVU.MOREX.r3.UnG0784720;HORVU.MOREX.r3.UnG0791590;HORVU.MOR…	;;;;;;;;;;;;;;;;
6	GO:0006986	BP	response to unfolded protein	6/ 4817	15/ 29474	0.4	0.025015320060128	1	HORVU.MOREX.r3.1HG0073350;HORVU.MOREX.r3.3HG0302810;HORVU.MOREX.r3.4HG0387610;HORVU.MOREX.r3.4HG0387870;HORVU.MOREX.r3.4HG0396100;HORVU.MOREX.r3.5HG0441860	;;;;;
54	GO:0051254	BP	positive regulation of RNA metabolic process	54/ 4817	249/ 29474	0.21686746987952	0.025140531498933	1	HORVU.MOREX.r3.1HG0024860;HORVU.MOREX.r3.1HG0031260;HORVU.MOREX.r3.1HG0064570;HORVU.MOREX.r3.1HG0082040;HORVU.MOREX.r3.2HG0126410;HORVU.MOREX.r3.2HG0156870;HORVU.MOREX.r3.2HG0202440;HORVU.MOREX.r3.3HG0243770;HORVU.MOREX.r3.3HG0250220;HORVU.MOREX.r3.3HG0264700;HORVU.MOREX.r3.3HG0283710;HORVU.MOREX.r3.3HG0288270;HORVU.MOREX.r3.3HG0289720;HORVU.MOREX.r3.3HG0297740;HORVU.MOREX.r3.3HG0299650;HORVU.MOR…	;AG2;;;;;;AG1;;;;;;;;;;;;;;;;;;;;;;;;;;;;;;;;AGAMOUS LIKE6-like protein;;;;;;MADS box protein VRT-2;;AGAMOUS LIKE9-like protein;;;;;APETALA3-like protein;
19	GO:0015698	BP	inorganic anion transport	19/ 4817	72/ 29474	0.26388888888889	0.025615456171515	1	HORVU.MOREX.r3.1HG0056990;HORVU.MOREX.r3.1HG0086090;HORVU.MOREX.r3.2HG0171930;HORVU.MOREX.r3.2HG0201810;HORVU.MOREX.r3.3HG0240710;HORVU.MOREX.r3.3HG0283520;HORVU.MOREX.r3.3HG0285320;HORVU.MOREX.r3.4HG0399840;HORVU.MOREX.r3.4HG0401980;HORVU.MOREX.r3.4HG0409380;HORVU.MOREX.r3.4HG0416570;HORVU.MOREX.r3.5HG0442770;HORVU.MOREX.r3.5HG0486200;HORVU.MOREX.r3.5HG0520930;HORVU.MOREX.r3.5HG0523050;HORVU.MOR…	;;;;boron transporter;;;high affinity sulfate transporter HVST1;;Bot1;;;;;Pht1-6;;;NIP2;1;
10	GO:0090693	BP	plant organ senescence	10/ 4817	31/ 29474	0.32258064516129	0.025782710279656	1	HORVU.MOREX.r3.2HG0141190;HORVU.MOREX.r3.2HG0182380;HORVU.MOREX.r3.2HG0207110;HORVU.MOREX.r3.3HG0232210;HORVU.MOREX.r3.3HG0236540;HORVU.MOREX.r3.3HG0286300;HORVU.MOREX.r3.3HG0309890;HORVU.MOREX.r3.4HG0412490;HORVU.MOREX.r3.5HG0496040;HORVU.MOREX.r3.6HG0613720	;;;;;;;;;
27	GO:0042742	BP	defense response to bacterium	27/ 4817	109/ 29474	0.24770642201835	0.026200278322025	1	HORVU.MOREX.r3.1HG0038620;HORVU.MOREX.r3.1HG0071260;HORVU.MOREX.r3.2HG0100720;HORVU.MOREX.r3.2HG0108920;HORVU.MOREX.r3.2HG0168730;HORVU.MOREX.r3.2HG0183930;HORVU.MOREX.r3.2HG0183940;HORVU.MOREX.r3.2HG0189710;HORVU.MOREX.r3.2HG0211090;HORVU.MOREX.r3.3HG0235760;HORVU.MOREX.r3.3HG0235770;HORVU.MOREX.r3.3HG0326310;HORVU.MOREX.r3.4HG0333690;HORVU.MOREX.r3.4HG0345840;HORVU.MOREX.r3.4HG0412490;HORVU.MOR…	;;;;;;;;;;;;;;;;;;;;;;;;;;
2	GO:0006501	BP	C-terminal protein lipidation	2/ 4817	2/ 29474	1	0.026705437753186	1	HORVU.MOREX.r3.6HG0620060;HORVU.MOREX.r3.7HG0662760	;
2	GO:0015768	BP	maltose transport	2/ 4817	2/ 29474	1	0.026705437753186	1	HORVU.MOREX.r3.2HG0203150;HORVU.MOREX.r3.4HG0403620	;
2	GO:0071219	BP	cellular response to molecule of bacterial origin	2/ 4817	2/ 29474	1	0.026705437753186	1	HORVU.MOREX.r3.2HG0197960;HORVU.MOREX.r3.7HG0740760	;
2	GO:0006076	BP	(1->3)-beta-D-glucan catabolic process	2/ 4817	2/ 29474	1	0.026705437753186	1	HORVU.MOREX.r3.3HG0319010;HORVU.MOREX.r3.3HG0319100	;beta-1,3-glucanase II
2	GO:0006097	BP	glyoxylate cycle	2/ 4817	2/ 29474	1	0.026705437753186	1	HORVU.MOREX.r3.2HG0139380;HORVU.MOREX.r3.2HG0176940	;
2	GO:0033967	BP	box C/D RNA metabolic process	2/ 4817	2/ 29474	1	0.026705437753186	1	HORVU.MOREX.r3.6HG0630670;HORVU.MOREX.r3.7HG0738150	;
2	GO:0043555	BP	regulation of translation in response to stress	2/ 4817	2/ 29474	1	0.026705437753186	1	HORVU.MOREX.r3.1HG0004690;HORVU.MOREX.r3.2HG0177670	;
2	GO:0070574	BP	cadmium ion transmembrane transport	2/ 4817	2/ 29474	1	0.026705437753186	1	HORVU.MOREX.r3.4HG0405890;HORVU.MOREX.r3.5HG0439330	;
2	GO:1902326	BP	positive regulation of chlorophyll biosynthetic process	2/ 4817	2/ 29474	1	0.026705437753186	1	HORVU.MOREX.r3.3HG0273810;HORVU.MOREX.r3.5HG0475970	;
2	GO:0000493	BP	box H/ACA snoRNP assembly	2/ 4817	2/ 29474	1	0.026705437753186	1	HORVU.MOREX.r3.1HG0067270;HORVU.MOREX.r3.6HG0594100	;
2	GO:1990258	BP	histone glutamine methylation	2/ 4817	2/ 29474	1	0.026705437753186	1	HORVU.MOREX.r3.6HG0630670;HORVU.MOREX.r3.7HG0738150	;
2	GO:0015691	BP	cadmium ion transport	2/ 4817	2/ 29474	1	0.026705437753186	1	HORVU.MOREX.r3.4HG0405890;HORVU.MOREX.r3.5HG0439330	;
2	GO:0080060	BP	integument development	2/ 4817	2/ 29474	1	0.026705437753186	1	HORVU.MOREX.r3.3HG0244080;HORVU.MOREX.r3.6HG0604360	;AGAMOUS LIKE6-like protein
2	GO:0034963	BP	box C/D RNA processing	2/ 4817	2/ 29474	1	0.026705437753186	1	HORVU.MOREX.r3.6HG0630670;HORVU.MOREX.r3.7HG0738150	;
2	GO:0000494	BP	box C/D RNA 3'-end processing	2/ 4817	2/ 29474	1	0.026705437753186	1	HORVU.MOREX.r3.6HG0630670;HORVU.MOREX.r3.7HG0738150	;
18	GO:0006778	BP	porphyrin-containing compound metabolic process	18/ 4817	66/ 29474	0.27272727272727	0.028195155476746	1	HORVU.MOREX.r3.1HG0007170;HORVU.MOREX.r3.1HG0012020;HORVU.MOREX.r3.1HG0022750;HORVU.MOREX.r3.1HG0047060;HORVU.MOREX.r3.1HG0062480;HORVU.MOREX.r3.2HG0117630;HORVU.MOREX.r3.2HG0138210;HORVU.MOREX.r3.2HG0177410;HORVU.MOREX.r3.2HG0191580;HORVU.MOREX.r3.2HG0209470;HORVU.MOREX.r3.3HG0235790;HORVU.MOREX.r3.3HG0257850;HORVU.MOREX.r3.3HG0273810;HORVU.MOREX.r3.6HG0556720;HORVU.MOREX.r3.6HG0615360;HORVU.MOR…	;;;;;;;;;;;;;;;;;
36	GO:0006720	BP	isoprenoid metabolic process	36/ 4817	155/ 29474	0.23225806451613	0.028554472418346	1	HORVU.MOREX.r3.1HG0062480;HORVU.MOREX.r3.1HG0065220;HORVU.MOREX.r3.2HG0099360;HORVU.MOREX.r3.2HG0118030;HORVU.MOREX.r3.2HG0131350;HORVU.MOREX.r3.2HG0138210;HORVU.MOREX.r3.2HG0161380;HORVU.MOREX.r3.2HG0186410;HORVU.MOREX.r3.2HG0191410;HORVU.MOREX.r3.2HG0202590;HORVU.MOREX.r3.2HG0216680;HORVU.MOREX.r3.3HG0219500;HORVU.MOREX.r3.3HG0283300;HORVU.MOREX.r3.3HG0285060;HORVU.MOREX.r3.3HG0289810;HORVU.MOR…	;;;;;;;;;;;;;;;;;;;;;;;;;GA20ox1;;;;;;;;;;
4	GO:0006828	BP	manganese ion transport	4/ 4817	8/ 29474	0.5	0.028658494149762	1	HORVU.MOREX.r3.4HG0393950;HORVU.MOREX.r3.4HG0405890;HORVU.MOREX.r3.5HG0439330;HORVU.MOREX.r3.5HG0478840	;;;
4	GO:0071421	BP	manganese ion transmembrane transport	4/ 4817	8/ 29474	0.5	0.028658494149762	1	HORVU.MOREX.r3.4HG0393950;HORVU.MOREX.r3.4HG0405890;HORVU.MOREX.r3.5HG0439330;HORVU.MOREX.r3.5HG0478840	;;;
25	GO:0044275	BP	cellular carbohydrate catabolic process	25/ 4817	101/ 29474	0.24752475247525	0.029927925702694	1	HORVU.MOREX.r3.1HG0016210;HORVU.MOREX.r3.1HG0046170;HORVU.MOREX.r3.2HG0110810;HORVU.MOREX.r3.2HG0131920;HORVU.MOREX.r3.2HG0170370;HORVU.MOREX.r3.3HG0221900;HORVU.MOREX.r3.3HG0230590;HORVU.MOREX.r3.3HG0258530;HORVU.MOREX.r3.3HG0284890;HORVU.MOREX.r3.3HG0319010;HORVU.MOREX.r3.3HG0319100;HORVU.MOREX.r3.3HG0326380;HORVU.MOREX.r3.4HG0348850;HORVU.MOREX.r3.4HG0356810;HORVU.MOREX.r3.5HG0462760;HORVU.MOR…	CelB2;;;;sbeIIb;Agl2;;;;;beta-1,3-glucanase II;;;;;;;;;;Cel8;;;;Agl1
14	GO:0009664	BP	plant-type cell wall organization	14/ 4817	49/ 29474	0.28571428571429	0.030963756034919	1	HORVU.MOREX.r3.1HG0071050;HORVU.MOREX.r3.1HG0081410;HORVU.MOREX.r3.3HG0250020;HORVU.MOREX.r3.3HG0250040;HORVU.MOREX.r3.3HG0256620;HORVU.MOREX.r3.3HG0297700;HORVU.MOREX.r3.4HG0396570;HORVU.MOREX.r3.4HG0403040;HORVU.MOREX.r3.5HG0526530;HORVU.MOREX.r3.6HG0615400;HORVU.MOREX.r3.7HG0704780;HORVU.MOREX.r3.7HG0708260;HORVU.MOREX.r3.7HG0723940;HORVU.MOREX.r3.7HG0726330	;;;;;;;;;;;;;
9	GO:0032508	BP	DNA duplex unwinding	9/ 4817	27/ 29474	0.33333333333333	0.031453185785908	1	HORVU.MOREX.r3.1HG0065100;HORVU.MOREX.r3.1HG0071300;HORVU.MOREX.r3.2HG0176920;HORVU.MOREX.r3.3HG0264800;HORVU.MOREX.r3.4HG0416240;HORVU.MOREX.r3.5HG0443530;HORVU.MOREX.r3.5HG0533070;HORVU.MOREX.r3.6HG0607410;HORVU.MOREX.r3.6HG0624620	;;;;;;;;
9	GO:0032392	BP	DNA geometric change	9/ 4817	27/ 29474	0.33333333333333	0.031453185785908	1	HORVU.MOREX.r3.1HG0065100;HORVU.MOREX.r3.1HG0071300;HORVU.MOREX.r3.2HG0176920;HORVU.MOREX.r3.3HG0264800;HORVU.MOREX.r3.4HG0416240;HORVU.MOREX.r3.5HG0443530;HORVU.MOREX.r3.5HG0533070;HORVU.MOREX.r3.6HG0607410;HORVU.MOREX.r3.6HG0624620	;;;;;;;;
5	GO:0042724	BP	thiamine-containing compound biosynthetic process	5/ 4817	12/ 29474	0.41666666666667	0.033630696447258	1	HORVU.MOREX.r3.1HG0062480;HORVU.MOREX.r3.2HG0216680;HORVU.MOREX.r3.3HG0313090;HORVU.MOREX.r3.3HG0315580;HORVU.MOREX.r3.4HG0334210	;;;;
5	GO:0009065	BP	glutamine family amino acid catabolic process	5/ 4817	12/ 29474	0.41666666666667	0.033630696447258	1	HORVU.MOREX.r3.1HG0055890;HORVU.MOREX.r3.2HG0171750;HORVU.MOREX.r3.3HG0326050;HORVU.MOREX.r3.4HG0338100;HORVU.MOREX.r3.4HG0393690	;;;;
3	GO:0010105	BP	negative regulation of ethylene-activated signaling pathway	3/ 4817	5/ 29474	0.6	0.033638211559435	1	HORVU.MOREX.r3.2HG0197960;HORVU.MOREX.r3.4HG0384400;HORVU.MOREX.r3.7HG0740760	;;
3	GO:0010093	BP	specification of floral organ identity	3/ 4817	5/ 29474	0.6	0.033638211559435	1	HORVU.MOREX.r3.4HG0396410;HORVU.MOREX.r3.6HG0604360;HORVU.MOREX.r3.7HG0721170	;AGAMOUS LIKE6-like protein;APETALA3-like protein
3	GO:0033356	BP	UDP-L-arabinose metabolic process	3/ 4817	5/ 29474	0.6	0.033638211559435	1	HORVU.MOREX.r3.2HG0127370;HORVU.MOREX.r3.2HG0202110;HORVU.MOREX.r3.4HG0409970	;;
3	GO:0090701	BP	specification of plant organ identity	3/ 4817	5/ 29474	0.6	0.033638211559435	1	HORVU.MOREX.r3.4HG0396410;HORVU.MOREX.r3.6HG0604360;HORVU.MOREX.r3.7HG0721170	;AGAMOUS LIKE6-like protein;APETALA3-like protein
3	GO:0070298	BP	negative regulation of phosphorelay signal transduction system	3/ 4817	5/ 29474	0.6	0.033638211559435	1	HORVU.MOREX.r3.2HG0197960;HORVU.MOREX.r3.4HG0384400;HORVU.MOREX.r3.7HG0740760	;;
18	GO:0033013	BP	tetrapyrrole metabolic process	18/ 4817	69/ 29474	0.26086956521739	0.033997875371767	1	HORVU.MOREX.r3.1HG0007170;HORVU.MOREX.r3.1HG0012020;HORVU.MOREX.r3.1HG0022750;HORVU.MOREX.r3.1HG0047060;HORVU.MOREX.r3.1HG0062480;HORVU.MOREX.r3.2HG0117630;HORVU.MOREX.r3.2HG0138210;HORVU.MOREX.r3.2HG0177410;HORVU.MOREX.r3.2HG0191580;HORVU.MOREX.r3.2HG0209470;HORVU.MOREX.r3.3HG0235790;HORVU.MOREX.r3.3HG0257850;HORVU.MOREX.r3.3HG0273810;HORVU.MOREX.r3.6HG0556720;HORVU.MOREX.r3.6HG0615360;HORVU.MOR…	;;;;;;;;;;;;;;;;;
6	GO:0019915	BP	lipid storage	6/ 4817	16/ 29474	0.375	0.034614081161547	1	HORVU.MOREX.r3.1HG0091150;HORVU.MOREX.r3.4HG0335720;HORVU.MOREX.r3.4HG0355410;HORVU.MOREX.r3.5HG0473570;HORVU.MOREX.r3.5HG0499450;HORVU.MOREX.r3.7HG0677170	;;;;;
6	GO:0006094	BP	gluconeogenesis	6/ 4817	16/ 29474	0.375	0.034614081161547	1	HORVU.MOREX.r3.1HG0068880;HORVU.MOREX.r3.3HG0230590;HORVU.MOREX.r3.3HG0299800;HORVU.MOREX.r3.3HG0301550;HORVU.MOREX.r3.4HG0389260;HORVU.MOREX.r3.4HG0391040	;;;;;
6	GO:0006775	BP	fat-soluble vitamin metabolic process	6/ 4817	16/ 29474	0.375	0.034614081161547	1	HORVU.MOREX.r3.2HG0211900;HORVU.MOREX.r3.3HG0230640;HORVU.MOREX.r3.5HG0475370;HORVU.MOREX.r3.6HG0606850;HORVU.MOREX.r3.7HG0702660;HORVU.MOREX.r3.7HG0740290	;;;;;
6	GO:0042362	BP	fat-soluble vitamin biosynthetic process	6/ 4817	16/ 29474	0.375	0.034614081161547	1	HORVU.MOREX.r3.2HG0211900;HORVU.MOREX.r3.3HG0230640;HORVU.MOREX.r3.5HG0475370;HORVU.MOREX.r3.6HG0606850;HORVU.MOREX.r3.7HG0702660;HORVU.MOREX.r3.7HG0740290	;;;;;
16	GO:0009832	BP	plant-type cell wall biogenesis	16/ 4817	60/ 29474	0.26666666666667	0.036093173828416	1	HORVU.MOREX.r3.1HG0087810;HORVU.MOREX.r3.1HG0087820;HORVU.MOREX.r3.2HG0127370;HORVU.MOREX.r3.2HG0199620;HORVU.MOREX.r3.2HG0202110;HORVU.MOREX.r3.3HG0278710;HORVU.MOREX.r3.4HG0396310;HORVU.MOREX.r3.4HG0405920;HORVU.MOREX.r3.4HG0409970;HORVU.MOREX.r3.5HG0488780;HORVU.MOREX.r3.5HG0488950;HORVU.MOREX.r3.5HG0488970;HORVU.MOREX.r3.5HG0497820;HORVU.MOREX.r3.5HG0507100;HORVU.MOREX.r3.7HG0678940;HORVU.MOR…	;;;;;;;;;;;;;;;
280	GO:0009056	BP	catabolic process	280/ 4817	1531/ 29474	0.1828870019595	0.036223502547393	1	HORVU.MOREX.r3.1HG0008790;HORVU.MOREX.r3.1HG0012620;HORVU.MOREX.r3.1HG0013070;HORVU.MOREX.r3.1HG0014530;HORVU.MOREX.r3.1HG0015130;HORVU.MOREX.r3.1HG0016210;HORVU.MOREX.r3.1HG0017460;HORVU.MOREX.r3.1HG0017620;HORVU.MOREX.r3.1HG0020450;HORVU.MOREX.r3.1HG0021710;HORVU.MOREX.r3.1HG0023150;HORVU.MOREX.r3.1HG0024360;HORVU.MOREX.r3.1HG0040990;HORVU.MOREX.r3.1HG0042620;HORVU.MOREX.r3.1HG0046170;HORVU.MOR…	;;;;;CelB2;;;;;;;;;;;;;;;;;;;;;;;;;;;;;;;;;;;;;;;;;;;;;;;;;;;;;bmy2;;;;;sbeIIb;;;;;;;;;;;;;;;;;;;;;;;;;;;;Agl2;;;;;;;;;;;;;;;;;;;;;;;;;;;;;;;;;;;;;;;beta-1,3-glucanase II;;;;;;;;;;;;;;;;;;;;;;;;;;;;;;;;;;;;;;;;;;;;;;;;;;;;;;;;;;;;;;;;;;;;Cat2;;;;;;;;;;;;;;;;;;;;;;;;;;;;;;;;;;;;;;;;;;;;Cel8;;;;;;;;;;;;;;;;;;;;;;;;;;;;Agl1;;;;;;;;;
69	GO:0051173	BP	positive regulation of nitrogen compound metabolic process	69/ 4817	333/ 29474	0.20720720720721	0.036503686359201	1	HORVU.MOREX.r3.1HG0024860;HORVU.MOREX.r3.1HG0031260;HORVU.MOREX.r3.1HG0064570;HORVU.MOREX.r3.1HG0082040;HORVU.MOREX.r3.2HG0126410;HORVU.MOREX.r3.2HG0156870;HORVU.MOREX.r3.2HG0202440;HORVU.MOREX.r3.3HG0243770;HORVU.MOREX.r3.3HG0250220;HORVU.MOREX.r3.3HG0264700;HORVU.MOREX.r3.3HG0273810;HORVU.MOREX.r3.3HG0283710;HORVU.MOREX.r3.3HG0284860;HORVU.MOREX.r3.3HG0288270;HORVU.MOREX.r3.3HG0289720;HORVU.MOR…	;AG2;;;;;;AG1;;;;;;;;;;;;;;;;;;;;;;;;;;;;;;;;;;;;;;;;;;;;;AGAMOUS LIKE6-like protein;;;;;;;;MADS box protein VRT-2;;AGAMOUS LIKE9-like protein;;;;;APETALA3-like protein;
19	GO:0009063	BP	cellular amino acid catabolic process	19/ 4817	73/ 29474	0.26027397260274	0.037378863127569	1	HORVU.MOREX.r3.1HG0014530;HORVU.MOREX.r3.1HG0023150;HORVU.MOREX.r3.1HG0055890;HORVU.MOREX.r3.2HG0132700;HORVU.MOREX.r3.2HG0132820;HORVU.MOREX.r3.2HG0137190;HORVU.MOREX.r3.2HG0171750;HORVU.MOREX.r3.2HG0201400;HORVU.MOREX.r3.3HG0284330;HORVU.MOREX.r3.3HG0301110;HORVU.MOREX.r3.3HG0326050;HORVU.MOREX.r3.4HG0338100;HORVU.MOREX.r3.4HG0393690;HORVU.MOREX.r3.5HG0488750;HORVU.MOREX.r3.6HG0575700;HORVU.MOR…	;;;;;;;;;;;;;;;;;;
14	GO:0007389	BP	pattern specification process	14/ 4817	51/ 29474	0.27450980392157	0.037558673696848	1	HORVU.MOREX.r3.2HG0197290;HORVU.MOREX.r3.2HG0200970;HORVU.MOREX.r3.3HG0243220;HORVU.MOREX.r3.3HG0244080;HORVU.MOREX.r3.3HG0330130;HORVU.MOREX.r3.4HG0339120;HORVU.MOREX.r3.4HG0396310;HORVU.MOREX.r3.4HG0396410;HORVU.MOREX.r3.4HG0400630;HORVU.MOREX.r3.5HG0476040;HORVU.MOREX.r3.5HG0508960;HORVU.MOREX.r3.6HG0604360;HORVU.MOREX.r3.7HG0721170;HORVU.MOREX.r3.7HG0747230	;;;;;;;;;;;AGAMOUS LIKE6-like protein;APETALA3-like protein;
71	GO:0035556	BP	intracellular signal transduction	71/ 4817	345/ 29474	0.20579710144928	0.039894864817411	1	HORVU.MOREX.r3.1HG0015130;HORVU.MOREX.r3.1HG0042750;HORVU.MOREX.r3.1HG0057490;HORVU.MOREX.r3.1HG0060770;HORVU.MOREX.r3.1HG0069110;HORVU.MOREX.r3.1HG0069960;HORVU.MOREX.r3.1HG0081480;HORVU.MOREX.r3.1HG0083130;HORVU.MOREX.r3.1HG0083140;HORVU.MOREX.r3.1HG0088960;HORVU.MOREX.r3.1HG0091240;HORVU.MOREX.r3.2HG0107710;HORVU.MOREX.r3.2HG0112960;HORVU.MOREX.r3.2HG0168730;HORVU.MOREX.r3.2HG0172880;HORVU.MOR…	;;;;;;CBL4;;;;;;;;;;;;;HvPKABA1;;;;;;;;;;;;;;;;;;;;;;;;;;;;;;AP2/EREBP-like protein;;;TOC1;;;;;;;;;;;;;;;;;;
27	GO:0044550	BP	secondary metabolite biosynthetic process	27/ 4817	113/ 29474	0.23893805309735	0.040153887263482	1	HORVU.MOREX.r3.1HG0023150;HORVU.MOREX.r3.2HG0108090;HORVU.MOREX.r3.2HG0132700;HORVU.MOREX.r3.2HG0132820;HORVU.MOREX.r3.2HG0137190;HORVU.MOREX.r3.3HG0320180;HORVU.MOREX.r3.3HG0331040;HORVU.MOREX.r3.3HG0331070;HORVU.MOREX.r3.4HG0348040;HORVU.MOREX.r3.4HG0386330;HORVU.MOREX.r3.4HG0418330;HORVU.MOREX.r3.5HG0427210;HORVU.MOREX.r3.5HG0479000;HORVU.MOREX.r3.5HG0479030;HORVU.MOREX.r3.5HG0509790;HORVU.MOR…	;;;;;;;;;;;;;;;;;;;;;;;;;;
426	GO:0010468	BP	regulation of gene expression	426/ 4817	2388/ 29474	0.17839195979899	0.040412865771121	1	HORVU.MOREX.r3.1HG0004540;HORVU.MOREX.r3.1HG0004690;HORVU.MOREX.r3.1HG0008900;HORVU.MOREX.r3.1HG0015190;HORVU.MOREX.r3.1HG0021740;HORVU.MOREX.r3.1HG0024800;HORVU.MOREX.r3.1HG0024860;HORVU.MOREX.r3.1HG0025660;HORVU.MOREX.r3.1HG0029360;HORVU.MOREX.r3.1HG0029890;HORVU.MOREX.r3.1HG0031260;HORVU.MOREX.r3.1HG0051920;HORVU.MOREX.r3.1HG0052060;HORVU.MOREX.r3.1HG0052320;HORVU.MOREX.r3.1HG0053250;HORVU.MOR…	;;;;;;;;;;AG2;;;;;;;;;;;;;;;;;;;;;;;;;;;;;;;;;;;;;;;;;;;;;;;;;;;;;;;;;;;;;;;;;;;;;;;;;;;;;;;;;;;;;;;;;;;;;;;;;;;;bHLH;;;;;;;;;;;;;;;;AG1;;;;;;;;;;;;;;;;;;;;;;;;;;;;;;;;;;;;;;;;;;;;;;;;;;;;;;;;;;;;;;;;;;;;;;;;;;;;;;;;;;;;;;;;;;;;;;;;;;;;;;;;;;;;;;;;;;;;;;;;;;;;;;;;;;;;;;;;;;;;;;;;;;WRKY3;;;;;;;;;;;;;;;CBF9;CBF3;CBF10A;CBF6;;;;;;;;;;;;;;;;;;;;;;;;;;;;;;;;;;;;;;;;;;;;;;AP2/EREBP-like protein;;;;;;;;…
62	GO:0097659	BP	nucleic acid-templated transcription	62/ 4817	299/ 29474	0.20735785953177	0.041116054912974	1	HORVU.MOREX.r3.1HG0024860;HORVU.MOREX.r3.1HG0031260;HORVU.MOREX.r3.1HG0059360;HORVU.MOREX.r3.1HG0060770;HORVU.MOREX.r3.1HG0062080;HORVU.MOREX.r3.1HG0062220;HORVU.MOREX.r3.1HG0071800;HORVU.MOREX.r3.1HG0083140;HORVU.MOREX.r3.1HG0088990;HORVU.MOREX.r3.1HG0090590;HORVU.MOREX.r3.2HG0111270;HORVU.MOREX.r3.2HG0152890;HORVU.MOREX.r3.2HG0156870;HORVU.MOREX.r3.2HG0177020;HORVU.MOREX.r3.2HG0179920;HORVU.MOR…	;AG2;;;;;;;;;;;;;;;;;;;;;;AG1;;;;;;;;;;;;;;;CBF9;CBF3;CBF10A;CBF6;;;;;;;;;RDRP2;RDRP1;;;;;MADS box protein VRT-2;AGAMOUS LIKE9-like protein;;;APETALA3-like protein;
8	GO:1900150	BP	regulation of defense response to fungus	8/ 4817	23/ 29474	0.34782608695652	0.041145775864354	1	HORVU.MOREX.r3.1HG0070850;HORVU.MOREX.r3.2HG0111820;HORVU.MOREX.r3.3HG0273130;HORVU.MOREX.r3.3HG0297360;HORVU.MOREX.r3.3HG0307040;HORVU.MOREX.r3.6HG0618680;HORVU.MOREX.r3.7HG0719390;HORVU.MOREX.r3.7HG0740250	;;;;;;;
8	GO:1901000	BP	regulation of response to salt stress	8/ 4817	23/ 29474	0.34782608695652	0.041145775864354	1	HORVU.MOREX.r3.2HG0188200;HORVU.MOREX.r3.2HG0202460;HORVU.MOREX.r3.3HG0299650;HORVU.MOREX.r3.3HG0307040;HORVU.MOREX.r3.4HG0347360;HORVU.MOREX.r3.4HG0386330;HORVU.MOREX.r3.4HG0406310;HORVU.MOREX.r3.7HG0686030	;;;;;;;
13	GO:0034219	BP	carbohydrate transmembrane transport	13/ 4817	46/ 29474	0.28260869565217	0.042783954574911	1	HORVU.MOREX.r3.1HG0010640;HORVU.MOREX.r3.1HG0089950;HORVU.MOREX.r3.2HG0157210;HORVU.MOREX.r3.2HG0172560;HORVU.MOREX.r3.2HG0172580;HORVU.MOREX.r3.2HG0172690;HORVU.MOREX.r3.3HG0235860;HORVU.MOREX.r3.4HG0396130;HORVU.MOREX.r3.4HG0412430;HORVU.MOREX.r3.5HG0478690;HORVU.MOREX.r3.6HG0622970;HORVU.MOREX.r3.6HG0628360;HORVU.MOREX.r3.7HG0697350	;;;;;;;;;;;;
55	GO:0031328	BP	positive regulation of cellular biosynthetic process	55/ 4817	262/ 29474	0.20992366412214	0.044008131684677	1	HORVU.MOREX.r3.1HG0024860;HORVU.MOREX.r3.1HG0031260;HORVU.MOREX.r3.1HG0064570;HORVU.MOREX.r3.1HG0082040;HORVU.MOREX.r3.2HG0126410;HORVU.MOREX.r3.2HG0156870;HORVU.MOREX.r3.2HG0202440;HORVU.MOREX.r3.3HG0243770;HORVU.MOREX.r3.3HG0250220;HORVU.MOREX.r3.3HG0264700;HORVU.MOREX.r3.3HG0273810;HORVU.MOREX.r3.3HG0283710;HORVU.MOREX.r3.3HG0284860;HORVU.MOREX.r3.3HG0288270;HORVU.MOREX.r3.3HG0289720;HORVU.MOR…	;AG2;;;;;;AG1;;;;;;;;;;;;;;;;;;;;;;;;;;;;;;;;;;AGAMOUS LIKE6-like protein;;;;;;MADS box protein VRT-2;;AGAMOUS LIKE9-like protein;;;;APETALA3-like protein;
25	GO:0051336	BP	regulation of hydrolase activity	25/ 4817	104/ 29474	0.24038461538462	0.044895692980381	1	HORVU.MOREX.r3.1HG0004280;HORVU.MOREX.r3.1HG0004290;HORVU.MOREX.r3.1HG0004320;HORVU.MOREX.r3.1HG0072760;HORVU.MOREX.r3.2HG0108630;HORVU.MOREX.r3.2HG0122620;HORVU.MOREX.r3.2HG0183360;HORVU.MOREX.r3.2HG0197330;HORVU.MOREX.r3.2HG0197340;HORVU.MOREX.r3.2HG0202460;HORVU.MOREX.r3.2HG0215010;HORVU.MOREX.r3.3HG0222380;HORVU.MOREX.r3.3HG0222410;HORVU.MOREX.r3.3HG0222570;HORVU.MOREX.r3.3HG0234040;HORVU.MOR…	;;CI-2;;;;;;;;;;;;;;;;;;;;;;
4	GO:0043649	BP	dicarboxylic acid catabolic process	4/ 4817	9/ 29474	0.44444444444444	0.045021283976358	1	HORVU.MOREX.r3.2HG0171750;HORVU.MOREX.r3.3HG0326050;HORVU.MOREX.r3.4HG0338100;HORVU.MOREX.r3.4HG0393690	;;;
4	GO:0001682	BP	tRNA 5'-leader removal	4/ 4817	9/ 29474	0.44444444444444	0.045021283976358	1	HORVU.MOREX.r3.2HG0158900;HORVU.MOREX.r3.2HG0217620;HORVU.MOREX.r3.3HG0315120;HORVU.MOREX.r3.4HG0361950	;;;
4	GO:0006268	BP	DNA unwinding involved in DNA replication	4/ 4817	9/ 29474	0.44444444444444	0.045021283976358	1	HORVU.MOREX.r3.1HG0065100;HORVU.MOREX.r3.2HG0176920;HORVU.MOREX.r3.3HG0264800;HORVU.MOREX.r3.5HG0443530	;;;
4	GO:0010286	BP	heat acclimation	4/ 4817	9/ 29474	0.44444444444444	0.045021283976358	1	HORVU.MOREX.r3.4HG0393540;HORVU.MOREX.r3.6HG0626690;HORVU.MOREX.r3.7HG0721780;HORVU.MOREX.r3.7HG0732330	;;;
4	GO:0009228	BP	thiamine biosynthetic process	4/ 4817	9/ 29474	0.44444444444444	0.045021283976358	1	HORVU.MOREX.r3.1HG0062480;HORVU.MOREX.r3.2HG0216680;HORVU.MOREX.r3.3HG0315580;HORVU.MOREX.r3.4HG0334210	;;;
4	GO:0034309	BP	primary alcohol biosynthetic process	4/ 4817	9/ 29474	0.44444444444444	0.045021283976358	1	HORVU.MOREX.r3.1HG0062480;HORVU.MOREX.r3.2HG0216680;HORVU.MOREX.r3.3HG0315580;HORVU.MOREX.r3.4HG0334210	;;;
11	GO:0000959	BP	mitochondrial RNA metabolic process	11/ 4817	38/ 29474	0.28947368421053	0.046100509128375	1	HORVU.MOREX.r3.1HG0056950;HORVU.MOREX.r3.2HG0164410;HORVU.MOREX.r3.2HG0170210;HORVU.MOREX.r3.3HG0300900;HORVU.MOREX.r3.5HG0461890;HORVU.MOREX.r3.5HG0484520;HORVU.MOREX.r3.5HG0531560;HORVU.MOREX.r3.6HG0595200;HORVU.MOREX.r3.7HG0666080;HORVU.MOREX.r3.7HG0717330;HORVU.MOREX.r3.7HG0722390	;;;;;;;;;;
11	GO:0019953	BP	sexual reproduction	11/ 4817	38/ 29474	0.28947368421053	0.046100509128375	1	HORVU.MOREX.r3.1HG0056570;HORVU.MOREX.r3.1HG0056600;HORVU.MOREX.r3.1HG0056620;HORVU.MOREX.r3.1HG0056630;HORVU.MOREX.r3.3HG0219910;HORVU.MOREX.r3.3HG0318880;HORVU.MOREX.r3.5HG0439640;HORVU.MOREX.r3.6HG0592640;HORVU.MOREX.r3.6HG0601090;HORVU.MOREX.r3.6HG0601160;HORVU.MOREX.r3.6HG0601180	;;;;;;;;;;
6	GO:0019319	BP	hexose biosynthetic process	6/ 4817	17/ 29474	0.35294117647059	0.046295706890218	1	HORVU.MOREX.r3.1HG0068880;HORVU.MOREX.r3.3HG0230590;HORVU.MOREX.r3.3HG0299800;HORVU.MOREX.r3.3HG0301550;HORVU.MOREX.r3.4HG0389260;HORVU.MOREX.r3.4HG0391040	;;;;;
6	GO:0042214	BP	terpene metabolic process	6/ 4817	17/ 29474	0.35294117647059	0.046295706890218	1	HORVU.MOREX.r3.3HG0304410;HORVU.MOREX.r3.3HG0320900;HORVU.MOREX.r3.5HG0426410;HORVU.MOREX.r3.5HG0473380;HORVU.MOREX.r3.6HG0607370;HORVU.MOREX.r3.7HG0750360	;;;;;
5	GO:0006772	BP	thiamine metabolic process	5/ 4817	13/ 29474	0.38461538461538	0.047468165667033	1	HORVU.MOREX.r3.1HG0062480;HORVU.MOREX.r3.2HG0216680;HORVU.MOREX.r3.3HG0313090;HORVU.MOREX.r3.3HG0315580;HORVU.MOREX.r3.4HG0334210	;;;;
5	GO:0042723	BP	thiamine-containing compound metabolic process	5/ 4817	13/ 29474	0.38461538461538	0.047468165667033	1	HORVU.MOREX.r3.1HG0062480;HORVU.MOREX.r3.2HG0216680;HORVU.MOREX.r3.3HG0313090;HORVU.MOREX.r3.3HG0315580;HORVU.MOREX.r3.4HG0334210	;;;;
59	GO:0048046	CC	apoplast	59/ 4817	253/ 29474	0.23320158102767	0.003626555010645	1	HORVU.MOREX.r3.1HG0006090;HORVU.MOREX.r3.1HG0008790;HORVU.MOREX.r3.1HG0017770;HORVU.MOREX.r3.1HG0020450;HORVU.MOREX.r3.2HG0097320;HORVU.MOREX.r3.2HG0097360;HORVU.MOREX.r3.2HG0106600;HORVU.MOREX.r3.2HG0108090;HORVU.MOREX.r3.2HG0192890;HORVU.MOREX.r3.2HG0192960;HORVU.MOREX.r3.2HG0194770;HORVU.MOREX.r3.2HG0195610;HORVU.MOREX.r3.2HG0195630;HORVU.MOREX.r3.2HG0199620;HORVU.MOREX.r3.3HG0233990;HORVU.MOR…	;;;;;;;;;;;;;;;;;;;;;;;;;;;;;;;;;;;;;;;;;;;;;GER2a;;;;;;;;;;;;;
41	GO:0005773	CC	vacuole	41/ 4817	162/ 29474	0.25308641975309	0.0037380332005554	1	HORVU.MOREX.r3.1HG0000800;HORVU.MOREX.r3.1HG0000810;HORVU.MOREX.r3.1HG0014560;HORVU.MOREX.r3.1HG0019330;HORVU.MOREX.r3.1HG0054960;HORVU.MOREX.r3.1HG0066860;HORVU.MOREX.r3.2HG0116730;HORVU.MOREX.r3.2HG0125650;HORVU.MOREX.r3.2HG0131510;HORVU.MOREX.r3.2HG0159420;HORVU.MOREX.r3.2HG0183860;HORVU.MOREX.r3.2HG0184410;HORVU.MOREX.r3.2HG0194530;HORVU.MOREX.r3.3HG0231460;HORVU.MOREX.r3.3HG0246520;HORVU.MOR…	;;;;;;;;;;;;;;;;;;;;;;;;;;;;;;;;;;;;;;;;
12	GO:0005764	CC	lysosome	12/ 4817	37/ 29474	0.32432432432432	0.013361360967725	1	HORVU.MOREX.r3.2HG0131510;HORVU.MOREX.r3.2HG0159420;HORVU.MOREX.r3.3HG0308000;HORVU.MOREX.r3.5HG0440640;HORVU.MOREX.r3.5HG0462580;HORVU.MOREX.r3.5HG0480100;HORVU.MOREX.r3.5HG0499760;HORVU.MOREX.r3.5HG0506230;HORVU.MOREX.r3.5HG0511140;HORVU.MOREX.r3.6HG0545100;HORVU.MOREX.r3.6HG0545500;HORVU.MOREX.r3.6HG0545530	;;;;;;;;;;;
5	GO:0042555	CC	MCM complex	5/ 4817	10/ 29474	0.5	0.014218811099664	1	HORVU.MOREX.r3.1HG0065100;HORVU.MOREX.r3.1HG0071300;HORVU.MOREX.r3.3HG0264800;HORVU.MOREX.r3.5HG0443530;HORVU.MOREX.r3.6HG0624620	;;;;
4	GO:0098807	CC	chloroplast thylakoid membrane protein complex	4/ 4817	7/ 29474	0.57142857142857	0.016435185499941	1	HORVU.MOREX.r3.3HG0231800;HORVU.MOREX.r3.5HG0491450;HORVU.MOREX.r3.6HG0540590;HORVU.MOREX.r3.7HG0636640	;;;
4	GO:0001405	CC	PAM complex, Tim23 associated import motor	4/ 4817	7/ 29474	0.57142857142857	0.016435185499941	1	HORVU.MOREX.r3.2HG0168610;HORVU.MOREX.r3.3HG0242780;HORVU.MOREX.r3.5HG0514290;HORVU.MOREX.r3.6HG0593790	;;;
5	GO:0031428	CC	box C/D RNP complex	5/ 4817	11/ 29474	0.45454545454545	0.022604881216616	1	HORVU.MOREX.r3.2HG0114930;HORVU.MOREX.r3.2HG0116280;HORVU.MOREX.r3.4HG0372290;HORVU.MOREX.r3.6HG0630670;HORVU.MOREX.r3.7HG0738150	;;;;
2	GO:0005655	CC	nucleolar ribonuclease P complex	2/ 4817	2/ 29474	1	0.026705437753186	1	HORVU.MOREX.r3.3HG0315120;HORVU.MOREX.r3.4HG0361950	;
2	GO:0070860	CC	RNA polymerase I core factor complex	2/ 4817	2/ 29474	1	0.026705437753186	1	HORVU.MOREX.r3.1HG0062080;HORVU.MOREX.r3.6HG0543620	;
2	GO:0034274	CC	Atg12-Atg5-Atg16 complex	2/ 4817	2/ 29474	1	0.026705437753186	1	HORVU.MOREX.r3.6HG0620060;HORVU.MOREX.r3.7HG0662760	;
2	GO:0030681	CC	multimeric ribonuclease P complex	2/ 4817	2/ 29474	1	0.026705437753186	1	HORVU.MOREX.r3.3HG0315120;HORVU.MOREX.r3.4HG0361950	;
12	GO:0000323	CC	lytic vacuole	12/ 4817	40/ 29474	0.3	0.029602854139715	1	HORVU.MOREX.r3.2HG0131510;HORVU.MOREX.r3.2HG0159420;HORVU.MOREX.r3.3HG0308000;HORVU.MOREX.r3.5HG0440640;HORVU.MOREX.r3.5HG0462580;HORVU.MOREX.r3.5HG0480100;HORVU.MOREX.r3.5HG0499760;HORVU.MOREX.r3.5HG0506230;HORVU.MOREX.r3.5HG0511140;HORVU.MOREX.r3.6HG0545100;HORVU.MOREX.r3.6HG0545500;HORVU.MOREX.r3.6HG0545530	;;;;;;;;;;;
3	GO:0009514	CC	glyoxysome	3/ 4817	5/ 29474	0.6	0.033638211559435	1	HORVU.MOREX.r3.2HG0139380;HORVU.MOREX.r3.2HG0176940;HORVU.MOREX.r3.6HG0545480	;;Cat2
3	GO:0005664	CC	nuclear origin of replication recognition complex	3/ 4817	5/ 29474	0.6	0.033638211559435	1	HORVU.MOREX.r3.2HG0123420;HORVU.MOREX.r3.4HG0405960;HORVU.MOREX.r3.7HG0659760	;;
18	GO:0005887	CC	integral component of plasma membrane	18/ 4817	69/ 29474	0.26086956521739	0.033997875371767	1	HORVU.MOREX.r3.1HG0010920;HORVU.MOREX.r3.1HG0056990;HORVU.MOREX.r3.1HG0069030;HORVU.MOREX.r3.1HG0074030;HORVU.MOREX.r3.2HG0180820;HORVU.MOREX.r3.2HG0197960;HORVU.MOREX.r3.2HG0203150;HORVU.MOREX.r3.3HG0285320;HORVU.MOREX.r3.4HG0399840;HORVU.MOREX.r3.4HG0401980;HORVU.MOREX.r3.4HG0403620;HORVU.MOREX.r3.5HG0485980;HORVU.MOREX.r3.5HG0497850;HORVU.MOREX.r3.5HG0510990;HORVU.MOREX.r3.6HG0590620;HORVU.MOR…	;;;;;;;;high affinity sulfate transporter HVST1;;;;;;;;;
234	GO:0005886	CC	plasma membrane	234/ 4817	1267/ 29474	0.18468823993686	0.039488687401444	1	HORVU.MOREX.r3.1HG0000730;HORVU.MOREX.r3.1HG0001280;HORVU.MOREX.r3.1HG0006210;HORVU.MOREX.r3.1HG0006730;HORVU.MOREX.r3.1HG0006780;HORVU.MOREX.r3.1HG0010640;HORVU.MOREX.r3.1HG0010920;HORVU.MOREX.r3.1HG0015130;HORVU.MOREX.r3.1HG0032200;HORVU.MOREX.r3.1HG0038620;HORVU.MOREX.r3.1HG0041440;HORVU.MOREX.r3.1HG0049480;HORVU.MOREX.r3.1HG0053960;HORVU.MOREX.r3.1HG0056990;HORVU.MOREX.r3.1HG0062810;HORVU.MOR…	;;;;;;;;;;;;;;;;;;;;;;;;;;;;;;;;;;;;;;;;;;;;;;;;;;;;;;;;;;;;;;;;;;;;;;;;;;;;;;;;;;;;;;;;;;;;;;;;;;;;;;;;;nitrate transporter 1.7;;;;;;;;;;;;;;;;;;;;;;;;;;;;;;;;;;;;;;;;;;;;;;;Ror2;;;;;;;;;;;;;;;;Cat2;;;;;;;;;;;;;;;;;;;;;;;;;;;;;;;;;;;;G protein alpha subunit;;;;;;;;;;;;;;;;;;;;;;;;;;;;;
63	GO:0017171	MF	serine hydrolase activity	63/ 4817	251/ 29474	0.25099601593626	0.0003998761227344	1	HORVU.MOREX.r3.1HG0008910;HORVU.MOREX.r3.1HG0019330;HORVU.MOREX.r3.1HG0051180;HORVU.MOREX.r3.1HG0059070;HORVU.MOREX.r3.1HG0064040;HORVU.MOREX.r3.1HG0066050;HORVU.MOREX.r3.1HG0078020;HORVU.MOREX.r3.1HG0083470;HORVU.MOREX.r3.1HG0089480;HORVU.MOREX.r3.1HG0090150;HORVU.MOREX.r3.1HG0092410;HORVU.MOREX.r3.2HG0104260;HORVU.MOREX.r3.2HG0111020;HORVU.MOREX.r3.2HG0117530;HORVU.MOREX.r3.2HG0164090;HORVU.MOR…	;;;;;;;;;;;;;;;;;;;;;;;;;;;;;;;;;;;;;;;;;;;;;;;;;;;;;;;;;;;;;;
63	GO:0008236	MF	serine-type peptidase activity	63/ 4817	251/ 29474	0.25099601593626	0.0003998761227344	1	HORVU.MOREX.r3.1HG0008910;HORVU.MOREX.r3.1HG0019330;HORVU.MOREX.r3.1HG0051180;HORVU.MOREX.r3.1HG0059070;HORVU.MOREX.r3.1HG0064040;HORVU.MOREX.r3.1HG0066050;HORVU.MOREX.r3.1HG0078020;HORVU.MOREX.r3.1HG0083470;HORVU.MOREX.r3.1HG0089480;HORVU.MOREX.r3.1HG0090150;HORVU.MOREX.r3.1HG0092410;HORVU.MOREX.r3.2HG0104260;HORVU.MOREX.r3.2HG0111020;HORVU.MOREX.r3.2HG0117530;HORVU.MOREX.r3.2HG0164090;HORVU.MOR…	;;;;;;;;;;;;;;;;;;;;;;;;;;;;;;;;;;;;;;;;;;;;;;;;;;;;;;;;;;;;;;
14	GO:0030598	MF	rRNA N-glycosylase activity	14/ 4817	34/ 29474	0.41176470588235	0.0005042434875893	1	HORVU.MOREX.r3.1HG0059440;HORVU.MOREX.r3.2HG0216250;HORVU.MOREX.r3.2HG0216270;HORVU.MOREX.r3.2HG0216290;HORVU.MOREX.r3.2HG0216340;HORVU.MOREX.r3.2HG0217550;HORVU.MOREX.r3.3HG0228400;HORVU.MOREX.r3.4HG0415110;HORVU.MOREX.r3.4HG0415130;HORVU.MOREX.r3.4HG0417700;HORVU.MOREX.r3.5HG0525770;HORVU.MOREX.r3.5HG0525790;HORVU.MOREX.r3.5HG0527430;HORVU.MOREX.r3.7HG0685280	;;;;;;;;;;;;;
51	GO:0030527	MF	structural constituent of chromatin	51/ 4817	197/ 29474	0.25888324873096	0.0006454892923413	1	HORVU.MOREX.r3.1HG0006650;HORVU.MOREX.r3.1HG0023620;HORVU.MOREX.r3.1HG0052550;HORVU.MOREX.r3.1HG0054500;HORVU.MOREX.r3.1HG0068370;HORVU.MOREX.r3.1HG0073030;HORVU.MOREX.r3.1HG0080230;HORVU.MOREX.r3.1HG0080770;HORVU.MOREX.r3.1HG0090650;HORVU.MOREX.r3.1HG0091770;HORVU.MOREX.r3.2HG0138280;HORVU.MOREX.r3.2HG0189940;HORVU.MOREX.r3.2HG0191380;HORVU.MOREX.r3.2HG0197710;HORVU.MOREX.r3.3HG0240670;HORVU.MOR…	;;;;;;;;;;;;;;;;;;;;;;;;;;;;;;;;;;;;;;;;;;;;;;;;;;
38	GO:0140359	MF	ABC-type transporter activity	38/ 4817	136/ 29474	0.27941176470588	0.0006476114453856	1	HORVU.MOREX.r3.1HG0003690;HORVU.MOREX.r3.1HG0010450;HORVU.MOREX.r3.1HG0032470;HORVU.MOREX.r3.1HG0046000;HORVU.MOREX.r3.1HG0058980;HORVU.MOREX.r3.1HG0076580;HORVU.MOREX.r3.1HG0076590;HORVU.MOREX.r3.2HG0103630;HORVU.MOREX.r3.2HG0113040;HORVU.MOREX.r3.2HG0116730;HORVU.MOREX.r3.2HG0173190;HORVU.MOREX.r3.2HG0196780;HORVU.MOREX.r3.2HG0205960;HORVU.MOREX.r3.3HG0224260;HORVU.MOREX.r3.3HG0238800;HORVU.MOR…	;;;;;;;;;;;;;;;;;;;;;;;;;;;;;;;;;;;;;
37	GO:0030414	MF	peptidase inhibitor activity	37/ 4817	133/ 29474	0.2781954887218	0.000865818956182	1	HORVU.MOREX.r3.1HG0004280;HORVU.MOREX.r3.1HG0004290;HORVU.MOREX.r3.1HG0004320;HORVU.MOREX.r3.1HG0007740;HORVU.MOREX.r3.1HG0012520;HORVU.MOREX.r3.1HG0067070;HORVU.MOREX.r3.1HG0067140;HORVU.MOREX.r3.1HG0067160;HORVU.MOREX.r3.1HG0067190;HORVU.MOREX.r3.1HG0072760;HORVU.MOREX.r3.1HG0083490;HORVU.MOREX.r3.2HG0122530;HORVU.MOREX.r3.2HG0122600;HORVU.MOREX.r3.2HG0122620;HORVU.MOREX.r3.2HG0183360;HORVU.MOR…	;;CI-2;;;;;;;;;;;;;;;;;;;;;;;;;;;;;;;;;;
37	GO:0004866	MF	endopeptidase inhibitor activity	37/ 4817	133/ 29474	0.2781954887218	0.000865818956182	1	HORVU.MOREX.r3.1HG0004280;HORVU.MOREX.r3.1HG0004290;HORVU.MOREX.r3.1HG0004320;HORVU.MOREX.r3.1HG0007740;HORVU.MOREX.r3.1HG0012520;HORVU.MOREX.r3.1HG0067070;HORVU.MOREX.r3.1HG0067140;HORVU.MOREX.r3.1HG0067160;HORVU.MOREX.r3.1HG0067190;HORVU.MOREX.r3.1HG0072760;HORVU.MOREX.r3.1HG0083490;HORVU.MOREX.r3.2HG0122530;HORVU.MOREX.r3.2HG0122600;HORVU.MOREX.r3.2HG0122620;HORVU.MOREX.r3.2HG0183360;HORVU.MOR…	;;CI-2;;;;;;;;;;;;;;;;;;;;;;;;;;;;;;;;;;
639	GO:0005524	MF	ATP binding	639/ 4817	3489/ 29474	0.18314703353396	0.0009110156459353	1	HORVU.MOREX.r3.1HG0000690;HORVU.MOREX.r3.1HG0000730;HORVU.MOREX.r3.1HG0000990;HORVU.MOREX.r3.1HG0001020;HORVU.MOREX.r3.1HG0001030;HORVU.MOREX.r3.1HG0001280;HORVU.MOREX.r3.1HG0001510;HORVU.MOREX.r3.1HG0001650;HORVU.MOREX.r3.1HG0001660;HORVU.MOREX.r3.1HG0001670;HORVU.MOREX.r3.1HG0001700;HORVU.MOREX.r3.1HG0001730;HORVU.MOREX.r3.1HG0001800;HORVU.MOREX.r3.1HG0001810;HORVU.MOREX.r3.1HG0001820;HORVU.MOR…	;;;;;;;;;;;;;;;;;;;;;;;;;;;;;;;;;;;;;;;;;;;;;;;;;;;;;;;;;;;;;;;;;;;;;;;;;;;;;;;;;;;;;;;;ADP-glucose pyrophosphorylase large subunit;;;;;;;;;;;;;;;;;;;;;;;;;;;;;;;;;;;;;;;;;;;;;;;;;;;;;;;;;;;;;;;;;;;;;;;;;;;;;;;HvPKABA1;;;;;;;;;;;;;;;;;;;;;;;;;;;;;;;;;;;;;;;;;;;;;;;;;;;;;;;;;;;;;;;;;;;;;;;;;;;;;;;;;;;;;;;;;;;;;;;;;;;;;;;;;;;;;;;;;;;;;;;;;;;;;;;;;;;;;;;;;;;;;;;;;;;;;;;;;;;;;;;;;;;;;;;;;;;;;;;;;;;;;…
37	GO:0061135	MF	endopeptidase regulator activity	37/ 4817	134/ 29474	0.27611940298507	0.0009293705067398	1	HORVU.MOREX.r3.1HG0004280;HORVU.MOREX.r3.1HG0004290;HORVU.MOREX.r3.1HG0004320;HORVU.MOREX.r3.1HG0007740;HORVU.MOREX.r3.1HG0012520;HORVU.MOREX.r3.1HG0067070;HORVU.MOREX.r3.1HG0067140;HORVU.MOREX.r3.1HG0067160;HORVU.MOREX.r3.1HG0067190;HORVU.MOREX.r3.1HG0072760;HORVU.MOREX.r3.1HG0083490;HORVU.MOREX.r3.2HG0122530;HORVU.MOREX.r3.2HG0122600;HORVU.MOREX.r3.2HG0122620;HORVU.MOREX.r3.2HG0183360;HORVU.MOR…	;;CI-2;;;;;;;;;;;;;;;;;;;;;;;;;;;;;;;;;;
44	GO:0004252	MF	serine-type endopeptidase activity	44/ 4817	166/ 29474	0.26506024096386	0.0009825515884815	1	HORVU.MOREX.r3.1HG0051180;HORVU.MOREX.r3.1HG0059070;HORVU.MOREX.r3.1HG0064040;HORVU.MOREX.r3.1HG0066050;HORVU.MOREX.r3.1HG0083470;HORVU.MOREX.r3.1HG0089480;HORVU.MOREX.r3.1HG0090150;HORVU.MOREX.r3.2HG0111020;HORVU.MOREX.r3.2HG0168570;HORVU.MOREX.r3.2HG0173290;HORVU.MOREX.r3.2HG0186850;HORVU.MOREX.r3.2HG0187450;HORVU.MOREX.r3.2HG0188160;HORVU.MOREX.r3.2HG0194560;HORVU.MOREX.r3.3HG0218110;HORVU.MOR…	;;;;;;;;;;;;;;;;;;;;;;;;;;;;;;;;;;;;;;;;;;;
6	GO:0033897	MF	ribonuclease T2 activity	6/ 4817	9/ 29474	0.66666666666667	0.0010173728370015	1	HORVU.MOREX.r3.1HG0093670;HORVU.MOREX.r3.1HG0093680;HORVU.MOREX.r3.1HG0093700;HORVU.MOREX.r3.2HG0155750;HORVU.MOREX.r3.3HG0305800;HORVU.MOREX.r3.6HG0620720	;;;;;
58	GO:0060089	MF	molecular transducer activity	58/ 4817	236/ 29474	0.24576271186441	0.001029516103114	1	HORVU.MOREX.r3.1HG0000730;HORVU.MOREX.r3.1HG0038620;HORVU.MOREX.r3.1HG0049480;HORVU.MOREX.r3.1HG0071260;HORVU.MOREX.r3.1HG0086470;HORVU.MOREX.r3.2HG0100720;HORVU.MOREX.r3.2HG0108630;HORVU.MOREX.r3.2HG0108920;HORVU.MOREX.r3.2HG0169420;HORVU.MOREX.r3.2HG0174010;HORVU.MOREX.r3.2HG0179650;HORVU.MOREX.r3.2HG0183930;HORVU.MOREX.r3.2HG0183940;HORVU.MOREX.r3.2HG0197330;HORVU.MOREX.r3.2HG0197340;HORVU.MOR…	;;;;;;;;;;;;;;;;;;;;;;;;;;;;;;;;;;;;;;;;;;;;;;;;;;;;;;;;;
30	GO:0015926	MF	glucosidase activity	30/ 4817	102/ 29474	0.29411764705882	0.0010667420767382	1	HORVU.MOREX.r3.1HG0060360;HORVU.MOREX.r3.1HG0092570;HORVU.MOREX.r3.2HG0117660;HORVU.MOREX.r3.2HG0181470;HORVU.MOREX.r3.2HG0205890;HORVU.MOREX.r3.3HG0258530;HORVU.MOREX.r3.3HG0296310;HORVU.MOREX.r3.3HG0312790;HORVU.MOREX.r3.3HG0318590;HORVU.MOREX.r3.3HG0318900;HORVU.MOREX.r3.3HG0319010;HORVU.MOREX.r3.3HG0319100;HORVU.MOREX.r3.3HG0319280;HORVU.MOREX.r3.3HG0319530;HORVU.MOREX.r3.4HG0348850;HORVU.MOR…	;;beta-glucosidase;;;;;;;glucan endo-1,3-beta-D-glucosidase;;beta-1,3-glucanase II;;;;;;;;;;;;;;;;;;Agl1
21	GO:0004197	MF	cysteine-type endopeptidase activity	21/ 4817	65/ 29474	0.32307692307692	0.0012545079210088	1	HORVU.MOREX.r3.1HG0068810;HORVU.MOREX.r3.2HG0131510;HORVU.MOREX.r3.2HG0159420;HORVU.MOREX.r3.2HG0184410;HORVU.MOREX.r3.2HG0184570;HORVU.MOREX.r3.2HG0184580;HORVU.MOREX.r3.3HG0265990;HORVU.MOREX.r3.3HG0294980;HORVU.MOREX.r3.3HG0308000;HORVU.MOREX.r3.3HG0311630;HORVU.MOREX.r3.3HG0329040;HORVU.MOREX.r3.5HG0440640;HORVU.MOREX.r3.5HG0462580;HORVU.MOREX.r3.5HG0480100;HORVU.MOREX.r3.5HG0499760;HORVU.MOR…	;;;;;;;;;;;;;;;;;;;;
45	GO:0140825	MF	lactoperoxidase activity	45/ 4817	174/ 29474	0.25862068965517	0.0013201040715323	1	HORVU.MOREX.r3.1HG0017460;HORVU.MOREX.r3.1HG0017620;HORVU.MOREX.r3.1HG0021710;HORVU.MOREX.r3.2HG0107970;HORVU.MOREX.r3.2HG0112560;HORVU.MOREX.r3.2HG0112580;HORVU.MOREX.r3.2HG0112610;HORVU.MOREX.r3.2HG0112640;HORVU.MOREX.r3.2HG0112720;HORVU.MOREX.r3.2HG0120360;HORVU.MOREX.r3.2HG0120420;HORVU.MOREX.r3.2HG0173960;HORVU.MOREX.r3.2HG0178700;HORVU.MOREX.r3.2HG0215250;HORVU.MOREX.r3.2HG0215280;HORVU.MOR…	;;;;;;;;;;;;;;;;;;;;;;;;;;;;;;;;;;;;;;;;;;;;
60	GO:0046982	MF	protein heterodimerization activity	60/ 4817	248/ 29474	0.24193548387097	0.0013515056193064	1	HORVU.MOREX.r3.1HG0006650;HORVU.MOREX.r3.1HG0023620;HORVU.MOREX.r3.1HG0052550;HORVU.MOREX.r3.1HG0054500;HORVU.MOREX.r3.1HG0068370;HORVU.MOREX.r3.1HG0073030;HORVU.MOREX.r3.1HG0080230;HORVU.MOREX.r3.1HG0080770;HORVU.MOREX.r3.1HG0090650;HORVU.MOREX.r3.1HG0091770;HORVU.MOREX.r3.2HG0126410;HORVU.MOREX.r3.2HG0138280;HORVU.MOREX.r3.2HG0168610;HORVU.MOREX.r3.2HG0189940;HORVU.MOREX.r3.2HG0191380;HORVU.MOR…	;;;;;;;;;;;;;;;;;;;;;;;;;;;;;;;;;;;;;;;;;;;;;;;;;;;;;;;;;;;
29	GO:0004867	MF	serine-type endopeptidase inhibitor activity	29/ 4817	99/ 29474	0.29292929292929	0.0014619029542999	1	HORVU.MOREX.r3.1HG0004280;HORVU.MOREX.r3.1HG0004290;HORVU.MOREX.r3.1HG0004320;HORVU.MOREX.r3.1HG0007740;HORVU.MOREX.r3.1HG0012520;HORVU.MOREX.r3.1HG0067070;HORVU.MOREX.r3.1HG0067140;HORVU.MOREX.r3.1HG0067160;HORVU.MOREX.r3.1HG0067190;HORVU.MOREX.r3.1HG0072760;HORVU.MOREX.r3.2HG0122530;HORVU.MOREX.r3.2HG0122600;HORVU.MOREX.r3.2HG0122620;HORVU.MOREX.r3.2HG0183360;HORVU.MOREX.r3.2HG0212810;HORVU.MOR…	;;CI-2;;;;;;;;;;;;;;;;;;;;;;;;;;
105	GO:0004175	MF	endopeptidase activity	105/ 4817	481/ 29474	0.21829521829522	0.0014898332873859	1	HORVU.MOREX.r3.1HG0018190;HORVU.MOREX.r3.1HG0051180;HORVU.MOREX.r3.1HG0059070;HORVU.MOREX.r3.1HG0063330;HORVU.MOREX.r3.1HG0064040;HORVU.MOREX.r3.1HG0066050;HORVU.MOREX.r3.1HG0068810;HORVU.MOREX.r3.1HG0083470;HORVU.MOREX.r3.1HG0089050;HORVU.MOREX.r3.1HG0089480;HORVU.MOREX.r3.1HG0090150;HORVU.MOREX.r3.2HG0111020;HORVU.MOREX.r3.2HG0114070;HORVU.MOREX.r3.2HG0116940;HORVU.MOREX.r3.2HG0131510;HORVU.MOR…	;;;;;;;;;;;;;;;;;;;;;;;;;;;;;;;;;;;;;;;;;;;;;;;;;;;;;;;;;;;;;;;;;;;;;;;;;;;;;;;;;;;;;;;;;;;;;;;;;;;;;;;;
37	GO:0061134	MF	peptidase regulator activity	37/ 4817	136/ 29474	0.27205882352941	0.0015025734952242	1	HORVU.MOREX.r3.1HG0004280;HORVU.MOREX.r3.1HG0004290;HORVU.MOREX.r3.1HG0004320;HORVU.MOREX.r3.1HG0007740;HORVU.MOREX.r3.1HG0012520;HORVU.MOREX.r3.1HG0067070;HORVU.MOREX.r3.1HG0067140;HORVU.MOREX.r3.1HG0067160;HORVU.MOREX.r3.1HG0067190;HORVU.MOREX.r3.1HG0072760;HORVU.MOREX.r3.1HG0083490;HORVU.MOREX.r3.2HG0122530;HORVU.MOREX.r3.2HG0122600;HORVU.MOREX.r3.2HG0122620;HORVU.MOREX.r3.2HG0183360;HORVU.MOR…	;;CI-2;;;;;;;;;;;;;;;;;;;;;;;;;;;;;;;;;;
378	GO:0016773	MF	phosphotransferase activity, alcohol group as acceptor	378/ 4817	1998/ 29474	0.18918918918919	0.0015426762744142	1	HORVU.MOREX.r3.1HG0000690;HORVU.MOREX.r3.1HG0000730;HORVU.MOREX.r3.1HG0001280;HORVU.MOREX.r3.1HG0001650;HORVU.MOREX.r3.1HG0001660;HORVU.MOREX.r3.1HG0001670;HORVU.MOREX.r3.1HG0001700;HORVU.MOREX.r3.1HG0001730;HORVU.MOREX.r3.1HG0001800;HORVU.MOREX.r3.1HG0001810;HORVU.MOREX.r3.1HG0001820;HORVU.MOREX.r3.1HG0001840;HORVU.MOREX.r3.1HG0002830;HORVU.MOREX.r3.1HG0002840;HORVU.MOREX.r3.1HG0002920;HORVU.MOR…	;;;;;;;;;;;;;;;;;;;;;;;;;;;;;;;;;;;;;;;;;;;;;;;;;;;;;;;;;;;;;;;;;;;;;;;;;;;;;;;;;;;;;;;;;;;;;;;;;;HvPKABA1;;;;;;;;;;;;;;;;;;;;;;;;;;;;;;;;;;;;;;;;;;;;;;;;;;;;;;;;;;;;;;;;;;;;;;;;;;;;;;;;;;;;;;;;;;;;;;;;;;;;;;;;;;;;;;;;;;;;;;;;;;;;;;;;;;;;;;;;;;;;;;;;;;;;;;;;;;;;;;;;MKK3;;;;;;;;;;;;;;;;;;;;;;;;;;;;;;;;;;;;;;;;;;;;;;;;;;;;;;;;;Rpg1;;serine/threonine kinase-like protein ABC1037;putative serine-threo…
9	GO:0047834	MF	D-threo-aldose 1-dehydrogenase activity	9/ 4817	19/ 29474	0.47368421052632	0.0015821588885446	1	HORVU.MOREX.r3.1HG0071540;HORVU.MOREX.r3.2HG0159720;HORVU.MOREX.r3.2HG0159730;HORVU.MOREX.r3.2HG0159740;HORVU.MOREX.r3.2HG0171740;HORVU.MOREX.r3.2HG0175580;HORVU.MOREX.r3.3HG0226080;HORVU.MOREX.r3.4HG0342880;HORVU.MOREX.r3.6HG0629820	;;;;;;;;
16	GO:0016702	MF	oxidoreductase activity, acting on single donors with incorporation of molecular oxygen, incorporation of two atoms of oxygen	16/ 4817	45/ 29474	0.35555555555556	0.0017057588485054	1	HORVU.MOREX.r3.1HG0056730;HORVU.MOREX.r3.1HG0083970;HORVU.MOREX.r3.2HG0206860;HORVU.MOREX.r3.3HG0278540;HORVU.MOREX.r3.3HG0320900;HORVU.MOREX.r3.4HG0335790;HORVU.MOREX.r3.4HG0336120;HORVU.MOREX.r3.4HG0404940;HORVU.MOREX.r3.5HG0425080;HORVU.MOREX.r3.5HG0425090;HORVU.MOREX.r3.5HG0426410;HORVU.MOREX.r3.5HG0473380;HORVU.MOREX.r3.5HG0509200;HORVU.MOREX.r3.5HG0509210;HORVU.MOREX.r3.6HG0573420;HORVU.MOR…	;;;;;;;;;;;;LoxC;;;
62	GO:0004601	MF	peroxidase activity	62/ 4817	260/ 29474	0.23846153846154	0.001738046262197	1	HORVU.MOREX.r3.1HG0017460;HORVU.MOREX.r3.1HG0017620;HORVU.MOREX.r3.1HG0021710;HORVU.MOREX.r3.2HG0096990;HORVU.MOREX.r3.2HG0103920;HORVU.MOREX.r3.2HG0107970;HORVU.MOREX.r3.2HG0112560;HORVU.MOREX.r3.2HG0112580;HORVU.MOREX.r3.2HG0112610;HORVU.MOREX.r3.2HG0112640;HORVU.MOREX.r3.2HG0112720;HORVU.MOREX.r3.2HG0120360;HORVU.MOREX.r3.2HG0120420;HORVU.MOREX.r3.2HG0120840;HORVU.MOREX.r3.2HG0173960;HORVU.MOR…	;;;;;;;;;;;;;;;;;;;;;;;;;;;;;;;;;;;;;;;;;;;Cat2;;;;;;;;;;;;;;;;;;
62	GO:0016684	MF	oxidoreductase activity, acting on peroxide as acceptor	62/ 4817	260/ 29474	0.23846153846154	0.001738046262197	1	HORVU.MOREX.r3.1HG0017460;HORVU.MOREX.r3.1HG0017620;HORVU.MOREX.r3.1HG0021710;HORVU.MOREX.r3.2HG0096990;HORVU.MOREX.r3.2HG0103920;HORVU.MOREX.r3.2HG0107970;HORVU.MOREX.r3.2HG0112560;HORVU.MOREX.r3.2HG0112580;HORVU.MOREX.r3.2HG0112610;HORVU.MOREX.r3.2HG0112640;HORVU.MOREX.r3.2HG0112720;HORVU.MOREX.r3.2HG0120360;HORVU.MOREX.r3.2HG0120420;HORVU.MOREX.r3.2HG0120840;HORVU.MOREX.r3.2HG0173960;HORVU.MOR…	;;;;;;;;;;;;;;;;;;;;;;;;;;;;;;;;;;;;;;;;;;;Cat2;;;;;;;;;;;;;;;;;;
33	GO:0051213	MF	dioxygenase activity	33/ 4817	120/ 29474	0.275	0.0018234697715377	1	HORVU.MOREX.r3.1HG0021960;HORVU.MOREX.r3.1HG0056730;HORVU.MOREX.r3.1HG0065220;HORVU.MOREX.r3.1HG0083970;HORVU.MOREX.r3.2HG0186150;HORVU.MOREX.r3.2HG0201360;HORVU.MOREX.r3.2HG0202340;HORVU.MOREX.r3.2HG0206860;HORVU.MOREX.r3.3HG0259280;HORVU.MOREX.r3.3HG0278540;HORVU.MOREX.r3.3HG0289810;HORVU.MOREX.r3.3HG0307130;HORVU.MOREX.r3.3HG0307960;HORVU.MOREX.r3.3HG0314210;HORVU.MOREX.r3.3HG0320900;HORVU.MOR…	;;;;;;;;;;;;;;;;;;;;;;;;;;LoxC;;GA20ox1;;;;
5	GO:0015086	MF	cadmium ion transmembrane transporter activity	5/ 4817	7/ 29474	0.71428571428571	0.0018256196694761	1	HORVU.MOREX.r3.4HG0342570;HORVU.MOREX.r3.4HG0405890;HORVU.MOREX.r3.5HG0439330;HORVU.MOREX.r3.7HG0707710;HORVU.MOREX.r3.7HG0727780	;;;;
8	GO:0046556	MF	alpha-L-arabinofuranosidase activity	8/ 4817	16/ 29474	0.5	0.0018799929405952	1	HORVU.MOREX.r3.2HG0110810;HORVU.MOREX.r3.2HG0183860;HORVU.MOREX.r3.3HG0326380;HORVU.MOREX.r3.4HG0334420;HORVU.MOREX.r3.4HG0356240;HORVU.MOREX.r3.4HG0356810;HORVU.MOREX.r3.5HG0462760;HORVU.MOREX.r3.6HG0600480	;;;;;;;
6	GO:0003688	MF	DNA replication origin binding	6/ 4817	10/ 29474	0.6	0.0021912026333711	1	HORVU.MOREX.r3.2HG0123420;HORVU.MOREX.r3.4HG0405960;HORVU.MOREX.r3.5HG0443530;HORVU.MOREX.r3.5HG0463350;HORVU.MOREX.r3.6HG0624620;HORVU.MOREX.r3.7HG0659760	;;;;;
15	GO:0016682	MF	oxidoreductase activity, acting on diphenols and related substances as donors, oxygen as acceptor	15/ 4817	42/ 29474	0.35714285714286	0.002388318124397	1	HORVU.MOREX.r3.1HG0008790;HORVU.MOREX.r3.1HG0020450;HORVU.MOREX.r3.2HG0097320;HORVU.MOREX.r3.2HG0097360;HORVU.MOREX.r3.2HG0193660;HORVU.MOREX.r3.2HG0193690;HORVU.MOREX.r3.2HG0194690;HORVU.MOREX.r3.3HG0301850;HORVU.MOREX.r3.3HG0313580;HORVU.MOREX.r3.4HG0418160;HORVU.MOREX.r3.5HG0476020;HORVU.MOREX.r3.5HG0494200;HORVU.MOREX.r3.6HG0614790;HORVU.MOREX.r3.7HG0637080;HORVU.MOREX.r3.7HG0716940	;;;;;;;;;;;;;;
24	GO:0008422	MF	beta-glucosidase activity	24/ 4817	81/ 29474	0.2962962962963	0.0024112184437511	1	HORVU.MOREX.r3.1HG0060360;HORVU.MOREX.r3.1HG0092570;HORVU.MOREX.r3.2HG0117660;HORVU.MOREX.r3.2HG0181470;HORVU.MOREX.r3.2HG0205890;HORVU.MOREX.r3.3HG0296310;HORVU.MOREX.r3.3HG0312790;HORVU.MOREX.r3.3HG0318590;HORVU.MOREX.r3.3HG0318900;HORVU.MOREX.r3.3HG0319010;HORVU.MOREX.r3.3HG0319100;HORVU.MOREX.r3.3HG0319280;HORVU.MOREX.r3.3HG0319530;HORVU.MOREX.r3.4HG0383950;HORVU.MOREX.r3.4HG0395910;HORVU.MOR…	;;beta-glucosidase;;;;;;glucan endo-1,3-beta-D-glucosidase;;beta-1,3-glucanase II;;;;;;;;;;;;;
9	GO:0005372	MF	water transmembrane transporter activity	9/ 4817	20/ 29474	0.45	0.0024623012719966	1	HORVU.MOREX.r3.1HG0046190;HORVU.MOREX.r3.2HG0188290;HORVU.MOREX.r3.3HG0330200;HORVU.MOREX.r3.4HG0407580;HORVU.MOREX.r3.4HG0412910;HORVU.MOREX.r3.5HG0537740;HORVU.MOREX.r3.6HG0551510;HORVU.MOREX.r3.6HG0596770;HORVU.MOREX.r3.6HG0602210	;;;;;;;;
9	GO:0015250	MF	water channel activity	9/ 4817	20/ 29474	0.45	0.0024623012719966	1	HORVU.MOREX.r3.1HG0046190;HORVU.MOREX.r3.2HG0188290;HORVU.MOREX.r3.3HG0330200;HORVU.MOREX.r3.4HG0407580;HORVU.MOREX.r3.4HG0412910;HORVU.MOREX.r3.5HG0537740;HORVU.MOREX.r3.6HG0551510;HORVU.MOREX.r3.6HG0596770;HORVU.MOREX.r3.6HG0602210	;;;;;;;;
255	GO:0140110	MF	transcription regulator activity	255/ 4817	1312/ 29474	0.19435975609756	0.0025261167281376	1	HORVU.MOREX.r3.1HG0008900;HORVU.MOREX.r3.1HG0024860;HORVU.MOREX.r3.1HG0025660;HORVU.MOREX.r3.1HG0029360;HORVU.MOREX.r3.1HG0031260;HORVU.MOREX.r3.1HG0051920;HORVU.MOREX.r3.1HG0053250;HORVU.MOREX.r3.1HG0055960;HORVU.MOREX.r3.1HG0057960;HORVU.MOREX.r3.1HG0060770;HORVU.MOREX.r3.1HG0064570;HORVU.MOREX.r3.1HG0068710;HORVU.MOREX.r3.1HG0071500;HORVU.MOREX.r3.1HG0077610;HORVU.MOREX.r3.1HG0080250;HORVU.MOR…	;;;;AG2;;;;;;;;;;;;;;;;;;;;;;;;;;;;;;;;;;;;;;;;;;;;;;;;;;;;;;;;;;;;;;bHLH;;;;;;;;AG1;;;;;;;;;;;;;;;;;;;;;;;;;;;;;;;;;;;;;;;;;;;;;;;;;;;;;;;;;;;;;;;;;;;;;;;;;;;;;;;;;;;;;;;;;;WRKY3;;;;;;;;;CBF9;CBF3;CBF10A;CBF6;;;;;;;;;;;;;;;;;;;;;;;AP2/EREBP-like protein;;;;;;TOC1;;;;AGAMOUS LIKE6-like protein;;;;;;;;;;;;;;;;;;;;MADS box protein VRT-2;;;;;AGAMOUS LIKE9-like protein;;;;;;;;;;;APETALA3-like protein…
37	GO:0035251	MF	UDP-glucosyltransferase activity	37/ 4817	141/ 29474	0.26241134751773	0.0027550225729623	1	HORVU.MOREX.r3.1HG0013180;HORVU.MOREX.r3.1HG0022500;HORVU.MOREX.r3.1HG0024140;HORVU.MOREX.r3.1HG0027330;HORVU.MOREX.r3.1HG0067910;HORVU.MOREX.r3.1HG0077190;HORVU.MOREX.r3.2HG0106390;HORVU.MOREX.r3.2HG0111610;HORVU.MOREX.r3.2HG0168310;HORVU.MOREX.r3.2HG0182730;HORVU.MOREX.r3.2HG0188120;HORVU.MOREX.r3.2HG0197610;HORVU.MOREX.r3.3HG0260210;HORVU.MOREX.r3.3HG0287130;HORVU.MOREX.r3.3HG0309930;HORVU.MOR…	;starch synthase IIIa;;;;;;;;UGT;;starch synthase IIIb;;;;;;UGT;;;;;;;;;;;;;;;;;;;
31	GO:0071949	MF	FAD binding	31/ 4817	112/ 29474	0.27678571428571	0.0028675430743995	1	HORVU.MOREX.r3.1HG0044470;HORVU.MOREX.r3.1HG0055890;HORVU.MOREX.r3.2HG0102860;HORVU.MOREX.r3.2HG0102880;HORVU.MOREX.r3.2HG0115780;HORVU.MOREX.r3.2HG0170620;HORVU.MOREX.r3.2HG0213050;HORVU.MOREX.r3.3HG0244590;HORVU.MOREX.r3.3HG0292960;HORVU.MOREX.r3.3HG0315590;HORVU.MOREX.r3.4HG0400940;HORVU.MOREX.r3.4HG0400950;HORVU.MOREX.r3.4HG0400960;HORVU.MOREX.r3.4HG0400980;HORVU.MOREX.r3.4HG0400990;HORVU.MOR…	;;;;;;;;;;;;;;;;;;;;;;;;;;;;;;
52	GO:0038023	MF	signaling receptor activity	52/ 4817	215/ 29474	0.24186046511628	0.002917468774105	1	HORVU.MOREX.r3.1HG0000730;HORVU.MOREX.r3.1HG0038620;HORVU.MOREX.r3.1HG0049480;HORVU.MOREX.r3.1HG0071260;HORVU.MOREX.r3.1HG0086470;HORVU.MOREX.r3.2HG0100720;HORVU.MOREX.r3.2HG0108630;HORVU.MOREX.r3.2HG0108920;HORVU.MOREX.r3.2HG0169420;HORVU.MOREX.r3.2HG0174010;HORVU.MOREX.r3.2HG0179650;HORVU.MOREX.r3.2HG0183930;HORVU.MOREX.r3.2HG0183940;HORVU.MOREX.r3.2HG0197330;HORVU.MOREX.r3.2HG0197340;HORVU.MOR…	;;;;;;;;;;;;;;;;;;;;;;;;;;;;;;;;;;;;;;;;;;;;;;;;;;;
4	GO:0010436	MF	carotenoid dioxygenase activity	4/ 4817	5/ 29474	0.8	0.0030978459050473	1	HORVU.MOREX.r3.3HG0320900;HORVU.MOREX.r3.5HG0426410;HORVU.MOREX.r3.5HG0473380;HORVU.MOREX.r3.6HG0607370	;;;
12	GO:0004568	MF	chitinase activity	12/ 4817	32/ 29474	0.375	0.0032266536104905	1	HORVU.MOREX.r3.1HG0063630;HORVU.MOREX.r3.2HG0138340;HORVU.MOREX.r3.2HG0178010;HORVU.MOREX.r3.2HG0178020;HORVU.MOREX.r3.2HG0217120;HORVU.MOREX.r3.3HG0277190;HORVU.MOREX.r3.3HG0281350;HORVU.MOREX.r3.3HG0281620;HORVU.MOREX.r3.5HG0498710;HORVU.MOREX.r3.6HG0592970;HORVU.MOREX.r3.7HG0742440;HORVU.MOREX.r3.7HG0751750	;;;;;;;;;;;
405	GO:0016301	MF	kinase activity	405/ 4817	2175/ 29474	0.18620689655172	0.0034552312718223	1	HORVU.MOREX.r3.1HG0000690;HORVU.MOREX.r3.1HG0000730;HORVU.MOREX.r3.1HG0001280;HORVU.MOREX.r3.1HG0001650;HORVU.MOREX.r3.1HG0001660;HORVU.MOREX.r3.1HG0001670;HORVU.MOREX.r3.1HG0001700;HORVU.MOREX.r3.1HG0001730;HORVU.MOREX.r3.1HG0001800;HORVU.MOREX.r3.1HG0001810;HORVU.MOREX.r3.1HG0001820;HORVU.MOREX.r3.1HG0001840;HORVU.MOREX.r3.1HG0002830;HORVU.MOREX.r3.1HG0002840;HORVU.MOREX.r3.1HG0002920;HORVU.MOR…	;;;;;;;;;;;;;;;;;;;;;;;;;;;;;;;;;;;;;;;;;;;;;;;;;;;;;;;;;;;;;;;;;;;;;;;;;;;;;;;;;;;;HvSnRK1gamma;;;;;;;;;;;;;;;;;;;;;;HvPKABA1;;;;;;;;;;;;;;;;;;;;;;;;;;;;;;;;;;;;;;;;;;;;;;;;;;;;;;;;;;;;;;;;;;;;;;;;;;;;;;;;;;;;;;;;;;;;;;;;;;;;;;;;;;;;;;;;;;;;;;;;;;;;;;;;;;;;;;;;;;;;;;;;;;;;;;;;;;;;;;;;;;;;;;;;;;;;;;MKK3;;;;;;;;;;;;;;;;;;;;;;;;;;;;;;;;;;;;;;;;;;;;;;;;;;;;;;;;;;;Rpg1;;serine/threonine kinase-like p…
18	GO:0015171	MF	amino acid transmembrane transporter activity	18/ 4817	57/ 29474	0.31578947368421	0.0037421211952319	1	HORVU.MOREX.r3.2HG0173380;HORVU.MOREX.r3.2HG0174620;HORVU.MOREX.r3.3HG0273060;HORVU.MOREX.r3.3HG0298070;HORVU.MOREX.r3.3HG0304510;HORVU.MOREX.r3.3HG0307250;HORVU.MOREX.r3.3HG0329630;HORVU.MOREX.r3.4HG0382640;HORVU.MOREX.r3.4HG0392470;HORVU.MOREX.r3.5HG0428820;HORVU.MOREX.r3.5HG0449160;HORVU.MOREX.r3.5HG0456090;HORVU.MOREX.r3.6HG0574850;HORVU.MOREX.r3.6HG0603010;HORVU.MOREX.r3.6HG0622520;HORVU.MOR…	;;;;;;;;;;;;;;;;;
18	GO:0140102	MF	catalytic activity, acting on a rRNA	18/ 4817	57/ 29474	0.31578947368421	0.0037421211952319	1	HORVU.MOREX.r3.1HG0059440;HORVU.MOREX.r3.2HG0216250;HORVU.MOREX.r3.2HG0216270;HORVU.MOREX.r3.2HG0216290;HORVU.MOREX.r3.2HG0216340;HORVU.MOREX.r3.2HG0217550;HORVU.MOREX.r3.3HG0228400;HORVU.MOREX.r3.4HG0415110;HORVU.MOREX.r3.4HG0415130;HORVU.MOREX.r3.4HG0417700;HORVU.MOREX.r3.5HG0525770;HORVU.MOREX.r3.5HG0525790;HORVU.MOREX.r3.5HG0526750;HORVU.MOREX.r3.5HG0527430;HORVU.MOREX.r3.6HG0626720;HORVU.MOR…	;;;;;;;;;;;;;;;;;
66	GO:0016209	MF	antioxidant activity	66/ 4817	288/ 29474	0.22916666666667	0.003797048216354	1	HORVU.MOREX.r3.1HG0017460;HORVU.MOREX.r3.1HG0017620;HORVU.MOREX.r3.1HG0021710;HORVU.MOREX.r3.2HG0096990;HORVU.MOREX.r3.2HG0103920;HORVU.MOREX.r3.2HG0107970;HORVU.MOREX.r3.2HG0112560;HORVU.MOREX.r3.2HG0112580;HORVU.MOREX.r3.2HG0112610;HORVU.MOREX.r3.2HG0112640;HORVU.MOREX.r3.2HG0112720;HORVU.MOREX.r3.2HG0120360;HORVU.MOREX.r3.2HG0120420;HORVU.MOREX.r3.2HG0120840;HORVU.MOREX.r3.2HG0173960;HORVU.MOR…	;;;;;;;;;;;;;;;;;;;;;;;;;;;;;;;;;;;;;;;;;;;;Cat2;;;;;;;;;;;;;;;;;;;;;
5	GO:0004311	MF	farnesyltranstransferase activity	5/ 4817	8/ 29474	0.625	0.0042118768501198	1	HORVU.MOREX.r3.1HG0007170;HORVU.MOREX.r3.2HG0131350;HORVU.MOREX.r3.5HG0522240;HORVU.MOREX.r3.7HG0735250;HORVU.MOREX.r3.7HG0750360	;;;;
15	GO:0016679	MF	oxidoreductase activity, acting on diphenols and related substances as donors	15/ 4817	45/ 29474	0.33333333333333	0.0042773629789912	1	HORVU.MOREX.r3.1HG0008790;HORVU.MOREX.r3.1HG0020450;HORVU.MOREX.r3.2HG0097320;HORVU.MOREX.r3.2HG0097360;HORVU.MOREX.r3.2HG0193660;HORVU.MOREX.r3.2HG0193690;HORVU.MOREX.r3.2HG0194690;HORVU.MOREX.r3.3HG0301850;HORVU.MOREX.r3.3HG0313580;HORVU.MOREX.r3.4HG0418160;HORVU.MOREX.r3.5HG0476020;HORVU.MOREX.r3.5HG0494200;HORVU.MOREX.r3.6HG0614790;HORVU.MOREX.r3.7HG0637080;HORVU.MOREX.r3.7HG0716940	;;;;;;;;;;;;;;
3	GO:0140487	MF	metal ion sequestering activity	3/ 4817	3/ 29474	1	0.0043630117664762	1	HORVU.MOREX.r3.4HG0349450;HORVU.MOREX.r3.7HG0649190;HORVU.MOREX.r3.7HG0649240	;;
3	GO:0003839	MF	gamma-glutamylcyclotransferase activity	3/ 4817	3/ 29474	1	0.0043630117664762	1	HORVU.MOREX.r3.2HG0171910;HORVU.MOREX.r3.6HG0549380;HORVU.MOREX.r3.7HG0686880	;;
3	GO:0045544	MF	gibberellin 20-oxidase activity	3/ 4817	3/ 29474	1	0.0043630117664762	1	HORVU.MOREX.r3.1HG0065220;HORVU.MOREX.r3.3HG0307130;HORVU.MOREX.r3.5HG0536610	;;GA20ox1
3	GO:0140313	MF	molecular sequestering activity	3/ 4817	3/ 29474	1	0.0043630117664762	1	HORVU.MOREX.r3.4HG0349450;HORVU.MOREX.r3.7HG0649190;HORVU.MOREX.r3.7HG0649240	;;
13	GO:0043621	MF	protein self-association	13/ 4817	36/ 29474	0.36111111111111	0.0048621117681652	1	HORVU.MOREX.r3.1HG0062810;HORVU.MOREX.r3.2HG0168610;HORVU.MOREX.r3.2HG0170930;HORVU.MOREX.r3.3HG0225500;HORVU.MOREX.r3.4HG0381990;HORVU.MOREX.r3.4HG0389340;HORVU.MOREX.r3.4HG0389360;HORVU.MOREX.r3.4HG0389370;HORVU.MOREX.r3.6HG0549370;HORVU.MOREX.r3.6HG0593790;HORVU.MOREX.r3.6HG0618180;HORVU.MOREX.r3.7HG0669480;HORVU.MOREX.r3.7HG0735470	;;;;;;;;;;;;
13	GO:0045330	MF	aspartyl esterase activity	13/ 4817	36/ 29474	0.36111111111111	0.0048621117681652	1	HORVU.MOREX.r3.1HG0093340;HORVU.MOREX.r3.2HG0111220;HORVU.MOREX.r3.2HG0117920;HORVU.MOREX.r3.2HG0126350;HORVU.MOREX.r3.2HG0173180;HORVU.MOREX.r3.3HG0253410;HORVU.MOREX.r3.3HG0294390;HORVU.MOREX.r3.5HG0429360;HORVU.MOREX.r3.5HG0521480;HORVU.MOREX.r3.6HG0621740;HORVU.MOREX.r3.6HG0622780;HORVU.MOREX.r3.7HG0660840;HORVU.MOREX.r3.7HG0705680	;;;;;;;;;;;;
9	GO:0005384	MF	manganese ion transmembrane transporter activity	9/ 4817	22/ 29474	0.40909090909091	0.0053488762457952	1	HORVU.MOREX.r3.1HG0073140;HORVU.MOREX.r3.2HG0214850;HORVU.MOREX.r3.4HG0342570;HORVU.MOREX.r3.4HG0393950;HORVU.MOREX.r3.4HG0405890;HORVU.MOREX.r3.5HG0439330;HORVU.MOREX.r3.5HG0478840;HORVU.MOREX.r3.6HG0617950;HORVU.MOREX.r3.7HG0707710	;;;;;;;;
13	GO:0045735	MF	nutrient reservoir activity	13/ 4817	37/ 29474	0.35135135135135	0.0056183407948774	1	HORVU.MOREX.r3.1HG0000800;HORVU.MOREX.r3.1HG0000810;HORVU.MOREX.r3.1HG0001070;HORVU.MOREX.r3.1HG0001100;HORVU.MOREX.r3.1HG0001110;HORVU.MOREX.r3.1HG0001220;HORVU.MOREX.r3.1HG0001230;HORVU.MOREX.r3.1HG0001330;HORVU.MOREX.r3.1HG0001420;HORVU.MOREX.r3.1HG0042090;HORVU.MOREX.r3.3HG0329530;HORVU.MOREX.r3.5HG0420110;HORVU.MOREX.r3.7HG0748980	;;;;;;;;;;;;
10	GO:0046910	MF	pectinesterase inhibitor activity	10/ 4817	26/ 29474	0.38461538461538	0.0056772550879236	1	HORVU.MOREX.r3.1HG0093340;HORVU.MOREX.r3.2HG0173180;HORVU.MOREX.r3.2HG0194770;HORVU.MOREX.r3.3HG0219120;HORVU.MOREX.r3.3HG0227900;HORVU.MOREX.r3.3HG0227910;HORVU.MOREX.r3.3HG0253410;HORVU.MOREX.r3.3HG0294390;HORVU.MOREX.r3.5HG0521480;HORVU.MOREX.r3.6HG0622780	;;;;;;;;;
49	GO:0016765	MF	transferase activity, transferring alkyl or aryl (other than methyl) groups	49/ 4817	208/ 29474	0.23557692307692	0.006292577221856	1	HORVU.MOREX.r3.1HG0002040;HORVU.MOREX.r3.1HG0007170;HORVU.MOREX.r3.1HG0017720;HORVU.MOREX.r3.1HG0021340;HORVU.MOREX.r3.1HG0021350;HORVU.MOREX.r3.1HG0021360;HORVU.MOREX.r3.1HG0051740;HORVU.MOREX.r3.1HG0051860;HORVU.MOREX.r3.1HG0051870;HORVU.MOREX.r3.1HG0051880;HORVU.MOREX.r3.1HG0055010;HORVU.MOREX.r3.1HG0057520;HORVU.MOREX.r3.1HG0066370;HORVU.MOREX.r3.2HG0095670;HORVU.MOREX.r3.2HG0099840;HORVU.MOR…	;;GST6;;;;;;;;;;;;;;;;;;;;;;;;;;;;;;glutathione-S-transferase;;;;;;;;;;;;;;;;
905	GO:0016740	MF	transferase activity	905/ 4817	5132/ 29474	0.17634450506625	0.0064993035289546	1	HORVU.MOREX.r3.1HG0000690;HORVU.MOREX.r3.1HG0000730;HORVU.MOREX.r3.1HG0001280;HORVU.MOREX.r3.1HG0001650;HORVU.MOREX.r3.1HG0001660;HORVU.MOREX.r3.1HG0001670;HORVU.MOREX.r3.1HG0001700;HORVU.MOREX.r3.1HG0001730;HORVU.MOREX.r3.1HG0001800;HORVU.MOREX.r3.1HG0001810;HORVU.MOREX.r3.1HG0001820;HORVU.MOREX.r3.1HG0001840;HORVU.MOREX.r3.1HG0002020;HORVU.MOREX.r3.1HG0002040;HORVU.MOREX.r3.1HG0002830;HORVU.MOR…	;;;;;;;;;;;;;;;;;;;;;;;;;;;;;;;;;;GST6;;;;;;starch synthase IIIa;;;;;;;;;;;;;;;;;;;;;;;;;;;;;;;;;;;;;;;;;;;;;;;;;;;;;;;;;poly(ADP-ribose) polymerase;;;;;;;;;;;;;;;;;;;;;;;;ADP-glucose pyrophosphorylase large subunit;;;;;;;;;;;;;;;;;;;;;;;;;;;;;;;;;;;;;;;;;;;;;;;;;;;;;;;;;;;;;;;HvSnRK1gamma;;;;sbeIIb;;;;;;;;;;;;;;;;;UGT;;;;;;;;;;;;;;;;;;;;;;;;;;;starch synthase IIIb;;;;;;HvPKABA1;;;;;;;;;;;;;;;;;;…
16	GO:0031072	MF	heat shock protein binding	16/ 4817	51/ 29474	0.31372549019608	0.0070224869277575	1	HORVU.MOREX.r3.1HG0073350;HORVU.MOREX.r3.2HG0184620;HORVU.MOREX.r3.2HG0189710;HORVU.MOREX.r3.3HG0302810;HORVU.MOREX.r3.4HG0387610;HORVU.MOREX.r3.4HG0387870;HORVU.MOREX.r3.4HG0396100;HORVU.MOREX.r3.5HG0441860;HORVU.MOREX.r3.5HG0501300;HORVU.MOREX.r3.5HG0517090;HORVU.MOREX.r3.6HG0557070;HORVU.MOREX.r3.6HG0599080;HORVU.MOREX.r3.7HG0641550;HORVU.MOREX.r3.7HG0642360;HORVU.MOREX.r3.7HG0675670;HORVU.MOR…	;;;;;;;;;;;;;;;
4	GO:0016661	MF	oxidoreductase activity, acting on other nitrogenous compounds as donors	4/ 4817	6/ 29474	0.66666666666667	0.0080868621682467	1	HORVU.MOREX.r3.2HG0201860;HORVU.MOREX.r3.4HG0344400;HORVU.MOREX.r3.6HG0618720;HORVU.MOREX.r3.6HG0619730	;;;
4	GO:0016731	MF	oxidoreductase activity, acting on iron-sulfur proteins as donors, NAD or NADP as acceptor	4/ 4817	6/ 29474	0.66666666666667	0.0080868621682467	1	HORVU.MOREX.r3.2HG0153470;HORVU.MOREX.r3.6HG0540590;HORVU.MOREX.r3.6HG0621990;HORVU.MOREX.r3.7HG0636640	;;;
4	GO:0004351	MF	glutamate decarboxylase activity	4/ 4817	6/ 29474	0.66666666666667	0.0080868621682467	1	HORVU.MOREX.r3.2HG0171750;HORVU.MOREX.r3.3HG0326050;HORVU.MOREX.r3.4HG0338100;HORVU.MOREX.r3.4HG0393690	;;;
5	GO:0140677	MF	molecular function activator activity	5/ 4817	9/ 29474	0.55555555555556	0.0082050068665176	1	HORVU.MOREX.r3.3HG0242780;HORVU.MOREX.r3.4HG0379700;HORVU.MOREX.r3.5HG0514290;HORVU.MOREX.r3.6HG0557070;HORVU.MOREX.r3.7HG0691850	;;;;
5	GO:0016688	MF	L-ascorbate peroxidase activity	5/ 4817	9/ 29474	0.55555555555556	0.0082050068665176	1	HORVU.MOREX.r3.2HG0096990;HORVU.MOREX.r3.2HG0103920;HORVU.MOREX.r3.4HG0385790;HORVU.MOREX.r3.6HG0615720;HORVU.MOREX.r3.6HG0632860	;;;;
7	GO:0004029	MF	aldehyde dehydrogenase (NAD+) activity	7/ 4817	16/ 29474	0.4375	0.0090173848910951	1	HORVU.MOREX.r3.1HG0069410;HORVU.MOREX.r3.2HG0130620;HORVU.MOREX.r3.5HG0455570;HORVU.MOREX.r3.6HG0599310;HORVU.MOREX.r3.6HG0611990;HORVU.MOREX.r3.6HG0626440;HORVU.MOREX.r3.7HG0671360	;;;;;;ALDH2
7	GO:0004030	MF	aldehyde dehydrogenase [NAD(P)+] activity	7/ 4817	16/ 29474	0.4375	0.0090173848910951	1	HORVU.MOREX.r3.1HG0069410;HORVU.MOREX.r3.2HG0130620;HORVU.MOREX.r3.5HG0455570;HORVU.MOREX.r3.6HG0599310;HORVU.MOREX.r3.6HG0611990;HORVU.MOREX.r3.6HG0626440;HORVU.MOREX.r3.7HG0671360	;;;;;;ALDH2
22	GO:0005507	MF	copper ion binding	22/ 4817	80/ 29474	0.275	0.0099051544727869	1	HORVU.MOREX.r3.1HG0008790;HORVU.MOREX.r3.1HG0020450;HORVU.MOREX.r3.2HG0097320;HORVU.MOREX.r3.2HG0097360;HORVU.MOREX.r3.2HG0188070;HORVU.MOREX.r3.3HG0222680;HORVU.MOREX.r3.3HG0232760;HORVU.MOREX.r3.3HG0301850;HORVU.MOREX.r3.3HG0313580;HORVU.MOREX.r3.4HG0403000;HORVU.MOREX.r3.4HG0403010;HORVU.MOREX.r3.5HG0476020;HORVU.MOREX.r3.5HG0480620;HORVU.MOREX.r3.5HG0484640;HORVU.MOREX.r3.5HG0494200;HORVU.MOR…	;;;;;;;;;;;;;;;;;;;;;
8	GO:1900750	MF	oligopeptide binding	8/ 4817	20/ 29474	0.4	0.0099801460015162	1	HORVU.MOREX.r3.1HG0021340;HORVU.MOREX.r3.1HG0021360;HORVU.MOREX.r3.1HG0055010;HORVU.MOREX.r3.3HG0330590;HORVU.MOREX.r3.4HG0409180;HORVU.MOREX.r3.5HG0518000;HORVU.MOREX.r3.5HG0531010;HORVU.MOREX.r3.7HG0667210	;;;;;;;
8	GO:0043295	MF	glutathione binding	8/ 4817	20/ 29474	0.4	0.0099801460015162	1	HORVU.MOREX.r3.1HG0021340;HORVU.MOREX.r3.1HG0021360;HORVU.MOREX.r3.1HG0055010;HORVU.MOREX.r3.3HG0330590;HORVU.MOREX.r3.4HG0409180;HORVU.MOREX.r3.5HG0518000;HORVU.MOREX.r3.5HG0531010;HORVU.MOREX.r3.7HG0667210	;;;;;;;
8	GO:0030515	MF	snoRNA binding	8/ 4817	20/ 29474	0.4	0.0099801460015162	1	HORVU.MOREX.r3.2HG0114930;HORVU.MOREX.r3.2HG0116280;HORVU.MOREX.r3.2HG0197290;HORVU.MOREX.r3.4HG0371500;HORVU.MOREX.r3.4HG0372290;HORVU.MOREX.r3.4HG0411240;HORVU.MOREX.r3.5HG0428990;HORVU.MOREX.r3.6HG0611730	;;;;;;;
6	GO:0016849	MF	phosphorus-oxygen lyase activity	6/ 4817	13/ 29474	0.46153846153846	0.011490745695619	1	HORVU.MOREX.r3.1HG0093670;HORVU.MOREX.r3.1HG0093680;HORVU.MOREX.r3.1HG0093700;HORVU.MOREX.r3.2HG0155750;HORVU.MOREX.r3.3HG0305800;HORVU.MOREX.r3.6HG0620720	;;;;;
500	GO:0003677	MF	DNA binding	500/ 4817	2771/ 29474	0.18044027426922	0.012052232756285	1	HORVU.MOREX.r3.1HG0006650;HORVU.MOREX.r3.1HG0008900;HORVU.MOREX.r3.1HG0021720;HORVU.MOREX.r3.1HG0022890;HORVU.MOREX.r3.1HG0023620;HORVU.MOREX.r3.1HG0024860;HORVU.MOREX.r3.1HG0029360;HORVU.MOREX.r3.1HG0031260;HORVU.MOREX.r3.1HG0032230;HORVU.MOREX.r3.1HG0050640;HORVU.MOREX.r3.1HG0051920;HORVU.MOREX.r3.1HG0052320;HORVU.MOREX.r3.1HG0052550;HORVU.MOREX.r3.1HG0053250;HORVU.MOREX.r3.1HG0054500;HORVU.MOR…	;;;;;;;AG2;;;;;;;;;;;;;;;;;;;;;;;;;;;;;;;;;;;;;;;;;;;;;;;;;;;;;;;;;;;;;;;;;;;;;;;;;;;;;;;;;;;;;;;;;;;;;;;;;;;;;;;;;;;;;;;;;;;;;;;bHLH;;;;;;;;;;;;;;;;AG1;;;;;;;;;;;;;;;;;;;;;;;;;;;;;;;;;;;;;;;;;;;;;;;;;;;;;;;;;;;;;;;;;;;;;;;;;;;;;;;;;;;;;;;;;;;;;Mpc1-H3;;;;;;;;;;;;;;;;;;;;;;;;;;;;;;;;;;;;;;;;;;;;;;;;;;;;;;;;;;;;;;;;;;;;;;;;WRKY3;;;;;;;;;;;;;CBF9;CBF3;CBF10A;CBF6;;;;;;;;;;;;;;;;;;;;;;;;;;;;;;;;;;;;…
663	GO:0035639	MF	purine ribonucleoside triphosphate binding	663/ 4817	3732/ 29474	0.17765273311897	0.01286712259209	1	HORVU.MOREX.r3.1HG0000690;HORVU.MOREX.r3.1HG0000730;HORVU.MOREX.r3.1HG0000990;HORVU.MOREX.r3.1HG0001020;HORVU.MOREX.r3.1HG0001030;HORVU.MOREX.r3.1HG0001280;HORVU.MOREX.r3.1HG0001510;HORVU.MOREX.r3.1HG0001650;HORVU.MOREX.r3.1HG0001660;HORVU.MOREX.r3.1HG0001670;HORVU.MOREX.r3.1HG0001700;HORVU.MOREX.r3.1HG0001730;HORVU.MOREX.r3.1HG0001800;HORVU.MOREX.r3.1HG0001810;HORVU.MOREX.r3.1HG0001820;HORVU.MOR…	;;;;;;;;;;;;;;;;;;;;;;;;;;;;;;;;;;;;;;;;;;;;;;;;;;;;;;;;;;;;;;;;;;;;;;;;;;;;;;;;;;;;;;;;;;ADP-glucose pyrophosphorylase large subunit;;;;;;;;;;;;;;;;;;;;;;;;;;;;;;;;;;;;;;;;;;;;;;;;;;;;;;;;;;;;;;;;;;;;;;;;;;;;;;;;;;;HvPKABA1;;;;;;;;;;;;;;;;;;;;;;;;;;;;;;;;;;;;;;;;;;;;;;;;;;;;;;;;;;;;;;;;;;;;;;;;;;;;;;;;;;;;;;;;;;;;;;;;;;;;;;;;;;;;;;;;;;;;;;;;;;;;;;;;;;;;;;;;;;;;;;;;;;;;;;;;;;;;;;;;;;;;;;;;;;;;;;;…
8	GO:0097599	MF	xylanase activity	8/ 4817	21/ 29474	0.38095238095238	0.013851158079991	1	HORVU.MOREX.r3.1HG0024360;HORVU.MOREX.r3.2HG0183860;HORVU.MOREX.r3.4HG0334420;HORVU.MOREX.r3.4HG0398860;HORVU.MOREX.r3.4HG0398920;HORVU.MOREX.r3.5HG0519550;HORVU.MOREX.r3.5HG0519580;HORVU.MOREX.r3.6HG0600480	;;;;;;;
3	GO:0008937	MF	ferredoxin-NAD(P) reductase activity	3/ 4817	4/ 29474	0.75	0.015313992166803	1	HORVU.MOREX.r3.2HG0153470;HORVU.MOREX.r3.6HG0540590;HORVU.MOREX.r3.7HG0636640	;;
3	GO:0004324	MF	ferredoxin-NADP+ reductase activity	3/ 4817	4/ 29474	0.75	0.015313992166803	1	HORVU.MOREX.r3.2HG0153470;HORVU.MOREX.r3.6HG0540590;HORVU.MOREX.r3.7HG0636640	;;
16	GO:0016701	MF	oxidoreductase activity, acting on single donors with incorporation of molecular oxygen	16/ 4817	55/ 29474	0.29090909090909	0.016371591117407	1	HORVU.MOREX.r3.1HG0056730;HORVU.MOREX.r3.1HG0083970;HORVU.MOREX.r3.2HG0206860;HORVU.MOREX.r3.3HG0278540;HORVU.MOREX.r3.3HG0320900;HORVU.MOREX.r3.4HG0335790;HORVU.MOREX.r3.4HG0336120;HORVU.MOREX.r3.4HG0404940;HORVU.MOREX.r3.5HG0425080;HORVU.MOREX.r3.5HG0425090;HORVU.MOREX.r3.5HG0426410;HORVU.MOREX.r3.5HG0473380;HORVU.MOREX.r3.5HG0509200;HORVU.MOREX.r3.5HG0509210;HORVU.MOREX.r3.6HG0573420;HORVU.MOR…	;;;;;;;;;;;;LoxC;;;
4	GO:0016211	MF	ammonia ligase activity	4/ 4817	7/ 29474	0.57142857142857	0.016435185499941	1	HORVU.MOREX.r3.2HG0202350;HORVU.MOREX.r3.4HG0337240;HORVU.MOREX.r3.4HG0395540;HORVU.MOREX.r3.6HG0549370	;;;
4	GO:0004356	MF	glutamate-ammonia ligase activity	4/ 4817	7/ 29474	0.57142857142857	0.016435185499941	1	HORVU.MOREX.r3.2HG0202350;HORVU.MOREX.r3.4HG0337240;HORVU.MOREX.r3.4HG0395540;HORVU.MOREX.r3.6HG0549370	;;;
56	GO:0050660	MF	flavin adenine dinucleotide binding	56/ 4817	253/ 29474	0.22134387351779	0.016450563460096	1	HORVU.MOREX.r3.1HG0014530;HORVU.MOREX.r3.1HG0042440;HORVU.MOREX.r3.1HG0044470;HORVU.MOREX.r3.1HG0055890;HORVU.MOREX.r3.2HG0101420;HORVU.MOREX.r3.2HG0102860;HORVU.MOREX.r3.2HG0102880;HORVU.MOREX.r3.2HG0103930;HORVU.MOREX.r3.2HG0115780;HORVU.MOREX.r3.2HG0122880;HORVU.MOREX.r3.2HG0170620;HORVU.MOREX.r3.2HG0177410;HORVU.MOREX.r3.2HG0186860;HORVU.MOREX.r3.2HG0212630;HORVU.MOREX.r3.2HG0213050;HORVU.MOR…	;;;;;;;;;;;;;;;;;;;;;;;;;;;;;;;;;;;;;;;;;;;;;;;;;;;;;;;
29	GO:0070279	MF	vitamin B6 binding	29/ 4817	117/ 29474	0.24786324786325	0.017056110134975	1	HORVU.MOREX.r3.1HG0010600;HORVU.MOREX.r3.1HG0050330;HORVU.MOREX.r3.1HG0071400;HORVU.MOREX.r3.2HG0106750;HORVU.MOREX.r3.2HG0171750;HORVU.MOREX.r3.2HG0186480;HORVU.MOREX.r3.2HG0201400;HORVU.MOREX.r3.2HG0205260;HORVU.MOREX.r3.2HG0205290;HORVU.MOREX.r3.2HG0205310;HORVU.MOREX.r3.3HG0284330;HORVU.MOREX.r3.3HG0287560;HORVU.MOREX.r3.3HG0300900;HORVU.MOREX.r3.3HG0318130;HORVU.MOREX.r3.3HG0325680;HORVU.MOR…	;;;;;;;;;;;;;;;;;;;;;;;;;;;;
29	GO:0030170	MF	pyridoxal phosphate binding	29/ 4817	117/ 29474	0.24786324786325	0.017056110134975	1	HORVU.MOREX.r3.1HG0010600;HORVU.MOREX.r3.1HG0050330;HORVU.MOREX.r3.1HG0071400;HORVU.MOREX.r3.2HG0106750;HORVU.MOREX.r3.2HG0171750;HORVU.MOREX.r3.2HG0186480;HORVU.MOREX.r3.2HG0201400;HORVU.MOREX.r3.2HG0205260;HORVU.MOREX.r3.2HG0205290;HORVU.MOREX.r3.2HG0205310;HORVU.MOREX.r3.3HG0284330;HORVU.MOREX.r3.3HG0287560;HORVU.MOREX.r3.3HG0300900;HORVU.MOREX.r3.3HG0318130;HORVU.MOREX.r3.3HG0325680;HORVU.MOR…	;;;;;;;;;;;;;;;;;;;;;;;;;;;;
6	GO:0051879	MF	Hsp90 protein binding	6/ 4817	14/ 29474	0.42857142857143	0.017367102401177	1	HORVU.MOREX.r3.2HG0184620;HORVU.MOREX.r3.2HG0189710;HORVU.MOREX.r3.5HG0501300;HORVU.MOREX.r3.6HG0557070;HORVU.MOREX.r3.6HG0599080;HORVU.MOREX.r3.7HG0691850	;;;;;
13	GO:0042973	MF	glucan endo-1,3-beta-D-glucosidase activity	13/ 4817	42/ 29474	0.30952380952381	0.018917309075278	1	HORVU.MOREX.r3.1HG0092570;HORVU.MOREX.r3.3HG0318590;HORVU.MOREX.r3.3HG0318900;HORVU.MOREX.r3.3HG0319010;HORVU.MOREX.r3.3HG0319100;HORVU.MOREX.r3.3HG0319280;HORVU.MOREX.r3.3HG0319530;HORVU.MOREX.r3.4HG0383950;HORVU.MOREX.r3.4HG0395910;HORVU.MOREX.r3.5HG0428300;HORVU.MOREX.r3.5HG0493090;HORVU.MOREX.r3.5HG0501500;HORVU.MOREX.r3.7HG0720980	;;glucan endo-1,3-beta-D-glucosidase;;beta-1,3-glucanase II;;;;;;;;
10	GO:0071771	MF	aldehyde decarbonylase activity	10/ 4817	29/ 29474	0.3448275862069	0.019072080967911	1	HORVU.MOREX.r3.1HG0041720;HORVU.MOREX.r3.2HG0122510;HORVU.MOREX.r3.2HG0186410;HORVU.MOREX.r3.4HG0418210;HORVU.MOREX.r3.5HG0423780;HORVU.MOREX.r3.5HG0482310;HORVU.MOREX.r3.6HG0615200;HORVU.MOREX.r3.6HG0628680;HORVU.MOREX.r3.7HG0666290;HORVU.MOREX.r3.7HG0741770	;;;;;;;;;
10	GO:0009924	MF	octadecanal decarbonylase activity	10/ 4817	29/ 29474	0.3448275862069	0.019072080967911	1	HORVU.MOREX.r3.1HG0041720;HORVU.MOREX.r3.2HG0122510;HORVU.MOREX.r3.2HG0186410;HORVU.MOREX.r3.4HG0418210;HORVU.MOREX.r3.5HG0423780;HORVU.MOREX.r3.5HG0482310;HORVU.MOREX.r3.6HG0615200;HORVU.MOREX.r3.6HG0628680;HORVU.MOREX.r3.7HG0666290;HORVU.MOREX.r3.7HG0741770	;;;;;;;;;
10	GO:1990465	MF	aldehyde oxygenase (deformylating) activity	10/ 4817	29/ 29474	0.3448275862069	0.019072080967911	1	HORVU.MOREX.r3.1HG0041720;HORVU.MOREX.r3.2HG0122510;HORVU.MOREX.r3.2HG0186410;HORVU.MOREX.r3.4HG0418210;HORVU.MOREX.r3.5HG0423780;HORVU.MOREX.r3.5HG0482310;HORVU.MOREX.r3.6HG0615200;HORVU.MOREX.r3.6HG0628680;HORVU.MOREX.r3.7HG0666290;HORVU.MOREX.r3.7HG0741770	;;;;;;;;;
21	GO:0046943	MF	carboxylic acid transmembrane transporter activity	21/ 4817	78/ 29474	0.26923076923077	0.01994342056501	1	HORVU.MOREX.r3.1HG0016940;HORVU.MOREX.r3.2HG0173380;HORVU.MOREX.r3.2HG0174620;HORVU.MOREX.r3.3HG0268800;HORVU.MOREX.r3.3HG0273060;HORVU.MOREX.r3.3HG0298070;HORVU.MOREX.r3.3HG0304510;HORVU.MOREX.r3.3HG0307250;HORVU.MOREX.r3.3HG0329630;HORVU.MOREX.r3.4HG0382640;HORVU.MOREX.r3.4HG0392470;HORVU.MOREX.r3.5HG0428820;HORVU.MOREX.r3.5HG0449160;HORVU.MOREX.r3.5HG0456090;HORVU.MOREX.r3.6HG0574850;HORVU.MOR…	;;;;;;;;;;;;;;;;;;;;
21	GO:0005342	MF	organic acid transmembrane transporter activity	21/ 4817	78/ 29474	0.26923076923077	0.01994342056501	1	HORVU.MOREX.r3.1HG0016940;HORVU.MOREX.r3.2HG0173380;HORVU.MOREX.r3.2HG0174620;HORVU.MOREX.r3.3HG0268800;HORVU.MOREX.r3.3HG0273060;HORVU.MOREX.r3.3HG0298070;HORVU.MOREX.r3.3HG0304510;HORVU.MOREX.r3.3HG0307250;HORVU.MOREX.r3.3HG0329630;HORVU.MOREX.r3.4HG0382640;HORVU.MOREX.r3.4HG0392470;HORVU.MOREX.r3.5HG0428820;HORVU.MOREX.r3.5HG0449160;HORVU.MOREX.r3.5HG0456090;HORVU.MOREX.r3.6HG0574850;HORVU.MOR…	;;;;;;;;;;;;;;;;;;;;
28	GO:0015293	MF	symporter activity	28/ 4817	112/ 29474	0.25	0.020187301231208	1	HORVU.MOREX.r3.1HG0053960;HORVU.MOREX.r3.1HG0089950;HORVU.MOREX.r3.2HG0131170;HORVU.MOREX.r3.2HG0135060;HORVU.MOREX.r3.2HG0157210;HORVU.MOREX.r3.2HG0172560;HORVU.MOREX.r3.2HG0172580;HORVU.MOREX.r3.2HG0172690;HORVU.MOREX.r3.2HG0177830;HORVU.MOREX.r3.2HG0191960;HORVU.MOREX.r3.2HG0199560;HORVU.MOREX.r3.2HG0199600;HORVU.MOREX.r3.2HG0203150;HORVU.MOREX.r3.3HG0235860;HORVU.MOREX.r3.4HG0339820;HORVU.MOR…	;;;;;;;;;;;;;;;;;;;;;;;Pht1-6;;;;
17	GO:0004675	MF	transmembrane receptor protein serine/threonine kinase activity	17/ 4817	60/ 29474	0.28333333333333	0.021061640519872	1	HORVU.MOREX.r3.1HG0038620;HORVU.MOREX.r3.1HG0071260;HORVU.MOREX.r3.2HG0100720;HORVU.MOREX.r3.2HG0108920;HORVU.MOREX.r3.2HG0183930;HORVU.MOREX.r3.2HG0183940;HORVU.MOREX.r3.3HG0235760;HORVU.MOREX.r3.3HG0235770;HORVU.MOREX.r3.4HG0345840;HORVU.MOREX.r3.5HG0513630;HORVU.MOREX.r3.5HG0518200;HORVU.MOREX.r3.5HG0518210;HORVU.MOREX.r3.6HG0608990;HORVU.MOREX.r3.7HG0661630;HORVU.MOREX.r3.7HG0703630;HORVU.MOR…	;;;;;;;;;;;;;;;;
13	GO:1901681	MF	sulfur compound binding	13/ 4817	43/ 29474	0.30232558139535	0.021269246363056	1	HORVU.MOREX.r3.1HG0021340;HORVU.MOREX.r3.1HG0021360;HORVU.MOREX.r3.1HG0055010;HORVU.MOREX.r3.2HG0106770;HORVU.MOREX.r3.2HG0106810;HORVU.MOREX.r3.3HG0313090;HORVU.MOREX.r3.3HG0313120;HORVU.MOREX.r3.3HG0330590;HORVU.MOREX.r3.4HG0384560;HORVU.MOREX.r3.4HG0409180;HORVU.MOREX.r3.5HG0518000;HORVU.MOREX.r3.5HG0531010;HORVU.MOREX.r3.7HG0667210	;;;;;;;;;;;;
5	GO:0015295	MF	solute:proton symporter activity	5/ 4817	11/ 29474	0.45454545454545	0.022604881216616	1	HORVU.MOREX.r3.2HG0131170;HORVU.MOREX.r3.2HG0177830;HORVU.MOREX.r3.2HG0203150;HORVU.MOREX.r3.4HG0403620;HORVU.MOREX.r3.6HG0622970	;;;;
21	GO:0016799	MF	hydrolase activity, hydrolyzing N-glycosyl compounds	21/ 4817	81/ 29474	0.25925925925926	0.023985903880853	1	HORVU.MOREX.r3.1HG0043530;HORVU.MOREX.r3.1HG0059440;HORVU.MOREX.r3.1HG0062770;HORVU.MOREX.r3.2HG0216250;HORVU.MOREX.r3.2HG0216270;HORVU.MOREX.r3.2HG0216290;HORVU.MOREX.r3.2HG0216340;HORVU.MOREX.r3.2HG0217550;HORVU.MOREX.r3.3HG0228400;HORVU.MOREX.r3.3HG0268430;HORVU.MOREX.r3.4HG0405350;HORVU.MOREX.r3.4HG0415110;HORVU.MOREX.r3.4HG0415130;HORVU.MOREX.r3.4HG0417700;HORVU.MOREX.r3.5HG0525770;HORVU.MOR…	;;;;;;;;;;;;;;;;;;;;
13	GO:0030599	MF	pectinesterase activity	13/ 4817	44/ 29474	0.29545454545455	0.024225377398173	1	HORVU.MOREX.r3.1HG0093340;HORVU.MOREX.r3.2HG0111220;HORVU.MOREX.r3.2HG0117920;HORVU.MOREX.r3.2HG0126350;HORVU.MOREX.r3.2HG0173180;HORVU.MOREX.r3.3HG0253410;HORVU.MOREX.r3.3HG0294390;HORVU.MOREX.r3.5HG0429360;HORVU.MOREX.r3.5HG0521480;HORVU.MOREX.r3.6HG0621740;HORVU.MOREX.r3.6HG0622780;HORVU.MOREX.r3.7HG0660840;HORVU.MOREX.r3.7HG0705680	;;;;;;;;;;;;
6	GO:0015294	MF	solute:cation symporter activity	6/ 4817	15/ 29474	0.4	0.025015320060128	1	HORVU.MOREX.r3.2HG0131170;HORVU.MOREX.r3.2HG0177830;HORVU.MOREX.r3.2HG0203150;HORVU.MOREX.r3.4HG0403620;HORVU.MOREX.r3.5HG0438830;HORVU.MOREX.r3.6HG0622970	;;;;;
2	GO:0036009	MF	protein-glutamine N-methyltransferase activity	2/ 4817	2/ 29474	1	0.026705437753186	1	HORVU.MOREX.r3.6HG0630670;HORVU.MOREX.r3.7HG0738150	;
2	GO:0016630	MF	protochlorophyllide reductase activity	2/ 4817	2/ 29474	1	0.026705437753186	1	HORVU.MOREX.r3.1HG0047060;HORVU.MOREX.r3.2HG0209470	;
2	GO:0033949	MF	fructan beta-(2,6)-fructosidase activity	2/ 4817	2/ 29474	1	0.026705437753186	1	HORVU.MOREX.r3.2HG0209220;HORVU.MOREX.r3.2HG0209260	;
2	GO:0004838	MF	L-tyrosine:2-oxoglutarate aminotransferase activity	2/ 4817	2/ 29474	1	0.026705437753186	1	HORVU.MOREX.r3.6HG0620520;HORVU.MOREX.r3.7HG0712100	;
2	GO:0051996	MF	squalene synthase activity	2/ 4817	2/ 29474	1	0.026705437753186	1	HORVU.MOREX.r3.5HG0522240;HORVU.MOREX.r3.7HG0750360	;
2	GO:0010488	MF	UDP-galactose:N-glycan beta-1,3-galactosyltransferase activity	2/ 4817	2/ 29474	1	0.026705437753186	1	HORVU.MOREX.r3.6HG0597670;HORVU.MOREX.r3.7HG0666610	;
2	GO:0004310	MF	farnesyl-diphosphate farnesyltransferase activity	2/ 4817	2/ 29474	1	0.026705437753186	1	HORVU.MOREX.r3.5HG0522240;HORVU.MOREX.r3.7HG0750360	;
2	GO:1990238	MF	double-stranded DNA endodeoxyribonuclease activity	2/ 4817	2/ 29474	1	0.026705437753186	1	HORVU.MOREX.r3.2HG0207110;HORVU.MOREX.r3.3HG0222160	;
2	GO:0043765	MF	T/G mismatch-specific endonuclease activity	2/ 4817	2/ 29474	1	0.026705437753186	1	HORVU.MOREX.r3.2HG0207110;HORVU.MOREX.r3.3HG0222160	;
2	GO:0070547	MF	L-tyrosine aminotransferase activity	2/ 4817	2/ 29474	1	0.026705437753186	1	HORVU.MOREX.r3.6HG0620520;HORVU.MOREX.r3.7HG0712100	;
2	GO:0046422	MF	violaxanthin de-epoxidase activity	2/ 4817	2/ 29474	1	0.026705437753186	1	HORVU.MOREX.r3.2HG0161380;HORVU.MOREX.r3.3HG0285060	;
2	GO:0001164	MF	RNA polymerase I core promoter sequence-specific DNA binding	2/ 4817	2/ 29474	1	0.026705437753186	1	HORVU.MOREX.r3.1HG0062080;HORVU.MOREX.r3.6HG0543620	;
2	GO:0070182	MF	DNA polymerase binding	2/ 4817	2/ 29474	1	0.026705437753186	1	HORVU.MOREX.r3.3HG0239160;HORVU.MOREX.r3.4HG0376250	;
2	GO:0001046	MF	core promoter sequence-specific DNA binding	2/ 4817	2/ 29474	1	0.026705437753186	1	HORVU.MOREX.r3.1HG0062080;HORVU.MOREX.r3.6HG0543620	;
2	GO:1990259	MF	histone-glutamine methyltransferase activity	2/ 4817	2/ 29474	1	0.026705437753186	1	HORVU.MOREX.r3.6HG0630670;HORVU.MOREX.r3.7HG0738150	;
2	GO:0036374	MF	glutathione hydrolase activity	2/ 4817	2/ 29474	1	0.026705437753186	1	HORVU.MOREX.r3.2HG0172940;HORVU.MOREX.r3.3HG0231000	;
2	GO:0001163	MF	RNA polymerase I transcription regulatory region sequence-specific DNA binding	2/ 4817	2/ 29474	1	0.026705437753186	1	HORVU.MOREX.r3.1HG0062080;HORVU.MOREX.r3.6HG0543620	;
2	GO:0098809	MF	nitrite reductase activity	2/ 4817	2/ 29474	1	0.026705437753186	1	HORVU.MOREX.r3.4HG0344400;HORVU.MOREX.r3.6HG0619730	;
4	GO:0001671	MF	ATPase activator activity	4/ 4817	8/ 29474	0.5	0.028658494149762	1	HORVU.MOREX.r3.3HG0242780;HORVU.MOREX.r3.5HG0514290;HORVU.MOREX.r3.6HG0557070;HORVU.MOREX.r3.7HG0691850	;;;
4	GO:0016880	MF	acid-ammonia (or amide) ligase activity	4/ 4817	8/ 29474	0.5	0.028658494149762	1	HORVU.MOREX.r3.2HG0202350;HORVU.MOREX.r3.4HG0337240;HORVU.MOREX.r3.4HG0395540;HORVU.MOREX.r3.6HG0549370	;;;
4	GO:0005351	MF	carbohydrate:proton symporter activity	4/ 4817	8/ 29474	0.5	0.028658494149762	1	HORVU.MOREX.r3.2HG0131170;HORVU.MOREX.r3.2HG0203150;HORVU.MOREX.r3.4HG0403620;HORVU.MOREX.r3.6HG0622970	;;;
4	GO:0005402	MF	carbohydrate:cation symporter activity	4/ 4817	8/ 29474	0.5	0.028658494149762	1	HORVU.MOREX.r3.2HG0131170;HORVU.MOREX.r3.2HG0203150;HORVU.MOREX.r3.4HG0403620;HORVU.MOREX.r3.6HG0622970	;;;
36	GO:0019842	MF	vitamin binding	36/ 4817	156/ 29474	0.23076923076923	0.029214063402313	1	HORVU.MOREX.r3.1HG0010600;HORVU.MOREX.r3.1HG0050330;HORVU.MOREX.r3.1HG0071400;HORVU.MOREX.r3.2HG0106750;HORVU.MOREX.r3.2HG0106770;HORVU.MOREX.r3.2HG0106810;HORVU.MOREX.r3.2HG0171750;HORVU.MOREX.r3.2HG0186480;HORVU.MOREX.r3.2HG0201360;HORVU.MOREX.r3.2HG0201400;HORVU.MOREX.r3.2HG0205260;HORVU.MOREX.r3.2HG0205290;HORVU.MOREX.r3.2HG0205310;HORVU.MOREX.r3.3HG0284330;HORVU.MOREX.r3.3HG0287560;HORVU.MOR…	;;;;;;;;;;;;;;;;;;;;;;;;;;;;;;;;;;;
5	GO:0016597	MF	amino acid binding	5/ 4817	12/ 29474	0.41666666666667	0.033630696447258	1	HORVU.MOREX.r3.2HG0163380;HORVU.MOREX.r3.2HG0201400;HORVU.MOREX.r3.3HG0284330;HORVU.MOREX.r3.7HG0684300;HORVU.MOREX.r3.7HG0697900	;;;;
3	GO:0015929	MF	hexosaminidase activity	3/ 4817	5/ 29474	0.6	0.033638211559435	1	HORVU.MOREX.r3.1HG0066150;HORVU.MOREX.r3.2HG0132130;HORVU.MOREX.r3.4HG0396020	;;
3	GO:0102148	MF	N-acetyl-beta-D-galactosaminidase activity	3/ 4817	5/ 29474	0.6	0.033638211559435	1	HORVU.MOREX.r3.1HG0066150;HORVU.MOREX.r3.2HG0132130;HORVU.MOREX.r3.4HG0396020	;;
3	GO:0042132	MF	fructose 1,6-bisphosphate 1-phosphatase activity	3/ 4817	5/ 29474	0.6	0.033638211559435	1	HORVU.MOREX.r3.3HG0299800;HORVU.MOREX.r3.3HG0301550;HORVU.MOREX.r3.4HG0389260	;;
3	GO:0052691	MF	UDP-arabinopyranose mutase activity	3/ 4817	5/ 29474	0.6	0.033638211559435	1	HORVU.MOREX.r3.2HG0127370;HORVU.MOREX.r3.2HG0202110;HORVU.MOREX.r3.4HG0409970	;;
3	GO:0008447	MF	L-ascorbate oxidase activity	3/ 4817	5/ 29474	0.6	0.033638211559435	1	HORVU.MOREX.r3.5HG0476020;HORVU.MOREX.r3.5HG0494200;HORVU.MOREX.r3.7HG0716940	;;
3	GO:0016987	MF	sigma factor activity	3/ 4817	5/ 29474	0.6	0.033638211559435	1	HORVU.MOREX.r3.1HG0093280;HORVU.MOREX.r3.5HG0537270;HORVU.MOREX.r3.7HG0697860	;;
3	GO:0004563	MF	beta-N-acetylhexosaminidase activity	3/ 4817	5/ 29474	0.6	0.033638211559435	1	HORVU.MOREX.r3.1HG0066150;HORVU.MOREX.r3.2HG0132130;HORVU.MOREX.r3.4HG0396020	;;
6	GO:0051787	MF	misfolded protein binding	6/ 4817	16/ 29474	0.375	0.034614081161547	1	HORVU.MOREX.r3.1HG0073350;HORVU.MOREX.r3.3HG0302810;HORVU.MOREX.r3.4HG0387610;HORVU.MOREX.r3.4HG0387870;HORVU.MOREX.r3.4HG0396100;HORVU.MOREX.r3.5HG0441860	;;;;;
41	GO:0000981	MF	DNA-binding transcription factor activity, RNA polymerase II-specific	41/ 4817	184/ 29474	0.22282608695652	0.035155090353415	1	HORVU.MOREX.r3.1HG0024860;HORVU.MOREX.r3.1HG0053250;HORVU.MOREX.r3.1HG0057960;HORVU.MOREX.r3.2HG0116070;HORVU.MOREX.r3.2HG0126410;HORVU.MOREX.r3.2HG0185100;HORVU.MOREX.r3.3HG0219210;HORVU.MOREX.r3.3HG0249020;HORVU.MOREX.r3.3HG0290300;HORVU.MOREX.r3.3HG0294460;HORVU.MOREX.r3.3HG0301170;HORVU.MOREX.r3.3HG0308990;HORVU.MOREX.r3.4HG0339120;HORVU.MOREX.r3.4HG0339810;HORVU.MOREX.r3.4HG0391570;HORVU.MOR…	;;;;;;bHLH;;;;;;;;;;;;;;;;;;;;;;;;;;;;;;;AGAMOUS LIKE9-like protein;APETALA3-like protein;;
643	GO:0140096	MF	catalytic activity, acting on a protein	643/ 4817	3666/ 29474	0.17539552645936	0.03783565798934	1	HORVU.MOREX.r3.1HG0000690;HORVU.MOREX.r3.1HG0000730;HORVU.MOREX.r3.1HG0000850;HORVU.MOREX.r3.1HG0001280;HORVU.MOREX.r3.1HG0001650;HORVU.MOREX.r3.1HG0001660;HORVU.MOREX.r3.1HG0001670;HORVU.MOREX.r3.1HG0001700;HORVU.MOREX.r3.1HG0001730;HORVU.MOREX.r3.1HG0001800;HORVU.MOREX.r3.1HG0001810;HORVU.MOREX.r3.1HG0001820;HORVU.MOREX.r3.1HG0001840;HORVU.MOREX.r3.1HG0002830;HORVU.MOREX.r3.1HG0002840;HORVU.MOR…	;;;;;;;;;;;;;;;;;;;;;;;;;;;;;;;;;;;;;;;;;;;;;;;;;;;;;;;;;;;;;;;;;;;;;poly(ADP-ribose) polymerase;;;;;;;;;;;;;;;;;;;;;;;;;;;;;;;;;;;;;;;;;;;;;;;;;;;;;;;;;;;;;;;;;;;;;;;;;;;;;;;;;;;;;;;;;;;;;;;;;;HvPKABA1;;;;;;;;;;;;;;;;;;;;;;;;;;;;;;;;;;;;;;;;;;;;;;;;;;;;;;;;;;;;;;;;;;;;;;;;;;;;;;;;;;;;;;;;;;;;;;;;;;;;;;;;;;;;;;;;;;;;;;;;;;;;;;;;;;;;;;;;;;;;;;;;;;;;;;;;;;;;;;;;;;;;;;;;;;;;;;;;;;;;;;;;;;;;;;;;;;;;;…
17	GO:0003697	MF	single-stranded DNA binding	17/ 4817	63/ 29474	0.26984126984127	0.038294372099882	1	HORVU.MOREX.r3.1HG0050640;HORVU.MOREX.r3.1HG0065100;HORVU.MOREX.r3.1HG0071300;HORVU.MOREX.r3.1HG0076940;HORVU.MOREX.r3.2HG0152470;HORVU.MOREX.r3.3HG0264800;HORVU.MOREX.r3.3HG0305240;HORVU.MOREX.r3.4HG0333810;HORVU.MOREX.r3.4HG0394020;HORVU.MOREX.r3.5HG0443530;HORVU.MOREX.r3.5HG0463350;HORVU.MOREX.r3.5HG0477490;HORVU.MOREX.r3.5HG0500650;HORVU.MOREX.r3.5HG0508640;HORVU.MOREX.r3.6HG0567060;HORVU.MOR…	;;;;;;;;;;;;;;;;
108	GO:0030246	MF	carbohydrate binding	108/ 4817	551/ 29474	0.19600725952813	0.041592811868175	1	HORVU.MOREX.r3.1HG0001650;HORVU.MOREX.r3.1HG0001660;HORVU.MOREX.r3.1HG0001670;HORVU.MOREX.r3.1HG0001700;HORVU.MOREX.r3.1HG0001730;HORVU.MOREX.r3.1HG0001800;HORVU.MOREX.r3.1HG0001810;HORVU.MOREX.r3.1HG0001820;HORVU.MOREX.r3.1HG0002830;HORVU.MOREX.r3.1HG0002840;HORVU.MOREX.r3.1HG0002920;HORVU.MOREX.r3.1HG0002990;HORVU.MOREX.r3.1HG0003040;HORVU.MOREX.r3.1HG0006210;HORVU.MOREX.r3.1HG0022500;HORVU.MOR…	;;;;;;;;;;;;;;starch synthase IIIa;;;;;;;;;;;;;;;;starch synthase IIIb;;;;;;;;;Agl2;;;;;;;;;;;;;;;;;;;;;;;;;;;;;;;;;;;;;;;;;;;;;;;;;;;;;;;;;;;;Agl1;;;;;;;;
4	GO:0045551	MF	cinnamyl-alcohol dehydrogenase activity	4/ 4817	9/ 29474	0.44444444444444	0.045021283976358	1	HORVU.MOREX.r3.5HG0479030;HORVU.MOREX.r3.6HG0626160;HORVU.MOREX.r3.7HG0686790;HORVU.MOREX.r3.7HG0708660	;;;
4	GO:0016842	MF	amidine-lyase activity	4/ 4817	9/ 29474	0.44444444444444	0.045021283976358	1	HORVU.MOREX.r3.2HG0171910;HORVU.MOREX.r3.5HG0535920;HORVU.MOREX.r3.6HG0549380;HORVU.MOREX.r3.7HG0686880	;;;
64	GO:0015291	MF	secondary active transmembrane transporter activity	64/ 4817	311/ 29474	0.20578778135048	0.045053680267626	1	HORVU.MOREX.r3.1HG0053960;HORVU.MOREX.r3.1HG0073140;HORVU.MOREX.r3.1HG0089950;HORVU.MOREX.r3.2HG0118700;HORVU.MOREX.r3.2HG0131170;HORVU.MOREX.r3.2HG0135060;HORVU.MOREX.r3.2HG0157210;HORVU.MOREX.r3.2HG0160870;HORVU.MOREX.r3.2HG0171930;HORVU.MOREX.r3.2HG0172560;HORVU.MOREX.r3.2HG0172580;HORVU.MOREX.r3.2HG0172690;HORVU.MOREX.r3.2HG0177830;HORVU.MOREX.r3.2HG0191960;HORVU.MOREX.r3.2HG0194530;HORVU.MOR…	;;;;;;;;;;;;;;;;;;;;;boron transporter;;;;;;;;;;;high affinity sulfate transporter HVST1;;;;Bot1;;;;;;;;;;;;;;;Pht1-6;;;;;;;;;;;;
6	GO:0004089	MF	carbonate dehydratase activity	6/ 4817	17/ 29474	0.35294117647059	0.046295706890218	1	HORVU.MOREX.r3.2HG0166310;HORVU.MOREX.r3.5HG0487570;HORVU.MOREX.r3.7HG0733480;HORVU.MOREX.r3.7HG0733490;HORVU.MOREX.r3.7HG0747500;HORVU.MOREX.r3.7HG0747520	;;;;;
5	GO:0050997	MF	quaternary ammonium group binding	5/ 4817	13/ 29474	0.38461538461538	0.047468165667033	1	HORVU.MOREX.r3.2HG0106770;HORVU.MOREX.r3.2HG0106810;HORVU.MOREX.r3.3HG0313120;HORVU.MOREX.r3.4HG0384560;HORVU.MOREX.r3.6HG0570980	;;;;
5	GO:0031176	MF	endo-1,4-beta-xylanase activity	5/ 4817	13/ 29474	0.38461538461538	0.047468165667033	1	HORVU.MOREX.r3.1HG0024360;HORVU.MOREX.r3.4HG0398860;HORVU.MOREX.r3.4HG0398920;HORVU.MOREX.r3.5HG0519550;HORVU.MOREX.r3.5HG0519580	;;;;
