# Supplementary material for: Identification of genes controlling grain size in barley through RNA-seq and weighted gene co-expression network analysis
Source: Funct Integr Genomics. 2026 Jun 11;26(1):133. doi: 10.1007/s10142-026-01908-x (PMC13253587; doi:10.1007/s10142-026-01908-x)
Supplement: Supplementary file 5 — Supplementary Material 5 [file 10142_2026_1908_MOESM5_ESM.xlsx]

## Sheet: KEGG富集分析统计表_xrdchayijiyin_KeggE
Number	Pathway ID	Description	Channel Description	Database	Ratio_in_study	Ratio_in_pop	Rich factor	Pvalue	Padjust	First Category	Second Category	Gene_ids	Gene_names
49	map00480	Glutathione metabolism	Glutathione metabolism	KEGG PATHWAY	49/ 2053	148/ 12954	0.33108108108108	1.413042745518E-7	1.7521730044424E-5	Metabolism	Metabolism of other amino acids	HORVU.MOREX.r3.7HG0656360|HORVU.MOREX.r3.2HG0104640|HORVU.MOREX.r3.1HG0017720|HORVU.MOREX.r3.1HG0051740|HORVU.MOREX.r3.7HG0667210|HORVU.MOREX.r3.2HG0096990|HORVU.MOREX.r3.2HG0139310|HORVU.MOREX.r3.5HG0516720|HORVU.MOREX.r3.6HG0629260|HORVU.MOREX.r3.1HG0021350|HORVU.MOREX.r3.4HG0409180|HORVU.MOREX.r3.6HG0615720|HORVU.MOREX.r3.3HG0231000|HORVU.MOREX.r3.6HG0549380|HORVU.MOREX.r3.1HG0051880|HORVU.MOR…	;;GST6;;;;;glutathione-S-transferase;;;;;;;;;;;;;;;;;;;;;;;;;;;;;;;;;;;;;;;;;
70	map00940	Phenylpropanoid biosynthesis	Phenylpropanoid biosynthesis	KEGG PATHWAY	70/ 2053	285/ 12954	0.24561403508772	7.9447320527111E-5	0.0098514677453618	Metabolism	Biosynthesis of other secondary metabolites	HORVU.MOREX.r3.1HG0089920|HORVU.MOREX.r3.7HG0655800|HORVU.MOREX.r3.7HG0728480|HORVU.MOREX.r3.7HG0647950|HORVU.MOREX.r3.2HG0132820|HORVU.MOREX.r3.3HG0325250|HORVU.MOREX.r3.7HG0659160|HORVU.MOREX.r3.2HG0215540|HORVU.MOREX.r3.6HG0618250|HORVU.MOREX.r3.7HG0713280|HORVU.MOREX.r3.2HG0104880|HORVU.MOREX.r3.3HG0299560|HORVU.MOREX.r3.2HG0112640|HORVU.MOREX.r3.7HG0659390|HORVU.MOREX.r3.5HG0464630|HORVU.MOR…	;;;;;;;;;;;;;;;;;;;;;;;;;;;;;;;;;;;;;;;;;;;;;;;;;;;;;;;;;;;;;;;;;;;;;
15	map00950	Isoquinoline alkaloid biosynthesis	Isoquinoline alkaloid biosynthesis	KEGG PATHWAY	15/ 2053	36/ 12954	0.41666666666667	0.00019077246579127	0.023655785758117	Metabolism	Biosynthesis of other secondary metabolites	HORVU.MOREX.r3.6HG0620520|HORVU.MOREX.r3.7HG0643120|HORVU.MOREX.r3.7HG0721890|HORVU.MOREX.r3.4HG0361660|HORVU.MOREX.r3.7HG0643110|HORVU.MOREX.r3.4HG0418160|HORVU.MOREX.r3.4HG0403000|HORVU.MOREX.r3.2HG0205290|HORVU.MOREX.r3.2HG0205260|HORVU.MOREX.r3.7HG0642940|HORVU.MOREX.r3.4HG0403010|HORVU.MOREX.r3.7HG0712100|HORVU.MOREX.r3.2HG0205310|HORVU.MOREX.r3.1HG0010600|HORVU.MOREX.r3.2HG0194690	;;;;;;;;;;;;;;
28	map00053	Ascorbate and aldarate metabolism	Ascorbate and aldarate metabolism	KEGG PATHWAY	28/ 2053	92/ 12954	0.30434782608696	0.00032543496415034	0.040353935554642	Metabolism	Carbohydrate metabolism	HORVU.MOREX.r3.2HG0096990|HORVU.MOREX.r3.7HG0716920|HORVU.MOREX.r3.1HG0073770|HORVU.MOREX.r3.2HG0185000|HORVU.MOREX.r3.6HG0615720|HORVU.MOREX.r3.1HG0071540|HORVU.MOREX.r3.7HG0683020|HORVU.MOREX.r3.1HG0089030|HORVU.MOREX.r3.3HG0315590|HORVU.MOREX.r3.4HG0385790|HORVU.MOREX.r3.1HG0073670|HORVU.MOREX.r3.5HG0455570|HORVU.MOREX.r3.2HG0103920|HORVU.MOREX.r3.6HG0549920|HORVU.MOREX.r3.6HG0611990|HORVU.MOR…	;;;;;;;;;;;;;;;;;;;;;;;ALDH2;;;;
25	map00460	Cyanoamino acid metabolism	Cyanoamino acid metabolism	KEGG PATHWAY	25/ 2053	81/ 12954	0.30864197530864	0.00052725594161618	0.065379736760407	Metabolism	Metabolism of other amino acids	HORVU.MOREX.r3.1HG0060360|HORVU.MOREX.r3.6HG0626240|HORVU.MOREX.r3.2HG0201400|HORVU.MOREX.r3.3HG0312760|HORVU.MOREX.r3.3HG0218760|HORVU.MOREX.r3.3HG0231000|HORVU.MOREX.r3.2HG0181470|HORVU.MOREX.r3.5HG0490890|HORVU.MOREX.r3.2HG0205890|HORVU.MOREX.r3.3HG0253790|HORVU.MOREX.r3.2HG0204250|HORVU.MOREX.r3.3HG0296310|HORVU.MOREX.r3.5HG0495330|HORVU.MOREX.r3.2HG0172940|HORVU.MOREX.r3.3HG0229730|HORVU.MOR…	;;;;;;;;;;;;;;;;;;;beta-glucosidase;;;;;
12	map00430	Taurine and hypotaurine metabolism	Taurine and hypotaurine metabolism	KEGG PATHWAY	12/ 2053	28/ 12954	0.42857142857143	0.00061285328530674	0.075993807378036	Metabolism	Metabolism of other amino acids	HORVU.MOREX.r3.7HG0751200|HORVU.MOREX.r3.3HG0326050|HORVU.MOREX.r3.2HG0172940|HORVU.MOREX.r3.4HG0405450|HORVU.MOREX.r3.4HG0338100|HORVU.MOREX.r3.2HG0103930|HORVU.MOREX.r3.4HG0393690|HORVU.MOREX.r3.2HG0171750|HORVU.MOREX.r3.4HG0405500|HORVU.MOREX.r3.7HG0751320|HORVU.MOREX.r3.5HG0502770|HORVU.MOREX.r3.3HG0231000	;;;;;;;;;;;
70	map04141	Protein processing in endoplasmic reticulum	Protein processing in endoplasmic reticulum	KEGG PATHWAY	70/ 2053	313/ 12954	0.22364217252396	0.0013835020229676	0.17155425084799	Genetic Information Processing	Folding, sorting and degradation	HORVU.MOREX.r3.7HG0710360|HORVU.MOREX.r3.5HG0492800|HORVU.MOREX.r3.3HG0237680|HORVU.MOREX.r3.4HG0389340|HORVU.MOREX.r3.1HG0093790|HORVU.MOREX.r3.4HG0387610|HORVU.MOREX.r3.5HG0517090|HORVU.MOREX.r3.3HG0231900|HORVU.MOREX.r3.3HG0237580|HORVU.MOREX.r3.1HG0032990|HORVU.MOREX.r3.3HG0321320|HORVU.MOREX.r3.5HG0526460|HORVU.MOREX.r3.4HG0389360|HORVU.MOREX.r3.1HG0070790|HORVU.MOREX.r3.7HG0664900|HORVU.MOR…	;;;;;;;;;;;;;;;;;;;;;;;;;;;;;;;;;;;;;;;;;;;;;;;;;;;;;;;;;;;;;;;;;;;;;
8	map00901	Indole alkaloid biosynthesis	Indole alkaloid biosynthesis	KEGG PATHWAY	8/ 2053	16/ 12954	0.5	0.0015237786946682	0.18894855813885	Metabolism	Biosynthesis of other secondary metabolites	HORVU.MOREX.r3.7HG0643120|HORVU.MOREX.r3.7HG0721890|HORVU.MOREX.r3.1HG0010600|HORVU.MOREX.r3.2HG0205290|HORVU.MOREX.r3.2HG0205260|HORVU.MOREX.r3.7HG0642940|HORVU.MOREX.r3.2HG0205310|HORVU.MOREX.r3.7HG0643110	;;;;;;;
34	map00710	Carbon fixation in photosynthetic organisms	Carbon fixation in photosynthetic organisms	KEGG PATHWAY	34/ 2053	133/ 12954	0.25563909774436	0.0025390973527149	0.31484807173665	Metabolism	Energy metabolism	HORVU.MOREX.r3.5HG0451840|HORVU.MOREX.r3.6HG0606220|HORVU.MOREX.r3.UnG0784720|HORVU.MOREX.r3.4HG0389260|HORVU.MOREX.r3.1HG0037500|HORVU.MOREX.r3.3HG0230590|HORVU.MOREX.r3.2HG0104760|HORVU.MOREX.r3.3HG0301550|HORVU.MOREX.r3.7HG0720730|HORVU.MOREX.r3.2HG0104740|HORVU.MOREX.r3.5HG0423410|HORVU.MOREX.r3.1HG0029730|HORVU.MOREX.r3.5HG0469020|HORVU.MOREX.r3.UnG0802570|HORVU.MOREX.r3.UnG0791590|HORVU.MOR…	;;;;;;;;;;;;;;;;;;;;;;;;;;;;;;;;;
49	map00500	Starch and sucrose metabolism	Starch and sucrose metabolism	KEGG PATHWAY	49/ 2053	210/ 12954	0.23333333333333	0.0027911707920695	0.34610517821662	Metabolism	Carbohydrate metabolism	HORVU.MOREX.r3.1HG0060360|HORVU.MOREX.r3.7HG0696190|HORVU.MOREX.r3.1HG0040990|HORVU.MOREX.r3.6HG0633810|HORVU.MOREX.r3.3HG0312760|HORVU.MOREX.r3.4HG0413910|HORVU.MOREX.r3.3HG0218760|HORVU.MOREX.r3.3HG0284890|HORVU.MOREX.r3.2HG0106750|HORVU.MOREX.r3.2HG0170370|HORVU.MOREX.r3.7HG0735650|HORVU.MOREX.r3.7HG0639980|HORVU.MOREX.r3.2HG0138420|HORVU.MOREX.r3.1HG0022500|HORVU.MOREX.r3.2HG0181470|HORVU.MOR…	;ADP-glucose pyrophosphorylase small subunit;;;;;;;;sbeIIb;Agl1;;bmy2;starch synthase IIIa;;;;;;;;;;;;CelB2;;;;;;;;starch synthase IIIb;ADP-glucose pyrophosphorylase large subunit;;;beta-glucosidase;;;;;;Cel8;;;;;
33	map00630	Glyoxylate and dicarboxylate metabolism	Glyoxylate and dicarboxylate metabolism	KEGG PATHWAY	33/ 2053	129/ 12954	0.25581395348837	0.002877441410476	0.35680273489902	Metabolism	Carbohydrate metabolism	HORVU.MOREX.r3.UnG0784720|HORVU.MOREX.r3.6HG0626240|HORVU.MOREX.r3.2HG0201400|HORVU.MOREX.r3.1HG0037500|HORVU.MOREX.r3.2HG0104760|HORVU.MOREX.r3.6HG0616170|HORVU.MOREX.r3.2HG0104740|HORVU.MOREX.r3.5HG0423410|HORVU.MOREX.r3.2HG0202350|HORVU.MOREX.r3.5HG0469020|HORVU.MOREX.r3.UnG0802570|HORVU.MOREX.r3.UnG0791590|HORVU.MOREX.r3.UnG0799000|HORVU.MOREX.r3.2HG0104730|HORVU.MOREX.r3.7HG0678990|HORVU.MOR…	;;;;;;;;;;;;;;;;Cat2;;;;;;;;;;;;;;;;
25	map02010	ABC transporters	ABC transporters	KEGG PATHWAY	25/ 2053	92/ 12954	0.27173913043478	0.003799616047223	0.47115238985565	Environmental Information Processing	Membrane transport	HORVU.MOREX.r3.4HG0386330|HORVU.MOREX.r3.2HG0205960|HORVU.MOREX.r3.3HG0238800|HORVU.MOREX.r3.4HG0405390|HORVU.MOREX.r3.3HG0286070|HORVU.MOREX.r3.7HG0659270|HORVU.MOREX.r3.3HG0282720|HORVU.MOREX.r3.4HG0348190|HORVU.MOREX.r3.1HG0058980|HORVU.MOREX.r3.2HG0103630|HORVU.MOREX.r3.6HG0558970|HORVU.MOREX.r3.1HG0032470|HORVU.MOREX.r3.3HG0318550|HORVU.MOREX.r3.7HG0718170|HORVU.MOREX.r3.3HG0282640|HORVU.MOR…	;;;;;;;;;;;;;;;;;;;;;;;;
49	map04016	MAPK signaling pathway - plant	MAPK signaling pathway - plant	KEGG PATHWAY	49/ 2053	214/ 12954	0.22897196261682	0.0041535899454236	0.51504515323253	Environmental Information Processing	Signal transduction	HORVU.MOREX.r3.2HG0201420|HORVU.MOREX.r3.3HG0304380|HORVU.MOREX.r3.7HG0660310|HORVU.MOREX.r3.2HG0095500|HORVU.MOREX.r3.3HG0305420|HORVU.MOREX.r3.1HG0075630|HORVU.MOREX.r3.4HG0389000|HORVU.MOREX.r3.6HG0619140|HORVU.MOREX.r3.4HG0342860|HORVU.MOREX.r3.2HG0186480|HORVU.MOREX.r3.1HG0063630|HORVU.MOREX.r3.3HG0273500|HORVU.MOREX.r3.5HG0473680|HORVU.MOREX.r3.7HG0640920|HORVU.MOREX.r3.2HG0172880|HORVU.MOR…	HvPKABA1;;;;;;;;;;;;;;;;;;;;;Cat2;;;;;;;;;;;;;;;;;;;;;;;;;;;MKK3
8	map00965	Betalain biosynthesis	Betalain biosynthesis	KEGG PATHWAY	8/ 2053	19/ 12954	0.42105263157895	0.0057390395423688	0.71164090325374	Metabolism	Biosynthesis of other secondary metabolites	HORVU.MOREX.r3.7HG0643120|HORVU.MOREX.r3.7HG0721890|HORVU.MOREX.r3.1HG0010600|HORVU.MOREX.r3.2HG0205290|HORVU.MOREX.r3.2HG0205260|HORVU.MOREX.r3.7HG0642940|HORVU.MOREX.r3.2HG0205310|HORVU.MOREX.r3.7HG0643110	;;;;;;;
15	map00910	Nitrogen metabolism	Nitrogen metabolism	KEGG PATHWAY	15/ 2053	48/ 12954	0.3125	0.0057554806762455	0.71367960385444	Metabolism	Energy metabolism	HORVU.MOREX.r3.2HG0117030|HORVU.MOREX.r3.2HG0202350|HORVU.MOREX.r3.4HG0395540|HORVU.MOREX.r3.6HG0626240|HORVU.MOREX.r3.3HG0291310|HORVU.MOREX.r3.7HG0747500|HORVU.MOREX.r3.2HG0166310|HORVU.MOREX.r3.4HG0337240|HORVU.MOREX.r3.5HG0487570|HORVU.MOREX.r3.6HG0626230|HORVU.MOREX.r3.6HG0618720|HORVU.MOREX.r3.6HG0619730|HORVU.MOREX.r3.7HG0747520|HORVU.MOREX.r3.7HG0733490|HORVU.MOREX.r3.7HG0733480	;;;;;;;;;;;;;;
19	map00350	Tyrosine metabolism	Tyrosine metabolism	KEGG PATHWAY	19/ 2053	68/ 12954	0.27941176470588	0.0078794617084861	0.97705325185227	Metabolism	Amino acid metabolism	HORVU.MOREX.r3.6HG0620520|HORVU.MOREX.r3.7HG0643120|HORVU.MOREX.r3.7HG0721890|HORVU.MOREX.r3.4HG0361660|HORVU.MOREX.r3.4HG0345740|HORVU.MOREX.r3.4HG0418160|HORVU.MOREX.r3.4HG0403000|HORVU.MOREX.r3.2HG0205290|HORVU.MOREX.r3.2HG0205260|HORVU.MOREX.r3.7HG0642940|HORVU.MOREX.r3.4HG0403010|HORVU.MOREX.r3.3HG0252910|HORVU.MOREX.r3.7HG0643110|HORVU.MOREX.r3.7HG0712100|HORVU.MOREX.r3.2HG0205310|HORVU.MOR…	;;;;;;;;;;;;;;;;;;ADH4
15	map00073	Cutin, suberine and wax biosynthesis	Cutin, suberine and wax biosynthesis	KEGG PATHWAY	15/ 2053	50/ 12954	0.3	0.0086952413725011	1	Metabolism	Lipid metabolism	HORVU.MOREX.r3.3HG0286900|HORVU.MOREX.r3.3HG0254010|HORVU.MOREX.r3.6HG0612980|HORVU.MOREX.r3.2HG0130270|HORVU.MOREX.r3.2HG0130240|HORVU.MOREX.r3.7HG0722250|HORVU.MOREX.r3.4HG0414900|HORVU.MOREX.r3.1HG0041720|HORVU.MOREX.r3.2HG0181160|HORVU.MOREX.r3.2HG0181170|HORVU.MOREX.r3.2HG0181040|HORVU.MOREX.r3.4HG0395710|HORVU.MOREX.r3.7HG0669590|HORVU.MOREX.r3.6HG0628680|HORVU.MOREX.r3.4HG0332240	;;;;;;;;;;;;;;
39	map00010	Glycolysis / Gluconeogenesis	Glycolysis / Gluconeogenesis	KEGG PATHWAY	39/ 2053	174/ 12954	0.22413793103448	0.013849964900881	1	Metabolism	Carbohydrate metabolism	HORVU.MOREX.r3.5HG0451840|HORVU.MOREX.r3.2HG0106770|HORVU.MOREX.r3.4HG0389260|HORVU.MOREX.r3.3HG0230590|HORVU.MOREX.r3.1HG0073770|HORVU.MOREX.r3.7HG0720730|HORVU.MOREX.r3.2HG0185000|HORVU.MOREX.r3.6HG0552610|HORVU.MOREX.r3.7HG0662100|HORVU.MOREX.r3.5HG0439530|HORVU.MOREX.r3.1HG0071540|HORVU.MOREX.r3.4HG0384560|HORVU.MOREX.r3.2HG0173080|HORVU.MOREX.r3.2HG0193070|HORVU.MOREX.r3.4HG0345740|HORVU.MOR…	;;;;;;;Ldh;;;;;;;;;;;;;;;;;;;;;;;;;;;;ALDH2;;ADH4;
17	map00360	Phenylalanine metabolism	Phenylalanine metabolism	KEGG PATHWAY	17/ 2053	62/ 12954	0.2741935483871	0.01403254655617	1	Metabolism	Amino acid metabolism	HORVU.MOREX.r3.2HG0205290|HORVU.MOREX.r3.2HG0205310|HORVU.MOREX.r3.7HG0643120|HORVU.MOREX.r3.7HG0721890|HORVU.MOREX.r3.4HG0361660|HORVU.MOREX.r3.7HG0643110|HORVU.MOREX.r3.4HG0403010|HORVU.MOREX.r3.4HG0403000|HORVU.MOREX.r3.1HG0023150|HORVU.MOREX.r3.2HG0205260|HORVU.MOREX.r3.2HG0132700|HORVU.MOREX.r3.7HG0642940|HORVU.MOREX.r3.2HG0137190|HORVU.MOREX.r3.7HG0712100|HORVU.MOREX.r3.2HG0132820|HORVU.MOR…	;;;;;;;;;;;;;;;;
8	map00531	Glycosaminoglycan degradation	Glycosaminoglycan degradation	KEGG PATHWAY	8/ 2053	22/ 12954	0.36363636363636	0.015630351062168	1	Metabolism	Glycan biosynthesis and metabolism	HORVU.MOREX.r3.6HG0625910|HORVU.MOREX.r3.3HG0313070|HORVU.MOREX.r3.2HG0204160|HORVU.MOREX.r3.4HG0396020|HORVU.MOREX.r3.7HG0655350|HORVU.MOREX.r3.1HG0066150|HORVU.MOREX.r3.4HG0344080|HORVU.MOREX.r3.2HG0132130	;;;;;;;
25	map00380	Tryptophan metabolism	Tryptophan metabolism	KEGG PATHWAY	25/ 2053	106/ 12954	0.23584905660377	0.023944684105963	1	Metabolism	Amino acid metabolism	HORVU.MOREX.r3.1HG0002020|HORVU.MOREX.r3.7HG0642940|HORVU.MOREX.r3.3HG0233880|HORVU.MOREX.r3.2HG0185000|HORVU.MOREX.r3.1HG0010600|HORVU.MOREX.r3.7HG0647150|HORVU.MOREX.r3.7HG0643120|HORVU.MOREX.r3.7HG0721890|HORVU.MOREX.r3.2HG0205260|HORVU.MOREX.r3.5HG0481610|HORVU.MOREX.r3.6HG0545480|HORVU.MOREX.r3.7HG0640390|HORVU.MOREX.r3.5HG0455570|HORVU.MOREX.r3.5HG0517330|HORVU.MOREX.r3.5HG0517290|HORVU.MOR…	;;;;;;;;;;Cat2;;;;;;;;;;ALDH2;;;;
5	map00903	Limonene and pinene degradation		KEGG PATHWAY	5/ 2053	12/ 12954	0.41666666666667	0.029745256794603	1	Metabolism	Metabolism of terpenoids and polyketides	HORVU.MOREX.r3.6HG0611990|HORVU.MOREX.r3.5HG0455570|HORVU.MOREX.r3.2HG0185000|HORVU.MOREX.r3.7HG0671360|HORVU.MOREX.r3.6HG0599310	;;;ALDH2;
33	map00270	Cysteine and methionine metabolism	Cysteine and methionine metabolism	KEGG PATHWAY	33/ 2053	151/ 12954	0.21854304635762	0.031136171829741	1	Metabolism	Amino acid metabolism	HORVU.MOREX.r3.4HG0399700|HORVU.MOREX.r3.1HG0083950|HORVU.MOREX.r3.1HG0083970|HORVU.MOREX.r3.7HG0717380|HORVU.MOREX.r3.3HG0285570|HORVU.MOREX.r3.7HG0746640|HORVU.MOREX.r3.6HG0552610|HORVU.MOREX.r3.1HG0050330|HORVU.MOREX.r3.2HG0095670|HORVU.MOREX.r3.7HG0708730|HORVU.MOREX.r3.1HG0071400|HORVU.MOREX.r3.2HG0186480|HORVU.MOREX.r3.3HG0292600|HORVU.MOREX.r3.2HG0201390|HORVU.MOREX.r3.3HG0282500|HORVU.MOR…	;;;;;;Ldh;;;;;;;;;;;;;;;;;;;;;;;;;;
65	map04626	Plant-pathogen interaction	Plant-pathogen interaction	KEGG PATHWAY	65/ 2053	329/ 12954	0.19756838905775	0.032000141985261	1	Organismal Systems	Environmental adaptation	HORVU.MOREX.r3.2HG0189710|HORVU.MOREX.r3.3HG0304380|HORVU.MOREX.r3.3HG0322130|HORVU.MOREX.r3.7HG0660310|HORVU.MOREX.r3.1HG0001910|HORVU.MOREX.r3.1HG0002200|HORVU.MOREX.r3.2HG0188200|HORVU.MOREX.r3.2HG0181540|HORVU.MOREX.r3.2HG0199120|HORVU.MOREX.r3.7HG0714140|HORVU.MOREX.r3.5HG0499760|HORVU.MOREX.r3.3HG0226060|HORVU.MOREX.r3.5HG0526460|HORVU.MOREX.r3.1HG0093120|HORVU.MOREX.r3.3HG0273500|HORVU.MOR…	;;;;;;;;;;;;;;;;;;;;;;;;;;;;;;;;;;;Fdh;;;;;;;;;;;;;;;;;;;;;;;;;;;;;
22	map00040	Pentose and glucuronate interconversions	Pentose and glucuronate interconversions	KEGG PATHWAY	22/ 2053	97/ 12954	0.22680412371134	0.048376018861793	1	Metabolism	Carbohydrate metabolism	HORVU.MOREX.r3.2HG0097810|HORVU.MOREX.r3.2HG0188010|HORVU.MOREX.r3.6HG0622780|HORVU.MOREX.r3.7HG0686790|HORVU.MOREX.r3.1HG0012630|HORVU.MOREX.r3.2HG0111220|HORVU.MOREX.r3.1HG0071540|HORVU.MOREX.r3.5HG0522870|HORVU.MOREX.r3.2HG0126350|HORVU.MOREX.r3.1HG0073670|HORVU.MOREX.r3.2HG0173180|HORVU.MOREX.r3.2HG0179550|HORVU.MOREX.r3.2HG0188000|HORVU.MOREX.r3.6HG0549920|HORVU.MOREX.r3.4HG0337820|HORVU.MOR…	;;;;;;;;;;;;;;;;;;;;;
14	map00860	Porphyrin metabolism	Porphyrin metabolism	KEGG PATHWAY	14/ 2053	56/ 12954	0.25	0.050897922891294	1	Metabolism	Metabolism of cofactors and vitamins	HORVU.MOREX.r3.1HG0007170|HORVU.MOREX.r3.7HG0742390|HORVU.MOREX.r3.2HG0191580|HORVU.MOREX.r3.3HG0273810|HORVU.MOREX.r3.1HG0047060|HORVU.MOREX.r3.7HG0644320|HORVU.MOREX.r3.3HG0235790|HORVU.MOREX.r3.6HG0615360|HORVU.MOREX.r3.3HG0257850|HORVU.MOREX.r3.2HG0209470|HORVU.MOREX.r3.7HG0738240|HORVU.MOREX.r3.2HG0117630|HORVU.MOREX.r3.1HG0012020|HORVU.MOREX.r3.6HG0556720	;;;;;;;;;;;;;
3	map00604	Glycosphingolipid biosynthesis - ganglio series	Glycosphingolipid biosynthesis - ganglio series	KEGG PATHWAY	3/ 2053	6/ 12954	0.5	0.054623097599543	1	Metabolism	Glycan biosynthesis and metabolism	HORVU.MOREX.r3.2HG0132130|HORVU.MOREX.r3.1HG0066150|HORVU.MOREX.r3.4HG0396020	;;
4	map00603	Glycosphingolipid biosynthesis - globo and isoglobo series	Glycosphingolipid biosynthesis - globo and isoglobo series	KEGG PATHWAY	4/ 2053	10/ 12954	0.4	0.059469172030868	1	Metabolism	Glycan biosynthesis and metabolism	HORVU.MOREX.r3.2HG0132130|HORVU.MOREX.r3.1HG0046170|HORVU.MOREX.r3.4HG0396020|HORVU.MOREX.r3.1HG0066150	;;;
36	map00520	Amino sugar and nucleotide sugar metabolism	Amino sugar and nucleotide sugar metabolism	KEGG PATHWAY	36/ 2053	177/ 12954	0.20338983050847	0.064717957085891	1	Metabolism	Carbohydrate metabolism	HORVU.MOREX.r3.6HG0600480|HORVU.MOREX.r3.2HG0127370|HORVU.MOREX.r3.4HG0409970|HORVU.MOREX.r3.1HG0083110|HORVU.MOREX.r3.5HG0494810|HORVU.MOREX.r3.1HG0063630|HORVU.MOREX.r3.2HG0138340|HORVU.MOREX.r3.7HG0742440|HORVU.MOREX.r3.7HG0683020|HORVU.MOREX.r3.6HG0592970|HORVU.MOREX.r3.3HG0277190|HORVU.MOREX.r3.2HG0178020|HORVU.MOREX.r3.4HG0356240|HORVU.MOREX.r3.5HG0498710|HORVU.MOREX.r3.3HG0326380|HORVU.MOR…	;;;;;;;;;;;;;;;;ADP-glucose pyrophosphorylase small subunit;;;;;;ADP-glucose pyrophosphorylase large subunit;;;;;;;;;;;;;
9	map00904	Diterpenoid biosynthesis	Diterpenoid biosynthesis	KEGG PATHWAY	9/ 2053	33/ 12954	0.27272727272727	0.066166960214833	1	Metabolism	Metabolism of terpenoids and polyketides	HORVU.MOREX.r3.1HG0065220|HORVU.MOREX.r3.5HG0536610|HORVU.MOREX.r3.7HG0751250|HORVU.MOREX.r3.5HG0499360|HORVU.MOREX.r3.2HG0099570|HORVU.MOREX.r3.3HG0307130|HORVU.MOREX.r3.1HG0028250|HORVU.MOREX.r3.2HG0099360|HORVU.MOREX.r3.3HG0289810	;GA20ox1;;;;;;;
15	map00130	Ubiquinone and other terpenoid-quinone biosynthesis	Ubiquinone and other terpenoid-quinone biosynthesis	KEGG PATHWAY	15/ 2053	64/ 12954	0.234375	0.07246317650753	1	Metabolism	Metabolism of cofactors and vitamins	HORVU.MOREX.r3.7HG0740290|HORVU.MOREX.r3.4HG0332840|HORVU.MOREX.r3.4HG0361660|HORVU.MOREX.r3.3HG0305220|HORVU.MOREX.r3.2HG0159380|HORVU.MOREX.r3.6HG0606850|HORVU.MOREX.r3.1HG0067700|HORVU.MOREX.r3.3HG0230640|HORVU.MOREX.r3.7HG0652110|HORVU.MOREX.r3.7HG0702660|HORVU.MOREX.r3.4HG0387550|HORVU.MOREX.r3.5HG0475370|HORVU.MOREX.r3.7HG0712100|HORVU.MOREX.r3.6HG0620520|HORVU.MOREX.r3.4HG0404680	;;;;;;;;;;;;;;
14	map00410	beta-Alanine metabolism	beta-Alanine metabolism	KEGG PATHWAY	14/ 2053	59/ 12954	0.23728813559322	0.074193892192813	1	Metabolism	Metabolism of other amino acids	HORVU.MOREX.r3.5HG0455570|HORVU.MOREX.r3.3HG0326050|HORVU.MOREX.r3.7HG0720280|HORVU.MOREX.r3.4HG0338100|HORVU.MOREX.r3.4HG0403000|HORVU.MOREX.r3.7HG0671360|HORVU.MOREX.r3.4HG0393690|HORVU.MOREX.r3.4HG0400080|HORVU.MOREX.r3.4HG0403010|HORVU.MOREX.r3.6HG0611990|HORVU.MOREX.r3.2HG0171750|HORVU.MOREX.r3.2HG0185000|HORVU.MOREX.r3.6HG0599310|HORVU.MOREX.r3.7HG0735470	;;;;;ALDH2;;;;;;;;
16	map00051	Fructose and mannose metabolism	Fructose and mannose metabolism	KEGG PATHWAY	16/ 2053	70/ 12954	0.22857142857143	0.078649079208987	1	Metabolism	Carbohydrate metabolism	HORVU.MOREX.r3.2HG0213480|HORVU.MOREX.r3.5HG0451840|HORVU.MOREX.r3.4HG0389260|HORVU.MOREX.r3.4HG0349070|HORVU.MOREX.r3.6HG0619600|HORVU.MOREX.r3.5HG0528120|HORVU.MOREX.r3.7HG0676180|HORVU.MOREX.r3.3HG0230590|HORVU.MOREX.r3.3HG0277760|HORVU.MOREX.r3.7HG0686790|HORVU.MOREX.r3.3HG0288420|HORVU.MOREX.r3.7HG0720730|HORVU.MOREX.r3.3HG0299800|HORVU.MOREX.r3.1HG0059550|HORVU.MOREX.r3.3HG0236660|HORVU.MOR…	;;;;;;;;;;;;;;;
25	map00620	Pyruvate metabolism	Pyruvate metabolism	KEGG PATHWAY	25/ 2053	121/ 12954	0.20661157024793	0.094485465612766	1	Metabolism	Carbohydrate metabolism	HORVU.MOREX.r3.1HG0073770|HORVU.MOREX.r3.2HG0185000|HORVU.MOREX.r3.6HG0552610|HORVU.MOREX.r3.1HG0029730|HORVU.MOREX.r3.1HG0071540|HORVU.MOREX.r3.3HG0290090|HORVU.MOREX.r3.1HG0082960|HORVU.MOREX.r3.3HG0226080|HORVU.MOREX.r3.2HG0176940|HORVU.MOREX.r3.1HG0073670|HORVU.MOREX.r3.5HG0455570|HORVU.MOREX.r3.3HG0252910|HORVU.MOREX.r3.7HG0668560|HORVU.MOREX.r3.6HG0611990|HORVU.MOREX.r3.7HG0731640|HORVU.MOR…	;;Ldh;;;;ADH4;;;;;;;;;;;;;;;ALDH2;;;
22	map00999	Biosynthesis of various plant secondary metabolites	Biosynthesis of various plant secondary metabolites	KEGG PATHWAY	22/ 2053	105/ 12954	0.20952380952381	0.09908147035757	1	Metabolism	Biosynthesis of other secondary metabolites	HORVU.MOREX.r3.1HG0060360|HORVU.MOREX.r3.2HG0099840|HORVU.MOREX.r3.7HG0740000|HORVU.MOREX.r3.3HG0312760|HORVU.MOREX.r3.3HG0218760|HORVU.MOREX.r3.3HG0312790|HORVU.MOREX.r3.5HG0490890|HORVU.MOREX.r3.5HG0495430|HORVU.MOREX.r3.3HG0253790|HORVU.MOREX.r3.3HG0296310|HORVU.MOREX.r3.5HG0495330|HORVU.MOREX.r3.2HG0095510|HORVU.MOREX.r3.2HG0205890|HORVU.MOREX.r3.2HG0181470|HORVU.MOREX.r3.7HG0717390|HORVU.MOR…	;;;;;;;;;;;;;;;beta-glucosidase;;;;;;
14	map00900	Terpenoid backbone biosynthesis	Terpenoid backbone biosynthesis	KEGG PATHWAY	14/ 2053	62/ 12954	0.2258064516129	0.10351286872268	1	Metabolism	Metabolism of terpenoids and polyketides	HORVU.MOREX.r3.6HG0572950|HORVU.MOREX.r3.2HG0191410|HORVU.MOREX.r3.7HG0735250|HORVU.MOREX.r3.5HG0517110|HORVU.MOREX.r3.7HG0680680|HORVU.MOREX.r3.3HG0283300|HORVU.MOREX.r3.6HG0615360|HORVU.MOREX.r3.2HG0202590|HORVU.MOREX.r3.3HG0326430|HORVU.MOREX.r3.2HG0131350|HORVU.MOREX.r3.2HG0216680|HORVU.MOREX.r3.2HG0138210|HORVU.MOREX.r3.1HG0091350|HORVU.MOREX.r3.1HG0062480	;;;;;;;;;;;;;
13	map00030	Pentose phosphate pathway	Pentose phosphate pathway	KEGG PATHWAY	13/ 2053	57/ 12954	0.2280701754386	0.10707342434453	1	Metabolism	Carbohydrate metabolism	HORVU.MOREX.r3.5HG0451840|HORVU.MOREX.r3.7HG0640480|HORVU.MOREX.r3.4HG0389260|HORVU.MOREX.r3.4HG0349070|HORVU.MOREX.r3.2HG0130620|HORVU.MOREX.r3.7HG0676180|HORVU.MOREX.r3.5HG0515060|HORVU.MOREX.r3.2HG0104640|HORVU.MOREX.r3.2HG0106830|HORVU.MOREX.r3.7HG0720730|HORVU.MOREX.r3.3HG0299800|HORVU.MOREX.r3.3HG0236660|HORVU.MOREX.r3.5HG0439530	;;;;;;;;;;;;
20	map03008	Ribosome biogenesis in eukaryotes	Ribosome biogenesis in eukaryotes	KEGG PATHWAY	20/ 2053	95/ 12954	0.21052631578947	0.10769201783416	1	Genetic Information Processing	Translation	HORVU.MOREX.r3.4HG0411240|HORVU.MOREX.r3.7HG0738150|HORVU.MOREX.r3.4HG0361950|HORVU.MOREX.r3.4HG0383540|HORVU.MOREX.r3.2HG0116280|HORVU.MOREX.r3.6HG0630670|HORVU.MOREX.r3.5HG0520790|HORVU.MOREX.r3.5HG0430390|HORVU.MOREX.r3.3HG0315120|HORVU.MOREX.r3.4HG0372290|HORVU.MOREX.r3.6HG0611730|HORVU.MOREX.r3.2HG0106510|HORVU.MOREX.r3.2HG0114930|HORVU.MOREX.r3.1HG0086720|HORVU.MOREX.r3.7HG0661600|HORVU.MOR…	;;;;;;;;;;;;;;;;;;;
15	map03030	DNA replication	DNA replication	KEGG PATHWAY	15/ 2053	68/ 12954	0.22058823529412	0.11038494392601	1	Genetic Information Processing	Replication and repair	HORVU.MOREX.r3.7HG0732610|HORVU.MOREX.r3.4HG0394020|HORVU.MOREX.r3.1HG0071300|HORVU.MOREX.r3.5HG0443530|HORVU.MOREX.r3.3HG0299370|HORVU.MOREX.r3.4HG0347310|HORVU.MOREX.r3.6HG0624620|HORVU.MOREX.r3.6HG0632980|HORVU.MOREX.r3.6HG0627010|HORVU.MOREX.r3.1HG0065100|HORVU.MOREX.r3.2HG0162680|HORVU.MOREX.r3.2HG0196740|HORVU.MOREX.r3.3HG0239160|HORVU.MOREX.r3.3HG0264800|HORVU.MOREX.r3.1HG0021720	;;;;;;;;;;;;;;
3	map00543	Exopolysaccharide biosynthesis	Bacterial exopolysaccharide biosynthesis	KEGG PATHWAY	3/ 2053	8/ 12954	0.375	0.11982338516868	1	Metabolism	Glycan biosynthesis and metabolism	HORVU.MOREX.r3.4HG0399700|HORVU.MOREX.r3.3HG0285570|HORVU.MOREX.r3.4HG0409330	;;
7	map00591	Linoleic acid metabolism	Linoleic acid metabolism	KEGG PATHWAY	7/ 2053	27/ 12954	0.25925925925926	0.12324628401598	1	Metabolism	Lipid metabolism	HORVU.MOREX.r3.2HG0206860|HORVU.MOREX.r3.6HG0573420|HORVU.MOREX.r3.1HG0056730|HORVU.MOREX.r3.5HG0509200|HORVU.MOREX.r3.4HG0335790|HORVU.MOREX.r3.5HG0509210|HORVU.MOREX.r3.4HG0404940	;;;LoxC;;;
12	map00061	Fatty acid biosynthesis	Fatty acid biosynthesis	KEGG PATHWAY	12/ 2053	54/ 12954	0.22222222222222	0.1370415602142	1	Metabolism	Lipid metabolism	HORVU.MOREX.r3.7HG0648810|HORVU.MOREX.r3.7HG0714350|HORVU.MOREX.r3.1HG0084700|HORVU.MOREX.r3.7HG0659400|HORVU.MOREX.r3.3HG0309010|HORVU.MOREX.r3.5HG0514190|HORVU.MOREX.r3.5HG0510360|HORVU.MOREX.r3.3HG0225490|HORVU.MOREX.r3.7HG0653740|HORVU.MOREX.r3.5HG0457600|HORVU.MOREX.r3.5HG0529240|HORVU.MOREX.r3.3HG0307490	;;;;;;;;;;;
19	map00592	alpha-Linolenic acid metabolism	alpha-Linolenic acid metabolism	KEGG PATHWAY	19/ 2053	93/ 12954	0.20430107526882	0.14251411697076	1	Metabolism	Lipid metabolism	HORVU.MOREX.r3.7HG0664260|HORVU.MOREX.r3.7HG0664270|HORVU.MOREX.r3.4HG0394970|HORVU.MOREX.r3.4HG0394980|HORVU.MOREX.r3.3HG0252910|HORVU.MOREX.r3.4HG0409850|HORVU.MOREX.r3.4HG0345740|HORVU.MOREX.r3.1HG0082960|HORVU.MOREX.r3.2HG0099170|HORVU.MOREX.r3.2HG0170590|HORVU.MOREX.r3.1HG0056730|HORVU.MOREX.r3.2HG0160790|HORVU.MOREX.r3.1HG0002380|HORVU.MOREX.r3.6HG0573420|HORVU.MOREX.r3.7HG0664250|HORVU.MOR…	;;;;;;;ADH4;;;;;;;;;;;
22	map00561	Glycerolipid metabolism	Glycerolipid metabolism	KEGG PATHWAY	22/ 2053	110/ 12954	0.2	0.14366346188442	1	Metabolism	Lipid metabolism	HORVU.MOREX.r3.1HG0046170|HORVU.MOREX.r3.5HG0443100|HORVU.MOREX.r3.1HG0073770|HORVU.MOREX.r3.7HG0722660|HORVU.MOREX.r3.3HG0281610|HORVU.MOREX.r3.2HG0185000|HORVU.MOREX.r3.4HG0396600|HORVU.MOREX.r3.1HG0071540|HORVU.MOREX.r3.3HG0293850|HORVU.MOREX.r3.3HG0322690|HORVU.MOREX.r3.7HG0645460|HORVU.MOREX.r3.3HG0228020|HORVU.MOREX.r3.3HG0303220|HORVU.MOREX.r3.1HG0073670|HORVU.MOREX.r3.5HG0455570|HORVU.MOR…	;;;;;;;;;;;;;;;;;;;ALDH2;;
4	map00944	Flavone and flavonol biosynthesis	Flavone and flavonol biosynthesis	KEGG PATHWAY	4/ 2053	14/ 12954	0.28571428571429	0.16974185143997	1	Metabolism	Biosynthesis of other secondary metabolites	HORVU.MOREX.r3.3HG0240580|HORVU.MOREX.r3.4HG0392670|HORVU.MOREX.r3.6HG0626190|HORVU.MOREX.r3.2HG0182730	UGT;;;UGT
6	map00730	Thiamine metabolism	Thiamine metabolism	KEGG PATHWAY	6/ 2053	25/ 12954	0.24	0.19394944805972	1	Metabolism	Metabolism of cofactors and vitamins	HORVU.MOREX.r3.3HG0313090|HORVU.MOREX.r3.6HG0551710|HORVU.MOREX.r3.4HG0334210|HORVU.MOREX.r3.2HG0216680|HORVU.MOREX.r3.3HG0315580|HORVU.MOREX.r3.1HG0062480	;;;;;
14	map00260	Glycine, serine and threonine metabolism	Glycine, serine and threonine metabolism	KEGG PATHWAY	14/ 2053	69/ 12954	0.20289855072464	0.19516954157278	1	Metabolism	Amino acid metabolism	HORVU.MOREX.r3.6HG0626440|HORVU.MOREX.r3.3HG0284330|HORVU.MOREX.r3.5HG0492510|HORVU.MOREX.r3.2HG0201400|HORVU.MOREX.r3.1HG0071400|HORVU.MOREX.r3.4HG0403000|HORVU.MOREX.r3.4HG0403010|HORVU.MOREX.r3.5HG0519490|HORVU.MOREX.r3.7HG0740480|HORVU.MOREX.r3.7HG0678990|HORVU.MOREX.r3.4HG0379300|HORVU.MOREX.r3.6HG0616170|HORVU.MOREX.r3.5HG0533540|HORVU.MOREX.r3.1HG0058280	;;;;;;;;;;;;;
5	map00780	Biotin metabolism	Biotin metabolism	KEGG PATHWAY	5/ 2053	21/ 12954	0.23809523809524	0.2308123157848	1	Metabolism	Metabolism of cofactors and vitamins	HORVU.MOREX.r3.1HG0084700|HORVU.MOREX.r3.5HG0510360|HORVU.MOREX.r3.3HG0225490|HORVU.MOREX.r3.3HG0287560|HORVU.MOREX.r3.7HG0659400	;;;;
10	map00310	Lysine degradation	Lysine degradation	KEGG PATHWAY	10/ 2053	50/ 12954	0.2	0.26150304771413	1	Metabolism	Amino acid metabolism	HORVU.MOREX.r3.5HG0455570|HORVU.MOREX.r3.4HG0387030|HORVU.MOREX.r3.5HG0492510|HORVU.MOREX.r3.6HG0621800|HORVU.MOREX.r3.7HG0671360|HORVU.MOREX.r3.6HG0611990|HORVU.MOREX.r3.7HG0655900|HORVU.MOREX.r3.2HG0185000|HORVU.MOREX.r3.1HG0008950|HORVU.MOREX.r3.6HG0599310	;;;;ALDH2;;;;;
5	map00340	Histidine metabolism	Histidine metabolism	KEGG PATHWAY	5/ 2053	22/ 12954	0.22727272727273	0.26267349799436	1	Metabolism	Amino acid metabolism	HORVU.MOREX.r3.6HG0611990|HORVU.MOREX.r3.5HG0455570|HORVU.MOREX.r3.2HG0185000|HORVU.MOREX.r3.7HG0671360|HORVU.MOREX.r3.6HG0599310	;;;ALDH2;
11	map00941	Flavonoid biosynthesis	Flavonoid biosynthesis	KEGG PATHWAY	11/ 2053	57/ 12954	0.19298245614035	0.28702577028418	1	Metabolism	Biosynthesis of other secondary metabolites	HORVU.MOREX.r3.7HG0655800|HORVU.MOREX.r3.6HG0587260|HORVU.MOREX.r3.2HG0199420|HORVU.MOREX.r3.2HG0199430|HORVU.MOREX.r3.5HG0509790|HORVU.MOREX.r3.2HG0201360|HORVU.MOREX.r3.6HG0620130|HORVU.MOREX.r3.2HG0099060|HORVU.MOREX.r3.4HG0392670|HORVU.MOREX.r3.6HG0626190|HORVU.MOREX.r3.7HG0659390	;;;;;;;;;;
8	map00908	Zeatin biosynthesis	Zeatin biosynthesis	KEGG PATHWAY	8/ 2053	40/ 12954	0.2	0.29475275350838	1	Metabolism	Metabolism of terpenoids and polyketides	HORVU.MOREX.r3.2HG0188820|HORVU.MOREX.r3.1HG0044470|HORVU.MOREX.r3.7HG0747720|HORVU.MOREX.r3.2HG0188780|HORVU.MOREX.r3.7HG0666740|HORVU.MOREX.r3.1HG0027330|HORVU.MOREX.r3.3HG0292960|HORVU.MOREX.r3.3HG0244590	;;;;;;;
13	map00330	Arginine and proline metabolism	Arginine and proline metabolism	KEGG PATHWAY	13/ 2053	70/ 12954	0.18571428571429	0.31199083126102	1	Metabolism	Amino acid metabolism	HORVU.MOREX.r3.5HG0455570|HORVU.MOREX.r3.6HG0593620|HORVU.MOREX.r3.7HG0720280|HORVU.MOREX.r3.6HG0541050|HORVU.MOREX.r3.7HG0708730|HORVU.MOREX.r3.5HG0482470|HORVU.MOREX.r3.7HG0671360|HORVU.MOREX.r3.6HG0611990|HORVU.MOREX.r3.4HG0402920|HORVU.MOREX.r3.4HG0400080|HORVU.MOREX.r3.2HG0185000|HORVU.MOREX.r3.1HG0055890|HORVU.MOREX.r3.6HG0599310	;;;;;;ALDH2;;;;;;
15	map03440	Homologous recombination	Homologous recombination	KEGG PATHWAY	15/ 2053	84/ 12954	0.17857142857143	0.35010045448967	1	Genetic Information Processing	Replication and repair	HORVU.MOREX.r3.3HG0319570|HORVU.MOREX.r3.5HG0492860|HORVU.MOREX.r3.2HG0181390|HORVU.MOREX.r3.3HG0271560|HORVU.MOREX.r3.4HG0394020|HORVU.MOREX.r3.7HG0734260|HORVU.MOREX.r3.4HG0347310|HORVU.MOREX.r3.4HG0402720|HORVU.MOREX.r3.6HG0632980|HORVU.MOREX.r3.1HG0021720|HORVU.MOREX.r3.6HG0613800|HORVU.MOREX.r3.1HG0078370|HORVU.MOREX.r3.3HG0305240|HORVU.MOREX.r3.5HG0508640|HORVU.MOREX.r3.3HG0235040	;;;;;;;;;;;;;;
6	map00945	Stilbenoid, diarylheptanoid and gingerol biosynthesis	Stilbenoid, diarylheptanoid and gingerol biosynthesis	KEGG PATHWAY	6/ 2053	31/ 12954	0.19354838709677	0.36690295681013	1	Metabolism	Biosynthesis of other secondary metabolites	HORVU.MOREX.r3.7HG0655800|HORVU.MOREX.r3.6HG0620130|HORVU.MOREX.r3.6HG0541370|HORVU.MOREX.r3.6HG0592510|HORVU.MOREX.r3.7HG0659390|HORVU.MOREX.r3.7HG0649670	;;;;;
7	map00906	Carotenoid biosynthesis	Carotenoid biosynthesis	KEGG PATHWAY	7/ 2053	37/ 12954	0.18918918918919	0.36939944625692	1	Metabolism	Metabolism of terpenoids and polyketides	HORVU.MOREX.r3.5HG0426410|HORVU.MOREX.r3.2HG0186410|HORVU.MOREX.r3.7HG0743420|HORVU.MOREX.r3.7HG0750360|HORVU.MOREX.r3.7HG0743430|HORVU.MOREX.r3.6HG0607370|HORVU.MOREX.r3.2HG0161380	;;;;;;
12	map00250	Alanine, aspartate and glutamate metabolism	Alanine, aspartate and glutamate metabolism	KEGG PATHWAY	12/ 2053	67/ 12954	0.17910447761194	0.37072016356649	1	Metabolism	Amino acid metabolism	HORVU.MOREX.r3.2HG0202350|HORVU.MOREX.r3.3HG0326050|HORVU.MOREX.r3.1HG0071400|HORVU.MOREX.r3.4HG0338100|HORVU.MOREX.r3.3HG0229730|HORVU.MOREX.r3.4HG0337240|HORVU.MOREX.r3.7HG0678990|HORVU.MOREX.r3.4HG0393690|HORVU.MOREX.r3.4HG0395540|HORVU.MOREX.r3.2HG0204260|HORVU.MOREX.r3.2HG0171750|HORVU.MOREX.r3.2HG0204250	;;;;;;;;;;;
3	map00750	Vitamin B6 metabolism	Vitamin B6 metabolism	KEGG PATHWAY	3/ 2053	14/ 12954	0.21428571428571	0.38699626497714	1	Metabolism	Metabolism of cofactors and vitamins	HORVU.MOREX.r3.6HG0580790|HORVU.MOREX.r3.6HG0552540|HORVU.MOREX.r3.4HG0357230	;;
5	map00511	Other glycan degradation	Other glycan degradation	KEGG PATHWAY	5/ 2053	26/ 12954	0.19230769230769	0.39634729348468	1	Metabolism	Glycan biosynthesis and metabolism	HORVU.MOREX.r3.2HG0132130|HORVU.MOREX.r3.1HG0066150|HORVU.MOREX.r3.4HG0396020|HORVU.MOREX.r3.7HG0722650|HORVU.MOREX.r3.4HG0413190	;;;;
1	map00254	Aflatoxin biosynthesis	Aflatoxin biosynthesis	KEGG PATHWAY	1/ 2053	3/ 12954	0.33333333333333	0.40410684576611	1	Metabolism	Biosynthesis of other secondary metabolites	HORVU.MOREX.r3.5HG0529240
1	map00942	Anthocyanin biosynthesis	Anthocyanin biosynthesis	KEGG PATHWAY	1/ 2053	3/ 12954	0.33333333333333	0.40410684576611	1	Metabolism	Biosynthesis of other secondary metabolites	HORVU.MOREX.r3.7HG0660400
9	map00513	Various types of N-glycan biosynthesis	Various types of N-glycan biosynthesis	KEGG PATHWAY	9/ 2053	51/ 12954	0.17647058823529	0.41966545612977	1	Metabolism	Glycan biosynthesis and metabolism	HORVU.MOREX.r3.7HG0666610|HORVU.MOREX.r3.6HG0634130|HORVU.MOREX.r3.7HG0638930|HORVU.MOREX.r3.4HG0396020|HORVU.MOREX.r3.1HG0066150|HORVU.MOREX.r3.3HG0319760|HORVU.MOREX.r3.2HG0132130|HORVU.MOREX.r3.6HG0597670|HORVU.MOREX.r3.7HG0650870	;;;;;;;;
13	map00052	Galactose metabolism	Galactose metabolism	KEGG PATHWAY	13/ 2053	76/ 12954	0.17105263157895	0.42929185943725	1	Metabolism	Carbohydrate metabolism	HORVU.MOREX.r3.3HG0223820|HORVU.MOREX.r3.2HG0173080|HORVU.MOREX.r3.1HG0046170|HORVU.MOREX.r3.2HG0166450|HORVU.MOREX.r3.2HG0109700|HORVU.MOREX.r3.4HG0413910|HORVU.MOREX.r3.2HG0110530|HORVU.MOREX.r3.4HG0380970|HORVU.MOREX.r3.1HG0087260|HORVU.MOREX.r3.7HG0662100|HORVU.MOREX.r3.1HG0059550|HORVU.MOREX.r3.7HG0735650|HORVU.MOREX.r3.3HG0236660	;;;;;;;;;;;Agl1;
7	map00600	Sphingolipid metabolism	Sphingolipid metabolism	KEGG PATHWAY	7/ 2053	40/ 12954	0.175	0.45257141477563	1	Metabolism	Lipid metabolism	HORVU.MOREX.r3.1HG0046170|HORVU.MOREX.r3.2HG0122510|HORVU.MOREX.r3.4HG0396020|HORVU.MOREX.r3.7HG0666290|HORVU.MOREX.r3.1HG0066150|HORVU.MOREX.r3.6HG0615200|HORVU.MOREX.r3.2HG0132130	;;;;;;
10	map04712	Circadian rhythm - plant	Circadian rhythm - plant	KEGG PATHWAY	10/ 2053	59/ 12954	0.16949152542373	0.46255589435163	1	Organismal Systems	Environmental adaptation	HORVU.MOREX.r3.7HG0699010|HORVU.MOREX.r3.6HG0577940|HORVU.MOREX.r3.5HG0498830|HORVU.MOREX.r3.2HG0107710|HORVU.MOREX.r3.5HG0433720|HORVU.MOREX.r3.4HG0338060|HORVU.MOREX.r3.2HG0099060|HORVU.MOREX.r3.7HG0653910|HORVU.MOREX.r3.6HG0595250|HORVU.MOREX.r3.6HG0632850	CCA1;;;;;;;;TOC1;
75	map04075	Plant hormone signal transduction	Plant hormone signal transduction	KEGG PATHWAY	75/ 2053	467/ 12954	0.16059957173448	0.46948421192807	1	Environmental Information Processing	Signal transduction	HORVU.MOREX.r3.2HG0201420|HORVU.MOREX.r3.6HG0541170|HORVU.MOREX.r3.6HG0619650|HORVU.MOREX.r3.1HG0075630|HORVU.MOREX.r3.7HG0660310|HORVU.MOREX.r3.3HG0310920|HORVU.MOREX.r3.5HG0471090|HORVU.MOREX.r3.2HG0095500|HORVU.MOREX.r3.5HG0433720|HORVU.MOREX.r3.3HG0305420|HORVU.MOREX.r3.3HG0275650|HORVU.MOREX.r3.6HG0598930|HORVU.MOREX.r3.7HG0661680|HORVU.MOREX.r3.4HG0389000|HORVU.MOREX.r3.6HG0619140|HORVU.MOR…	HvPKABA1;;;;;;;;;;;;;;;;;;;;;;;;;;;;;;;;;;;;;;;;;;;;;;;;;;;;;;;;;;;;;;cul4;;;;;;;;;;;;
5	map00450	Selenocompound metabolism	Selenocompound metabolism	KEGG PATHWAY	5/ 2053	29/ 12954	0.17241379310345	0.49574443542118	1	Metabolism	Metabolism of other amino acids	HORVU.MOREX.r3.7HG0640730|HORVU.MOREX.r3.2HG0099730|HORVU.MOREX.r3.1HG0050330|HORVU.MOREX.r3.3HG0318130|HORVU.MOREX.r3.7HG0724370	;;;;
3	map00590	Arachidonic acid metabolism	Arachidonic acid metabolism	KEGG PATHWAY	3/ 2053	17/ 12954	0.17647058823529	0.51977888286267	1	Metabolism	Lipid metabolism	HORVU.MOREX.r3.2HG0105120|HORVU.MOREX.r3.2HG0172940|HORVU.MOREX.r3.3HG0231000	;;
4	map00740	Riboflavin metabolism	Riboflavin metabolism	KEGG PATHWAY	4/ 2053	24/ 12954	0.16666666666667	0.54163961732486	1	Metabolism	Metabolism of cofactors and vitamins	HORVU.MOREX.r3.3HG0315580|HORVU.MOREX.r3.4HG0393350|HORVU.MOREX.r3.2HG0123040|HORVU.MOREX.r3.3HG0289960	;;;
3	map00670	One carbon pool by folate	One carbon pool by folate	KEGG PATHWAY	3/ 2053	18/ 12954	0.16666666666667	0.56049277588932	1	Metabolism	Metabolism of cofactors and vitamins	HORVU.MOREX.r3.3HG0281070|HORVU.MOREX.r3.2HG0205550|HORVU.MOREX.r3.2HG0201400	;;
9	map00920	Sulfur metabolism	Sulfur metabolism	KEGG PATHWAY	9/ 2053	58/ 12954	0.1551724137931	0.5831252641836	1	Metabolism	Energy metabolism	HORVU.MOREX.r3.4HG0399700|HORVU.MOREX.r3.2HG0095670|HORVU.MOREX.r3.5HG0430870|HORVU.MOREX.r3.2HG0099730|HORVU.MOREX.r3.2HG0142030|HORVU.MOREX.r3.7HG0717380|HORVU.MOREX.r3.3HG0278540|HORVU.MOREX.r3.3HG0285570|HORVU.MOREX.r3.4HG0409330	;;;;;;;;
2	map00261	Monobactam biosynthesis	Monobactam biosynthesis	KEGG PATHWAY	2/ 2053	12/ 12954	0.16666666666667	0.5889915012159	1	Metabolism	Biosynthesis of other secondary metabolites	HORVU.MOREX.r3.2HG0099730|HORVU.MOREX.r3.5HG0533540	;
2	map03450	Non-homologous end-joining	Non-homologous end-joining	KEGG PATHWAY	2/ 2053	12/ 12954	0.16666666666667	0.5889915012159	1	Genetic Information Processing	Replication and repair	HORVU.MOREX.r3.5HG0536500|HORVU.MOREX.r3.5HG0509420	;
11	map03060	Protein export	Protein export	KEGG PATHWAY	11/ 2053	73/ 12954	0.15068493150685	0.62194840635986	1	Genetic Information Processing	Folding, sorting and degradation	HORVU.MOREX.r3.5HG0492800|HORVU.MOREX.r3.6HG0541920|HORVU.MOREX.r3.2HG0114680|HORVU.MOREX.r3.2HG0114710|HORVU.MOREX.r3.5HG0485980|HORVU.MOREX.r3.3HG0323030|HORVU.MOREX.r3.7HG0738610|HORVU.MOREX.r3.2HG0213290|HORVU.MOREX.r3.1HG0078690|HORVU.MOREX.r3.7HG0741050|HORVU.MOREX.r3.7HG0729310	;;;;;;;;;;
6	map00960	Tropane, piperidine and pyridine alkaloid biosynthesis	Tropane, piperidine and pyridine alkaloid biosynthesis	KEGG PATHWAY	6/ 2053	40/ 12954	0.15	0.62507942470144	1	Metabolism	Biosynthesis of other secondary metabolites	HORVU.MOREX.r3.4HG0361660|HORVU.MOREX.r3.4HG0403000|HORVU.MOREX.r3.4HG0403010|HORVU.MOREX.r3.2HG0099060|HORVU.MOREX.r3.7HG0712100|HORVU.MOREX.r3.6HG0620520	;;;;;
10	map00240	Pyrimidine metabolism	Pyrimidine metabolism	KEGG PATHWAY	10/ 2053	67/ 12954	0.14925373134328	0.63356458740338	1	Metabolism	Nucleotide metabolism	HORVU.MOREX.r3.7HG0656360|HORVU.MOREX.r3.2HG0205550|HORVU.MOREX.r3.1HG0090740|HORVU.MOREX.r3.4HG0333750|HORVU.MOREX.r3.4HG0418470|HORVU.MOREX.r3.4HG0414960|HORVU.MOREX.r3.3HG0321170|HORVU.MOREX.r3.3HG0284690|HORVU.MOREX.r3.3HG0243310|HORVU.MOREX.r3.4HG0405350	;;;;;;;;;
5	map00220	Arginine biosynthesis	Arginine biosynthesis	KEGG PATHWAY	5/ 2053	35/ 12954	0.14285714285714	0.6707291525122	1	Metabolism	Amino acid metabolism	HORVU.MOREX.r3.2HG0202350|HORVU.MOREX.r3.4HG0395540|HORVU.MOREX.r3.4HG0337240|HORVU.MOREX.r3.5HG0527070|HORVU.MOREX.r3.6HG0541050	;;;;
21	map00564	Glycerophospholipid metabolism	Glycerophospholipid metabolism	KEGG PATHWAY	21/ 2053	142/ 12954	0.14788732394366	0.67091981482549	1	Metabolism	Lipid metabolism	HORVU.MOREX.r3.7HG0684810|HORVU.MOREX.r3.3HG0285550|HORVU.MOREX.r3.6HG0570980|HORVU.MOREX.r3.3HG0293850|HORVU.MOREX.r3.1HG0085590|HORVU.MOREX.r3.1HG0079120|HORVU.MOREX.r3.1HG0079910|HORVU.MOREX.r3.5HG0443100|HORVU.MOREX.r3.3HG0318260|HORVU.MOREX.r3.3HG0232030|HORVU.MOREX.r3.7HG0689010|HORVU.MOREX.r3.7HG0722660|HORVU.MOREX.r3.2HG0163740|HORVU.MOREX.r3.7HG0645460|HORVU.MOREX.r3.3HG0325680|HORVU.MOR…	;;;;;;;;;;;;;;;;;;;;
4	map00650	Butanoate metabolism	Butanoate metabolism	KEGG PATHWAY	4/ 2053	29/ 12954	0.13793103448276	0.6964566996425	1	Metabolism	Carbohydrate metabolism	HORVU.MOREX.r3.4HG0393690|HORVU.MOREX.r3.2HG0171750|HORVU.MOREX.r3.4HG0338100|HORVU.MOREX.r3.3HG0326050	;;;
8	map00280	Valine, leucine and isoleucine degradation	Valine, leucine and isoleucine degradation	KEGG PATHWAY	8/ 2053	57/ 12954	0.14035087719298	0.70110657551714	1	Metabolism	Amino acid metabolism	HORVU.MOREX.r3.5HG0455570|HORVU.MOREX.r3.1HG0071400|HORVU.MOREX.r3.7HG0671360|HORVU.MOREX.r3.6HG0611990|HORVU.MOREX.r3.7HG0735470|HORVU.MOREX.r3.1HG0014530|HORVU.MOREX.r3.2HG0185000|HORVU.MOREX.r3.6HG0599310	;;ALDH2;;;;;
1	map00470	D-Amino acid metabolism	D-Amino acid metabolism	KEGG PATHWAY	1/ 2053	7/ 12954	0.14285714285714	0.7012523578064	1	Metabolism	Metabolism of other amino acids	HORVU.MOREX.r3.3HG0282500
1	map00440	Phosphonate and phosphinate metabolism	Phosphonate and phosphinate metabolism	KEGG PATHWAY	1/ 2053	7/ 12954	0.14285714285714	0.7012523578064	1	Metabolism	Metabolism of other amino acids	HORVU.MOREX.r3.6HG0570980
6	map03410	Base excision repair	Base excision repair	KEGG PATHWAY	6/ 2053	44/ 12954	0.13636363636364	0.71828333320171	1	Genetic Information Processing	Replication and repair	HORVU.MOREX.r3.7HG0723410|HORVU.MOREX.r3.4HG0347310|HORVU.MOREX.r3.6HG0627010|HORVU.MOREX.r3.7HG0742960|HORVU.MOREX.r3.1HG0078590|HORVU.MOREX.r3.3HG0239160	;;;;poly(ADP-ribose) polymerase;
6	map00100	Steroid biosynthesis	Steroid biosynthesis	KEGG PATHWAY	6/ 2053	45/ 12954	0.13333333333333	0.73887423572857	1	Metabolism	Lipid metabolism	HORVU.MOREX.r3.7HG0747860|HORVU.MOREX.r3.4HG0418210|HORVU.MOREX.r3.7HG0683700|HORVU.MOREX.r3.6HG0557230|HORVU.MOREX.r3.5HG0527660|HORVU.MOREX.r3.5HG0522240	;;;;;
2	map00300	Lysine biosynthesis	Lysine biosynthesis	KEGG PATHWAY	2/ 2053	16/ 12954	0.125	0.74637522067238	1	Metabolism	Amino acid metabolism	HORVU.MOREX.r3.4HG0399940|HORVU.MOREX.r3.5HG0533540	;
11	map00071	Fatty acid degradation	Fatty acid degradation	KEGG PATHWAY	11/ 2053	82/ 12954	0.13414634146341	0.77100311538865	1	Metabolism	Lipid metabolism	HORVU.MOREX.r3.5HG0455570|HORVU.MOREX.r3.3HG0252910|HORVU.MOREX.r3.4HG0345740|HORVU.MOREX.r3.1HG0082960|HORVU.MOREX.r3.7HG0671360|HORVU.MOREX.r3.5HG0514190|HORVU.MOREX.r3.6HG0611990|HORVU.MOREX.r3.7HG0653740|HORVU.MOREX.r3.2HG0185000|HORVU.MOREX.r3.3HG0243170|HORVU.MOREX.r3.6HG0599310	;;;ADH4;ALDH2;;;;;;
2	map00902	Monoterpenoid biosynthesis	Monoterpenoid biosynthesis	KEGG PATHWAY	2/ 2053	17/ 12954	0.11764705882353	0.77658806571308	1	Metabolism	Metabolism of terpenoids and polyketides	HORVU.MOREX.r3.6HG0549330|HORVU.MOREX.r3.2HG0184010	;
3	map00909	Sesquiterpenoid and triterpenoid biosynthesis	Sesquiterpenoid and triterpenoid biosynthesis	KEGG PATHWAY	3/ 2053	25/ 12954	0.12	0.78147007873144	1	Metabolism	Metabolism of terpenoids and polyketides	HORVU.MOREX.r3.2HG0191410|HORVU.MOREX.r3.5HG0522240|HORVU.MOREX.r3.3HG0219500	;;
9	map03430	Mismatch repair	Mismatch repair	KEGG PATHWAY	9/ 2053	69/ 12954	0.1304347826087	0.78573235780811	1	Genetic Information Processing	Replication and repair	HORVU.MOREX.r3.6HG0632980|HORVU.MOREX.r3.4HG0394020|HORVU.MOREX.r3.4HG0347310|HORVU.MOREX.r3.6HG0627010|HORVU.MOREX.r3.1HG0021720|HORVU.MOREX.r3.2HG0178630|HORVU.MOREX.r3.3HG0238730|HORVU.MOREX.r3.5HG0479520|HORVU.MOREX.r3.2HG0147090	;;;;;;;;
6	map00400	Phenylalanine, tyrosine and tryptophan biosynthesis	Phenylalanine, tyrosine and tryptophan biosynthesis	KEGG PATHWAY	6/ 2053	49/ 12954	0.12244897959184	0.8103641201103	1	Metabolism	Amino acid metabolism	HORVU.MOREX.r3.5HG0470090|HORVU.MOREX.r3.5HG0519490|HORVU.MOREX.r3.1HG0057520|HORVU.MOREX.r3.4HG0361660|HORVU.MOREX.r3.7HG0712100|HORVU.MOREX.r3.6HG0620520	;;;;;
3	map00790	Folate biosynthesis	Folate biosynthesis	KEGG PATHWAY	3/ 2053	27/ 12954	0.11111111111111	0.82462991655515	1	Metabolism	Metabolism of cofactors and vitamins	HORVU.MOREX.r3.7HG0736870|HORVU.MOREX.r3.2HG0201860|HORVU.MOREX.r3.2HG0205550	;;
5	map00770	Pantothenate and CoA biosynthesis	Pantothenate and CoA biosynthesis	KEGG PATHWAY	5/ 2053	43/ 12954	0.11627906976744	0.83333253326653	1	Metabolism	Metabolism of cofactors and vitamins	HORVU.MOREX.r3.6HG0611990|HORVU.MOREX.r3.5HG0455570|HORVU.MOREX.r3.2HG0185000|HORVU.MOREX.r3.7HG0671360|HORVU.MOREX.r3.6HG0599310	;;;ALDH2;
10	map00970	Aminoacyl-tRNA biosynthesis	Aminoacyl-tRNA biosynthesis	KEGG PATHWAY	10/ 2053	80/ 12954	0.125	0.83544926400574	1	Genetic Information Processing	Translation	HORVU.MOREX.r3.6HG0617840|HORVU.MOREX.r3.7HG0634860|HORVU.MOREX.r3.1HG0058110|HORVU.MOREX.r3.4HG0418340|HORVU.MOREX.r3.2HG0164410|HORVU.MOREX.r3.3HG0281070|HORVU.MOREX.r3.4HG0335410|HORVU.MOREX.r3.7HG0724370|HORVU.MOREX.r3.7HG0744860|HORVU.MOREX.r3.5HG0481160	;;;;;;;;;
1	map00524	Neomycin, kanamycin and gentamicin biosynthesis	Neomycin, kanamycin and gentamicin biosynthesis	KEGG PATHWAY	1/ 2053	12/ 12954	0.083333333333333	0.87401107493553	1	Metabolism	Biosynthesis of other secondary metabolites	HORVU.MOREX.r3.1HG0059550
1	map00402	Benzoxazinoid biosynthesis	Benzoxazinoid biosynthesis	KEGG PATHWAY	1/ 2053	13/ 12954	0.076923076923077	0.893997	1	Metabolism	Biosynthesis of other secondary metabolites	HORVU.MOREX.r3.7HG0740000
9	map04070	Phosphatidylinositol signaling system	Phosphatidylinositol signaling system	KEGG PATHWAY	9/ 2053	81/ 12954	0.11111111111111	0.91260003443473	1	Environmental Information Processing	Signal transduction	HORVU.MOREX.r3.4HG0356020|HORVU.MOREX.r3.3HG0293850|HORVU.MOREX.r3.2HG0217490|HORVU.MOREX.r3.3HG0293250|HORVU.MOREX.r3.7HG0722660|HORVU.MOREX.r3.4HG0375330|HORVU.MOREX.r3.2HG0145460|HORVU.MOREX.r3.4HG0381750|HORVU.MOREX.r3.1HG0015130	;;;;;;;;
15	map04146	Peroxisome	Peroxisome	KEGG PATHWAY	15/ 2053	126/ 12954	0.11904761904762	0.91423290323101	1	Cellular Processes	Transport and catabolism	HORVU.MOREX.r3.5HG0516760|HORVU.MOREX.r3.5HG0492510|HORVU.MOREX.r3.7HG0722250|HORVU.MOREX.r3.5HG0448490|HORVU.MOREX.r3.7HG0649250|HORVU.MOREX.r3.7HG0678990|HORVU.MOREX.r3.1HG0003690|HORVU.MOREX.r3.4HG0414900|HORVU.MOREX.r3.5HG0514190|HORVU.MOREX.r3.2HG0101390|HORVU.MOREX.r3.7HG0653740|HORVU.MOREX.r3.6HG0545480|HORVU.MOREX.r3.3HG0313120|HORVU.MOREX.r3.5HG0484640|HORVU.MOREX.r3.4HG0332240	;;;;;;;;;;;Cat2;;;
6	map01040	Biosynthesis of unsaturated fatty acids	Biosynthesis of unsaturated fatty acids	KEGG PATHWAY	6/ 2053	58/ 12954	0.10344827586207	0.91507785556054	1	Metabolism	Lipid metabolism	HORVU.MOREX.r3.3HG0309010|HORVU.MOREX.r3.7HG0653780|HORVU.MOREX.r3.7HG0674270|HORVU.MOREX.r3.7HG0674260|HORVU.MOREX.r3.5HG0457600|HORVU.MOREX.r3.3HG0307490	;;;;;
10	map00230	Purine metabolism	Purine metabolism	KEGG PATHWAY	10/ 2053	89/ 12954	0.1123595505618	0.91534814092405	1	Metabolism	Nucleotide metabolism	HORVU.MOREX.r3.7HG0656360|HORVU.MOREX.r3.1HG0042420|HORVU.MOREX.r3.5HG0527070|HORVU.MOREX.r3.6HG0551710|HORVU.MOREX.r3.2HG0099730|HORVU.MOREX.r3.1HG0061730|HORVU.MOREX.r3.2HG0179690|HORVU.MOREX.r3.7HG0689010|HORVU.MOREX.r3.4HG0418470|HORVU.MOREX.r3.4HG0414960	;;;;;;;;;
8	map00562	Inositol phosphate metabolism	Inositol phosphate metabolism	KEGG PATHWAY	8/ 2053	74/ 12954	0.10810810810811	0.91743816142247	1	Metabolism	Carbohydrate metabolism	HORVU.MOREX.r3.4HG0356020|HORVU.MOREX.r3.1HG0085590|HORVU.MOREX.r3.2HG0217490|HORVU.MOREX.r3.3HG0230590|HORVU.MOREX.r3.2HG0145460|HORVU.MOREX.r3.4HG0375330|HORVU.MOREX.r3.3HG0232030|HORVU.MOREX.r3.1HG0015130	;;;;;;;
4	map00565	Ether lipid metabolism	Ether lipid metabolism	KEGG PATHWAY	4/ 2053	42/ 12954	0.095238095238095	0.91762777778207	1	Metabolism	Lipid metabolism	HORVU.MOREX.r3.7HG0742770|HORVU.MOREX.r3.1HG0079910|HORVU.MOREX.r3.1HG0085590|HORVU.MOREX.r3.3HG0232030	;;;
19	map03018	RNA degradation	RNA degradation	KEGG PATHWAY	19/ 2053	156/ 12954	0.12179487179487	0.91903158863525	1	Genetic Information Processing	Folding, sorting and degradation	HORVU.MOREX.r3.7HG0647190|HORVU.MOREX.r3.3HG0246290|HORVU.MOREX.r3.2HG0111650|HORVU.MOREX.r3.2HG0171440|HORVU.MOREX.r3.4HG0407100|HORVU.MOREX.r3.4HG0400140|HORVU.MOREX.r3.4HG0416940|HORVU.MOREX.r3.5HG0530400|HORVU.MOREX.r3.1HG0086360|HORVU.MOREX.r3.2HG0213620|HORVU.MOREX.r3.6HG0542960|HORVU.MOREX.r3.2HG0106510|HORVU.MOREX.r3.5HG0499880|HORVU.MOREX.r3.6HG0595200|HORVU.MOREX.r3.5HG0504600|HORVU.MOR…	;;;;;;;;;;;;;;;;;;
9	map00062	Fatty acid elongation	Fatty acid elongation	KEGG PATHWAY	9/ 2053	82/ 12954	0.10975609756098	0.91945196974801	1	Metabolism	Lipid metabolism	HORVU.MOREX.r3.7HG0674270|HORVU.MOREX.r3.4HG0401580|HORVU.MOREX.r3.7HG0653780|HORVU.MOREX.r3.1HG0085470|HORVU.MOREX.r3.6HG0612530|HORVU.MOREX.r3.7HG0714140|HORVU.MOREX.r3.4HG0405320|HORVU.MOREX.r3.7HG0674260|HORVU.MOREX.r3.1HG0042200	;;;;;;Fdh;;
1	map04122	Sulfur relay system	Sulfur relay system	KEGG PATHWAY	1/ 2053	17/ 12954	0.058823529411765	0.94688684522424	1	Genetic Information Processing	Folding, sorting and degradation	HORVU.MOREX.r3.5HG0430870
4	map04130	SNARE interactions in vesicular transport	SNARE interactions in vesicular transport	KEGG PATHWAY	4/ 2053	46/ 12954	0.08695652173913	0.94751508230669	1	Genetic Information Processing	Folding, sorting and degradation	HORVU.MOREX.r3.6HG0634200|HORVU.MOREX.r3.3HG0299810|HORVU.MOREX.r3.5HG0517040|HORVU.MOREX.r3.3HG0230860	;;Ror2;
4	map00510	N-Glycan biosynthesis	N-Glycan biosynthesis	KEGG PATHWAY	4/ 2053	46/ 12954	0.08695652173913	0.94751508230669	1	Metabolism	Glycan biosynthesis and metabolism	HORVU.MOREX.r3.7HG0638930|HORVU.MOREX.r3.3HG0319760|HORVU.MOREX.r3.5HG0498490|HORVU.MOREX.r3.6HG0634130	;;;
19	map00195	Photosynthesis	Photosynthesis	KEGG PATHWAY	19/ 2053	164/ 12954	0.11585365853659	0.95131763440393	1	Metabolism	Energy metabolism	HORVU.MOREX.r3.7HG0706950|HORVU.MOREX.r3.2HG0153470|HORVU.MOREX.r3.6HG0540590|HORVU.MOREX.r3.7HG0636640|HORVU.MOREX.r3.2HG0141490|HORVU.MOREX.r3.7HG0706940|HORVU.MOREX.r3.6HG0589150|HORVU.MOREX.r3.7HG0634340|HORVU.MOREX.r3.2HG0166290|HORVU.MOREX.r3.7HG0737160|HORVU.MOREX.r3.6HG0614700|HORVU.MOREX.r3.5HG0530190|HORVU.MOREX.r3.4HG0331740|HORVU.MOREX.r3.7HG0737140|HORVU.MOREX.r3.4HG0387270|HORVU.MOR…	;;;;;;;;;;;;;;;;;;
3	map00640	Propanoate metabolism	Propanoate metabolism	KEGG PATHWAY	3/ 2053	44/ 12954	0.068181818181818	0.97854969473135	1	Metabolism	Carbohydrate metabolism	HORVU.MOREX.r3.6HG0552610|HORVU.MOREX.r3.7HG0735470|HORVU.MOREX.r3.5HG0529240	Ldh;;
2	map00563	Glycosylphosphatidylinositol (GPI)-anchor biosynthesis	Glycosylphosphatidylinositol (GPI)-anchor biosynthesis	KEGG PATHWAY	2/ 2053	34/ 12954	0.058823529411765	0.97914852485774	1	Metabolism	Glycan biosynthesis and metabolism	HORVU.MOREX.r3.5HG0507100|HORVU.MOREX.r3.5HG0428060	;
7	map03420	Nucleotide excision repair	Nucleotide excision repair	KEGG PATHWAY	7/ 2053	82/ 12954	0.085365853658537	0.98234667489598	1	Genetic Information Processing	Replication and repair	HORVU.MOREX.r3.6HG0632980|HORVU.MOREX.r3.4HG0394020|HORVU.MOREX.r3.4HG0347310|HORVU.MOREX.r3.6HG0627010|HORVU.MOREX.r3.1HG0021720|HORVU.MOREX.r3.1HG0050640|HORVU.MOREX.r3.3HG0239160	;;;;;;
2	map04136	Autophagy - other	Autophagy - other	KEGG PATHWAY	2/ 2053	38/ 12954	0.052631578947368	0.98849916487834	1	Cellular Processes	Transport and catabolism	HORVU.MOREX.r3.6HG0620060|HORVU.MOREX.r3.7HG0662760	;
28	map04120	Ubiquitin mediated proteolysis	Ubiquitin mediated proteolysis	KEGG PATHWAY	28/ 2053	261/ 12954	0.10727969348659	0.99340505375298	1	Genetic Information Processing	Folding, sorting and degradation	HORVU.MOREX.r3.7HG0710360|HORVU.MOREX.r3.7HG0733070|HORVU.MOREX.r3.5HG0474580|HORVU.MOREX.r3.6HG0565830|HORVU.MOREX.r3.5HG0537620|HORVU.MOREX.r3.3HG0321320|HORVU.MOREX.r3.5HG0526460|HORVU.MOREX.r3.5HG0473470|HORVU.MOREX.r3.1HG0092000|HORVU.MOREX.r3.4HG0338990|HORVU.MOREX.r3.4HG0340200|HORVU.MOREX.r3.5HG0474840|HORVU.MOREX.r3.4HG0390650|HORVU.MOREX.r3.6HG0610670|HORVU.MOREX.r3.2HG0108460|HORVU.MOR…	;;;;;;;;;;;;;;;;;;;;;;;;;;;
4	map00020	Citrate cycle (TCA cycle)	Citrate cycle (TCA cycle)	KEGG PATHWAY	4/ 2053	63/ 12954	0.063492063492063	0.99349106414381	1	Metabolism	Carbohydrate metabolism	HORVU.MOREX.r3.4HG0391040|HORVU.MOREX.r3.7HG0674600|HORVU.MOREX.r3.7HG0668560|HORVU.MOREX.r3.5HG0476490	;;;
1	map00760	Nicotinate and nicotinamide metabolism	Nicotinate and nicotinamide metabolism	KEGG PATHWAY	1/ 2053	32/ 12954	0.03125	0.9960293555317	1	Metabolism	Metabolism of cofactors and vitamins	HORVU.MOREX.r3.5HG0529880
4	map03020	RNA polymerase	RNA polymerase	KEGG PATHWAY	4/ 2053	69/ 12954	0.057971014492754	0.99703677236013	1	Genetic Information Processing	Transcription	HORVU.MOREX.r3.1HG0059360|HORVU.MOREX.r3.2HG0177020|HORVU.MOREX.r3.2HG0190550|HORVU.MOREX.r3.3HG0295570	;;;
4	map03022	Basal transcription factors	Basal transcription factors	KEGG PATHWAY	4/ 2053	70/ 12954	0.057142857142857	0.9974062220479	1	Genetic Information Processing	Transcription	HORVU.MOREX.r3.3HG0310580|HORVU.MOREX.r3.4HG0399680|HORVU.MOREX.r3.3HG0280300|HORVU.MOREX.r3.6HG0572590	;;;
17	map04144	Endocytosis	Endocytosis	KEGG PATHWAY	17/ 2053	189/ 12954	0.08994708994709	0.99801223347571	1	Cellular Processes	Transport and catabolism	HORVU.MOREX.r3.4HG0356020|HORVU.MOREX.r3.1HG0059220|HORVU.MOREX.r3.1HG0079910|HORVU.MOREX.r3.4HG0354730|HORVU.MOREX.r3.4HG0375330|HORVU.MOREX.r3.3HG0302020|HORVU.MOREX.r3.3HG0302810|HORVU.MOREX.r3.5HG0498130|HORVU.MOREX.r3.1HG0073350|HORVU.MOREX.r3.4HG0387870|HORVU.MOREX.r3.3HG0234880|HORVU.MOREX.r3.5HG0441860|HORVU.MOREX.r3.4HG0387610|HORVU.MOREX.r3.1HG0002320|HORVU.MOREX.r3.4HG0392880|HORVU.MOR…	;;;;;;;;;;;;;;;;
12	map03015	mRNA surveillance pathway	mRNA surveillance pathway	KEGG PATHWAY	12/ 2053	147/ 12954	0.081632653061224	0.99807737321672	1	Genetic Information Processing	Translation	HORVU.MOREX.r3.2HG0154320|HORVU.MOREX.r3.3HG0317910|HORVU.MOREX.r3.1HG0059680|HORVU.MOREX.r3.1HG0059440|HORVU.MOREX.r3.2HG0155300|HORVU.MOREX.r3.3HG0319410|HORVU.MOREX.r3.3HG0296330|HORVU.MOREX.r3.2HG0213620|HORVU.MOREX.r3.7HG0708040|HORVU.MOREX.r3.2HG0123220|HORVU.MOREX.r3.1HG0057530|HORVU.MOREX.r3.6HG0549040	;;;;;;;;;;;
21	map03040	Spliceosome	Spliceosome	KEGG PATHWAY	21/ 2053	229/ 12954	0.091703056768559	0.99893381521634	1	Genetic Information Processing	Transcription	HORVU.MOREX.r3.3HG0323150|HORVU.MOREX.r3.3HG0281700|HORVU.MOREX.r3.3HG0302810|HORVU.MOREX.r3.2HG0096530|HORVU.MOREX.r3.4HG0387610|HORVU.MOREX.r3.1HG0032990|HORVU.MOREX.r3.5HG0524360|HORVU.MOREX.r3.5HG0524370|HORVU.MOREX.r3.6HG0548840|HORVU.MOREX.r3.3HG0326320|HORVU.MOREX.r3.4HG0387870|HORVU.MOREX.r3.2HG0123220|HORVU.MOREX.r3.7HG0668550|HORVU.MOREX.r3.3HG0264530|HORVU.MOREX.r3.5HG0441860|HORVU.MOR…	;;;;;;;;;;;;;;;;;;;;
10	map03013	Nucleocytoplasmic transport	Nucleocytoplasmic transport	KEGG PATHWAY	10/ 2053	143/ 12954	0.06993006993007	0.99956579739528	1	Genetic Information Processing	Translation	HORVU.MOREX.r3.2HG0156730|HORVU.MOREX.r3.5HG0512890|HORVU.MOREX.r3.3HG0274320|HORVU.MOREX.r3.5HG0469270|HORVU.MOREX.r3.1HG0005400|HORVU.MOREX.r3.1HG0076940|HORVU.MOREX.r3.5HG0432510|HORVU.MOREX.r3.2HG0123220|HORVU.MOREX.r3.6HG0592360|HORVU.MOREX.r3.6HG0549040	;;;;;;;;;
3	map03050	Proteasome	Proteasome	KEGG PATHWAY	3/ 2053	88/ 12954	0.034090909090909	0.99996257183043	1	Genetic Information Processing	Folding, sorting and degradation	HORVU.MOREX.r3.6HG0547320|HORVU.MOREX.r3.7HG0727930|HORVU.MOREX.r3.7HG0727950	;;
5	map04145	Phagosome	Phagosome	KEGG PATHWAY	5/ 2053	113/ 12954	0.044247787610619	0.99996811404943	1	Cellular Processes	Transport and catabolism	HORVU.MOREX.r3.5HG0492800|HORVU.MOREX.r3.6HG0567160|HORVU.MOREX.r3.4HG0333380|HORVU.MOREX.r3.2HG0217490|HORVU.MOREX.r3.7HG0741050	;;;;
21	map00190	Oxidative phosphorylation	Oxidative phosphorylation	KEGG PATHWAY	21/ 2053	551/ 12954	0.038112522686025	1	1	Metabolism	Energy metabolism	HORVU.MOREX.r3.UnG0766660|HORVU.MOREX.r3.2HG0141490|HORVU.MOREX.r3.3HG0330070|HORVU.MOREX.r3.6HG0614700|HORVU.MOREX.r3.3HG0222960|HORVU.MOREX.r3.4HG0387270|HORVU.MOREX.r3.UnG0771080|HORVU.MOREX.r3.UnG0774360|HORVU.MOREX.r3.UnG0810180|HORVU.MOREX.r3.UnG0754030|HORVU.MOREX.r3.2HG0179100|HORVU.MOREX.r3.UnG0761010|HORVU.MOREX.r3.5HG0476490|HORVU.MOREX.r3.2HG0179110|HORVU.MOREX.r3.UnG0760960|HORVU.MOR…	;;;;;;;;;;;;;;;;;;;;
4	map03010	Ribosome	Ribosome	KEGG PATHWAY	4/ 2053	285/ 12954	0.014035087719298	1	1	Genetic Information Processing	Translation	HORVU.MOREX.r3.5HG0474840|HORVU.MOREX.r3.2HG0179120|HORVU.MOREX.r3.2HG0212270|HORVU.MOREX.r3.4HG0390650	;;;
