# Supplementary material for: Identification of genes controlling grain size in barley through RNA-seq and weighted gene co-expression network analysis
Source: Funct Integr Genomics. 2026 Jun 11;26(1):133. doi: 10.1007/s10142-026-01908-x (PMC13253587; doi:10.1007/s10142-026-01908-x)
Supplement: Supplementary file 6 — Supplementary Material 6 [file 10142_2026_1908_MOESM6_ESM.xlsx]

## Sheet: 表达量分析结果表_Exp_G_RSEM_TPM_2024071
Gene ID	J_1_1	J_1_2	J_1_3	J_2_1	J_2_2	J_2_3	J_3_1	J_3_2	J_3_3	H_1_1	H_1_2	H_1_3	H_2_1	H_2_2	H_2_3	H_3_1	H_3_2	H_3_3	J_1	J_2	J_3	H_1	H_2	H_3
HORVU.MOREX.r3.1HG0001250	2435.3	2361.12	2364.77	25865.7	28178.7	28555.2	29622.5	29394.1	28652.4	1913.95	1901.1	1806.68	16837.8	18125	18410	19111.9	18776.1	18824.9	2387.06	27533.2	29223	1873.91	17790.9	18904.3
HORVU.MOREX.r3.1HG0001260	2660.87	2563.59	2524.04	43366.5	44326.3	44917.9	46567.8	46551.3	46472.4	237.81	235.7	236.9	2438.3	2225.06	2254.22	2469.14	2473.09	2382.1	2582.83	44203.6	46530.5	236.803	2305.86	2441.44
HORVU.MOREX.r3.1HG0003620	2.11	1.52	1.75	5.92	5.14	6.19	2.75	2.66	3.06	2.3	2.26	2.1	3.64	2.84	2.76	2.95	3.4	3.47	1.79333	5.75	2.82333	2.22	3.08	3.27333
HORVU.MOREX.r3.1HG0004320	128.64	116.83	107.9	608.6	636.49	617.84	391.08	419.83	418.61	70.92	96.51	78.54	126.57	120.09	128.31	174.31	188.74	178.48	117.79	620.977	409.84	81.99	124.99	180.51
HORVU.MOREX.r3.1HG0005420	1.78	1.67	1.53	2.26	2.31	2.14	2.69	2.81	3.31	1.01	0.94	0.58	2.53	2.68	2.52	2.21	1.67	2.1	1.66	2.23667	2.93667	0.843333	2.57667	1.99333
HORVU.MOREX.r3.1HG0007570	1.47	1.35	1.41	4.31	5.18	4.48	4.11	3.92	3.32	0.67	0.79	0.81	1.75	1.53	1.73	2.17	1.47	2.09	1.41	4.65667	3.78333	0.756667	1.67	1.91
HORVU.MOREX.r3.1HG0010640	2.6	2.38	2.59	5.72	5.15	5.62	5.11	4.69	4.69	0.79	0.73	1.05	3.82	5.35	3.88	4.05	5.24	4.69	2.52333	5.49667	4.83	0.856667	4.35	4.66
HORVU.MOREX.r3.1HG0012640	500.05	539.77	528.04	6879.31	6753.92	6517.02	6014.22	6035.13	6118.62	398.85	443.91	374.38	2814.89	2636.94	2654.16	3633.83	3614.76	3793.96	522.62	6716.75	6055.99	405.713	2702	3680.85
HORVU.MOREX.r3.1HG0017410	2.49	2.32	3.04	6.03	5.64	4.97	3.64	3.96	4.28	1.06	1.57	1.46	2.99	2.81	3.77	2.28	2.55	2.49	2.61667	5.54667	3.96	1.36333	3.19	2.44
HORVU.MOREX.r3.1HG0017620	1.06	0.88	1.11	6.97	6.7	5.52	2.5	2.63	2.09	0.14	0.31	0.4	0.68	0.51	0.56	0.83	0.85	0.53	1.01667	6.39667	2.40667	0.283333	0.583333	0.736667
HORVU.MOREX.r3.1HG0019330	13.07	14.61	12.86	53.87	43.23	47.64	35.63	34.76	36.31	4.68	4.59	3.83	30.88	31.65	32.93	24.41	25.94	26	13.5133	48.2467	35.5667	4.36667	31.82	25.45
HORVU.MOREX.r3.1HG0019340	7.96	7.9	9.73	18.77	17.74	18.49	13.78	14.94	13.65	7.88	7.4	7.42	19.12	17.41	16.44	9.16	8.33	9.25	8.53	18.3333	14.1233	7.56667	17.6567	8.91333
HORVU.MOREX.r3.1HG0027120	0.76	1.42	1.7	6.53	7.21	6.18	9.24	5.7	6.88	1.02	0.9	0.79	3.3	3.46	4.78	4.16	3.56	3.14	1.29333	6.64	7.27333	0.903333	3.84667	3.62
HORVU.MOREX.r3.1HG0056490	8.29	8.8	6.85	20.6	18.44	19.49	8.71	9.17	9.24	7.04	5.99	6.85	10.8	12.81	11.43	8.47	7.95	8.33	7.98	19.51	9.04	6.62667	11.68	8.25
HORVU.MOREX.r3.1HG0058930	0.82	0.59	0.63	3.75	3.86	4.47	2.53	2.16	1.96	0.37	0.15	0.29	0.89	0.83	0.53	1.6	1.47	2.51	0.68	4.02667	2.21667	0.27	0.75	1.86
HORVU.MOREX.r3.1HG0059410	0.08	0.34	0.21	3.52	5.48	3.16	0.94	1.12	1.41	0.61	0.41	0.2	2.02	2.44	2.45	1.31	1.26	0.94	0.21	4.05333	1.15667	0.406667	2.30333	1.17
HORVU.MOREX.r3.1HG0059470	6.73	6.9	7.8	48.34	47.45	49.44	20.98	19.32	19.22	4.27	4.26	4.01	28.16	26.92	26.6	27.19	26.16	27.45	7.14333	48.41	19.84	4.18	27.2267	26.9333
HORVU.MOREX.r3.1HG0060220	34.15	34.8	33.95	139.44	113.16	118.06	66.48	63.29	63.73	38.83	39.15	38.61	58.28	58.15	56.11	50.61	53.37	47.34	34.3	123.553	64.5	38.8633	57.5133	50.44
HORVU.MOREX.r3.1HG0065440	1.32	1.4	1.63	5.95	6.16	7.66	2.81	4.34	4.47	0.26	0.25	0.3	5.17	4.99	4.15	5.21	4.29	5.33	1.45	6.59	3.87333	0.27	4.77	4.94333
HORVU.MOREX.r3.1HG0066590	14.9	14.84	15.49	34.06	35.73	33.4	24.59	26.21	25.94	9.76	10.66	9.19	13.79	13.18	13.59	15.62	14.89	14.66	15.0767	34.3967	25.58	9.87	13.52	15.0567
HORVU.MOREX.r3.1HG0067030	3.8	4.11	3.15	5.42	4.58	4.46	6.27	5.45	5.88	3.46	3.45	2.59	4.64	4.67	3.49	4.02	4.34	4.33	3.68667	4.82	5.86667	3.16667	4.26667	4.23
HORVU.MOREX.r3.1HG0067180	1	0.51	1.12	3.93	3.29	1.74	1.65	2.7	1.74	0	0.15	0.3	1.49	1.21	1.22	1.77	2.81	1.59	0.876667	2.98667	2.03	0.15	1.30667	2.05667
HORVU.MOREX.r3.1HG0070830	1.07	1.33	0.77	2.17	1.41	0.91	6.08	5.8	5.49	0.63	0.42	0.82	1.05	1.1	1.57	1.96	1.03	1.07	1.05667	1.49667	5.79	0.623333	1.24	1.35333
HORVU.MOREX.r3.1HG0075240	4.04	3.42	4.07	9.15	8.21	8.38	5.65	7.05	5.94	3.27	2.96	2.98	5.9	4.96	4.79	8.11	7.04	7.71	3.84333	8.58	6.21333	3.07	5.21667	7.62
HORVU.MOREX.r3.1HG0079460	1.72	1.63	1.82	2.14	1.97	1.71	1.64	1.43	1.48	0.33	0.16	0.16	2.38	1.94	2.14	0.57	1.02	1.33	1.72333	1.94	1.51667	0.216667	2.15333	0.973333
HORVU.MOREX.r3.1HG0080140	7.38	7.89	7.65	15.69	16.1	17.79	8.41	8.37	8.54	7.94	7.97	7.95	8.94	7.19	6.81	7.62	7.74	7.58	7.64	16.5267	8.44	7.95333	7.64667	7.64667
HORVU.MOREX.r3.1HG0085590	0.76	0.52	0.73	4.15	4.67	4.42	3.85	3.72	3.3	0.29	0.32	0.45	0.95	1.78	1.11	2.63	3.12	3.02	0.67	4.41333	3.62333	0.353333	1.28	2.92333
HORVU.MOREX.r3.1HG0091080	2.2	1.37	1.56	3.43	3.14	2.59	3.19	2.5	3.19	0.77	0.85	1.02	1.03	2.26	2.91	2.68	3.05	1.64	1.71	3.05333	2.96	0.88	2.06667	2.45667
HORVU.MOREX.r3.1HG0092420	2.16	3.85	2.28	3.25	3.17	3.69	2.89	2.54	2.59	1.44	2.12	1.68	2.4	2.62	2.1	2.89	2.9	2.89	2.76333	3.37	2.67333	1.74667	2.37333	2.89333
HORVU.MOREX.r3.2HG0097920	0.82	1.12	1.12	2.41	2.67	1.78	2.15	3.04	2.14	0.23	0.86	0.7	0.36	1.06	0.35	1.13	1.68	1.2	1.02	2.28667	2.44333	0.596667	0.59	1.33667
HORVU.MOREX.r3.2HG0099160	0.98	1.23	1.2	2.06	2.61	2.25	1.28	1.08	1.35	0.74	0.29	0.63	0.99	1	1.26	0.79	0.67	0.62	1.13667	2.30667	1.23667	0.553333	1.08333	0.693333
HORVU.MOREX.r3.2HG0100380	0.92	1.32	0.97	3.86	4.94	4.43	2.16	1.66	2.51	0.5	0.41	0.25	0.42	0.34	0.34	0.45	0.69	0.53	1.07	4.41	2.11	0.386667	0.366667	0.556667
HORVU.MOREX.r3.2HG0103920	1.7	0.96	1.58	3.81	2.71	3.61	18.09	17.07	16.67	3.55	3.46	3.31	4.47	5.74	5.93	2.11	1.65	1.17	1.41333	3.37667	17.2767	3.44	5.38	1.64333
HORVU.MOREX.r3.2HG0106870	11.25	12.62	11.74	47.33	44.62	43.28	29.41	29.76	30.51	12.99	11.86	12.04	23.71	22.39	23.74	29.65	28.39	29.38	11.87	45.0767	29.8933	12.2967	23.28	29.14
HORVU.MOREX.r3.2HG0109700	0.18	0.05	0.05	8.72	9.9	9.05	4.04	3.46	2.84	0.04	0.3	0	2.85	3.23	3.2	1.79	2.23	2.35	0.093333	9.22333	3.44667	0.113333	3.09333	2.12333
HORVU.MOREX.r3.2HG0110530	0.39	0.45	0.58	13.06	14.22	14.92	2.65	3.25	3.23	0.4	0.15	0.2	2.21	1.77	2.57	1.34	1.4	0.89	0.473333	14.0667	3.04333	0.25	2.18333	1.21
HORVU.MOREX.r3.2HG0111500	2.77	3.49	2.82	4.02	4.22	4.08	2.67	2.91	2.62	1.96	1.8	1.69	4.15	4.54	4.2	1.57	2.11	1.44	3.02667	4.10667	2.73333	1.81667	4.29667	1.70667
HORVU.MOREX.r3.2HG0113500	14.63	8.6	12	35.59	26.06	31.57	28.92	24.01	31.05	7.07	5.25	6.94	17.25	15.64	13.36	20.89	20.5	20.05	11.7433	31.0733	27.9933	6.42	15.4167	20.48
HORVU.MOREX.r3.2HG0114430	0.4	0.7	1.53	4.12	8.29	6.11	3.54	4.97	5.89	0.35	0.35	0.71	0.7	0.71	1.78	3.05	1.11	0.76	0.876667	6.17333	4.8	0.47	1.06333	1.64
HORVU.MOREX.r3.2HG0114450	2.77	3.43	3.21	22.63	21.17	22.84	12.88	13.66	13.01	4.42	3.46	3.73	9.59	9.21	7.42	15.1	15.39	17.01	3.13667	22.2133	13.1833	3.87	8.74	15.8333
HORVU.MOREX.r3.2HG0117530	3.97	4.19	4.7	13.56	13.43	13.11	7.22	6.31	6.99	0.97	1.4	0.99	5.72	4.68	4.76	4.52	5.04	6.3	4.28667	13.3667	6.84	1.12	5.05333	5.28667
HORVU.MOREX.r3.2HG0119760	0.67	0.79	0.54	4.65	4.26	4.79	2	2.41	2.64	0.7	1.06	1.15	1.63	1.5	2.62	3.44	2.12	2.15	0.666667	4.56667	2.35	0.97	1.91667	2.57
HORVU.MOREX.r3.2HG0120710	5.57	5.44	11.04	35.99	36.98	39.54	24.16	31.49	25.02	6.74	3.71	3.83	29.82	23.24	27.32	8.11	7.48	6.2	7.35	37.5033	26.89	4.76	26.7933	7.26333
HORVU.MOREX.r3.2HG0126410	0.97	0.73	1.18	1.76	2.08	2.21	2.74	1.57	2.11	1.05	1.44	1.33	2.46	2.95	2.87	0.69	1.39	1.05	0.96	2.01667	2.14	1.27333	2.76	1.04333
HORVU.MOREX.r3.2HG0127360	0.32	0.25	0.27	1.92	1.83	1.99	2.07	1.97	2.49	0.04	0	0.09	1.36	1.72	1.41	1.28	1.05	1.37	0.28	1.91333	2.17667	0.043333	1.49667	1.23333
HORVU.MOREX.r3.2HG0137810	0.37	0.57	0.18	2.58	1.74	2.57	1.5	2.83	2.25	0.5	1.15	0.5	2.46	1.68	1.18	0.88	1.21	1.76	0.373333	2.29667	2.19333	0.716667	1.77333	1.28333
HORVU.MOREX.r3.2HG0144990	2.37	1.56	2.57	4.27	4.82	4.54	4.07	3.41	4.36	1.86	1.85	1.91	2.15	3.45	2.88	3.9	4.34	3.65	2.16667	4.54333	3.94667	1.87333	2.82667	3.96333
HORVU.MOREX.r3.2HG0154530	6.47	5.52	6.88	15.51	14.38	11.2	9.4	9.29	12.62	6.13	5.54	6	10.04	10.8	11.26	8.82	6.4	10.85	6.29	13.6967	10.4367	5.89	10.7	8.69
HORVU.MOREX.r3.2HG0173190	1.68	1.21	1.36	1.38	1.85	1.49	1	0.82	0.73	0.28	0.39	0.55	0.8	0.7	0.82	1.41	1.85	1.56	1.41667	1.57333	0.85	0.406667	0.773333	1.60667
HORVU.MOREX.r3.2HG0174350	6.05	6.43	5.02	8.05	5.91	7.27	4.72	4.11	5.28	2.42	2.66	3.07	6.15	5.32	4.15	6.66	7.22	5.05	5.83333	7.07667	4.70333	2.71667	5.20667	6.31
HORVU.MOREX.r3.2HG0176250	0.48	0.61	0.49	6.39	6.09	6.18	4.65	3.62	4.3	0.19	0.24	0.15	6.76	6.55	6.42	4.38	4.26	4.22	0.526667	6.22	4.19	0.193333	6.57667	4.28667
HORVU.MOREX.r3.2HG0176940	1.35	1.49	1.66	7.99	7.5	7.59	5.23	4.38	4.85	1.16	1.45	1.33	1.6	2.53	2.35	6.75	6.47	6.48	1.5	7.69333	4.82	1.31333	2.16	6.56667
HORVU.MOREX.r3.2HG0181160	7.17	6.87	6.4	52.08	54.56	49.6	62.76	63.81	61.13	0.62	0.16	0.15	10.08	10.47	12.03	22.44	21.51	21.79	6.81333	52.08	62.5667	0.31	10.86	21.9133
HORVU.MOREX.r3.2HG0184450	1.59	2.38	1.89	3.09	3.74	3.61	2.67	2.74	2.31	2.14	1.54	1.47	2.3	2.24	1.87	3.21	2.74	2.65	1.95333	3.48	2.57333	1.71667	2.13667	2.86667
HORVU.MOREX.r3.2HG0185980	2.79	2.53	1.48	15.08	18.06	16.78	6.38	5.56	5.32	1.66	1.1	1.67	8.52	8.68	8.41	4.18	6.94	4.75	2.26667	16.64	5.75333	1.47667	8.53667	5.29
HORVU.MOREX.r3.2HG0189750	0.84	0.8	0.68	2.68	2.53	1.89	3.02	2.96	3.28	1.55	2.03	1.77	2.17	1.86	1.92	1.34	0.98	1.34	0.773333	2.36667	3.08667	1.78333	1.98333	1.22
HORVU.MOREX.r3.2HG0197340	1.19	0.66	0.83	1.14	1.12	1.04	4.39	4.09	3.9	0.29	0.38	0.58	1.27	0.39	1.5	0.94	0.91	0.52	0.893333	1.1	4.12667	0.416667	1.05333	0.79
HORVU.MOREX.r3.2HG0198320	0.6	0.85	0.94	3.03	2.61	2.44	7.74	6.31	6.97	0.81	0.8	0.34	0.54	0.62	0.63	0.73	1.55	1.65	0.796667	2.69333	7.00667	0.65	0.596667	1.31
HORVU.MOREX.r3.2HG0198920	1.79	1.63	1.44	1.95	1.59	2.17	1.34	1.3	1.21	0.93	0.7	0.84	0.98	0.74	0.94	1.52	1.56	1.53	1.62	1.90333	1.28333	0.823333	0.886667	1.53667
HORVU.MOREX.r3.2HG0203620	5.16	3.93	4.59	13.39	15.34	12.11	10.67	10.4	11.54	2.01	2.03	2.17	7.39	7.28	7.37	12.55	10.63	13.55	4.56	13.6133	10.87	2.07	7.34667	12.2433
HORVU.MOREX.r3.2HG0209020	42.61	38.17	41	256.54	246.86	242.64	184.7	165.22	181.19	8.37	7.03	7.92	141.66	133.24	140.58	154.73	152.89	151.74	40.5933	248.68	177.037	7.77333	138.493	153.12
HORVU.MOREX.r3.2HG0209330	3.15	3.54	2.99	6.17	6.06	6.68	8.77	8.95	8.78	2.63	3.09	2.66	4.11	3.52	3.6	2.82	3.09	2.56	3.22667	6.30333	8.83333	2.79333	3.74333	2.82333
HORVU.MOREX.r3.2HG0212610	0.37	0.44	0.48	6.14	4.81	5.43	2.76	2.78	2.59	0.21	0.2	0.15	1.16	1.28	0.96	1.03	1.5	1.03	0.43	5.46	2.71	0.186667	1.13333	1.18667
HORVU.MOREX.r3.2HG0212650	2.22	1.57	1.4	5.08	4.94	5.54	3.02	2.87	2.4	1.23	1.08	1.06	1.98	2.4	1.87	1.45	1.15	1.31	1.73	5.18667	2.76333	1.12333	2.08333	1.30333
HORVU.MOREX.r3.2HG0213040	14.11	12.75	16.49	11.99	9.41	9.4	7.11	5.36	7.08	0.66	1.91	1.7	13.71	12.64	14.19	10.1	10.24	11.05	14.45	10.2667	6.51667	1.42333	13.5133	10.4633
HORVU.MOREX.r3.2HG0213430	0.69	1.29	1.65	3.21	2.58	2.6	2.28	3.31	2.22	1.75	1.53	1.33	1.34	1.25	1.16	1	1.29	2.4	1.21	2.79667	2.60333	1.53667	1.25	1.56333
HORVU.MOREX.r3.3HG0224530	10.35	10.04	11.21	27.8	26.9	28.9	22.09	20.78	21.85	11.67	9.95	10.93	17.33	17.11	16.54	22.13	23.63	25.23	10.5333	27.8667	21.5733	10.85	16.9933	23.6633
HORVU.MOREX.r3.3HG0227850	0.2	0.08	0.04	3.13	2.87	2.72	4.37	3.86	3.58	0	0	0	2.69	2.96	2.2	1.5	1.34	1.35	0.106667	2.90667	3.93667	0	2.61667	1.39667
HORVU.MOREX.r3.3HG0228520	0.56	0.57	0.3	2.41	2.57	3.31	2.48	2.61	2.78	0.9	0.73	0.75	4.37	3.87	4.07	0.67	1.03	0.92	0.476667	2.76333	2.62333	0.793333	4.10333	0.873333
HORVU.MOREX.r3.3HG0231360	35.45	31.15	37.68	175.56	168.9	168.97	146.03	156.84	155.73	29.79	27.02	24.79	83.76	86.61	78.15	89.41	89.26	86.78	34.76	171.143	152.867	27.2	82.84	88.4833
HORVU.MOREX.r3.3HG0231380	23.03	21.79	21.34	33.84	30.58	34.22	26.76	25.79	26.76	9.75	12.65	10.92	21.99	21.08	21.75	33.66	33.2	31.52	22.0533	32.88	26.4367	11.1067	21.6067	32.7933
HORVU.MOREX.r3.3HG0234710	2.18	2.51	3.17	4.23	4.19	5.27	4	3.58	3.44	3.09	2.47	2.66	2.21	2.23	2.63	3.14	3.66	3.08	2.62	4.56333	3.67333	2.74	2.35667	3.29333
HORVU.MOREX.r3.3HG0240970	5.74	5.01	4.93	9.84	10.86	9.54	5.42	5.65	5.06	2.24	4.12	1.69	13.33	14.94	15.45	5.49	4.34	5.14	5.22667	10.08	5.37667	2.68333	14.5733	4.99
HORVU.MOREX.r3.3HG0247200	0.6	0.99	1.73	2.75	1.56	2.74	0.65	0.98	0.95	0.76	0.75	0.65	0.54	0.88	1.56	1.05	2.38	2.99	1.10667	2.35	0.86	0.72	0.993333	2.14
HORVU.MOREX.r3.3HG0250020	0	0.09	0.17	12.32	11.27	12.99	11.6	13.06	11.29	0.32	0.23	0.31	2.99	2.47	4.19	6.41	9.03	8.17	0.086667	12.1933	11.9833	0.286667	3.21667	7.87
HORVU.MOREX.r3.3HG0274260	56.73	58.33	55.82	112.28	113.12	110.7	79.79	77.04	75.91	29.73	28.54	29.27	47.89	49	48.41	69.82	70.05	69.31	56.96	112.033	77.58	29.18	48.4333	69.7267
HORVU.MOREX.r3.3HG0275060	3.08	2.45	3.48	7.74	7.07	6.86	5.1	6.41	5.18	1.79	2.48	2.57	7.65	7.66	8.04	3.73	4.73	4.01	3.00333	7.22333	5.56333	2.28	7.78333	4.15667
HORVU.MOREX.r3.3HG0279030	2.08	2.06	2.13	1.9	1.71	1.68	1.9	1.83	1.84	0.95	1.29	1.15	2.25	2.6	2.3	1.58	1.01	1.26	2.09	1.76333	1.85667	1.13	2.38333	1.28333
HORVU.MOREX.r3.3HG0279530	7.66	8.22	7.49	11.33	10.99	11.06	11.64	11.35	10.89	4.81	4.63	4.39	8.93	9.57	8.22	5.61	4.28	5.29	7.79	11.1267	11.2933	4.61	8.90667	5.06
HORVU.MOREX.r3.3HG0286170	0.86	1.15	0.66	2.95	3.38	2.95	2.58	1.79	2.29	0.93	0.39	0.54	2.97	1.81	3.52	2.68	2.35	1.89	0.89	3.09333	2.22	0.62	2.76667	2.30667
HORVU.MOREX.r3.3HG0286520	5.71	6.75	6.33	27.74	29.71	29.54	35.85	32.81	35.48	1.74	1.58	1.9	13.4	13.01	12.48	10.07	11.15	10.75	6.26333	28.9967	34.7133	1.74	12.9633	10.6567
HORVU.MOREX.r3.3HG0287000	1.73	1.38	1.76	3.95	3.43	3.48	2.29	2.27	2.44	2.24	2.61	2.58	1.85	1.79	2.01	2.02	2.55	2.63	1.62333	3.62	2.33333	2.47667	1.88333	2.4
HORVU.MOREX.r3.3HG0291400	1.36	1.17	1.67	9.73	8.52	9.19	9.78	9.94	10.3	0.89	0.64	0.61	11.2	10.3	10.96	7.67	7.67	7.55	1.4	9.14667	10.0067	0.713333	10.82	7.63
HORVU.MOREX.r3.3HG0294660	9.99	9.57	8.24	11.22	9.96	12.3	12.9	12.52	13.04	5.57	3.9	4.36	12.62	12.89	12.14	10.25	9.61	8.02	9.26667	11.16	12.82	4.61	12.55	9.29333
HORVU.MOREX.r3.3HG0296450	17.3	17.64	16.4	44.59	41.62	42.75	32.69	34.21	35.98	10.91	10.86	10.88	35.75	33.61	34.6	27.17	26.57	27.35	17.1133	42.9867	34.2933	10.8833	34.6533	27.03
HORVU.MOREX.r3.3HG0297880	2.11	2.75	0.92	10.56	14.31	10.67	9.16	5.88	9.19	1.2	0.85	1.03	11.18	11.86	8.26	8.54	8.81	10.09	1.92667	11.8467	8.07667	1.02667	10.4333	9.14667
HORVU.MOREX.r3.3HG0300210	4.71	4.63	3.74	6.05	8.64	7.08	6.88	5.76	8.21	3.65	3.4	2.54	10.81	9.72	10.76	4.62	4.54	3.56	4.36	7.25667	6.95	3.19667	10.43	4.24
HORVU.MOREX.r3.3HG0301820	1.9	1.56	1.31	4.33	3.77	3.53	6.11	6.73	5.64	3.15	2.44	3.74	2.13	1.74	1.41	3.02	3.36	3.4	1.59	3.87667	6.16	3.11	1.76	3.26
HORVU.MOREX.r3.3HG0303220	0.95	0	0.04	2.86	4.97	3.94	3.15	3.21	2.63	0.52	0.11	0.72	2.21	0.95	0.42	1.89	1.35	1.81	0.33	3.92333	2.99667	0.45	1.19333	1.68333
HORVU.MOREX.r3.3HG0305520	1.03	0.59	0.33	3.76	4.33	3.86	3.25	3.3	2.93	0.88	0.92	0.97	1.81	1.56	1.64	2.16	1.5	2.61	0.65	3.98333	3.16	0.923333	1.67	2.09
HORVU.MOREX.r3.3HG0306430	0.7	0.94	0.47	5.72	5	5.05	3.29	3.36	2.85	0.51	0.31	0.5	2.79	3.52	3.38	3.67	4.02	3	0.703333	5.25667	3.16667	0.44	3.23	3.56333
HORVU.MOREX.r3.3HG0307400	14.07	14.77	16.91	25.09	23.75	23.34	25.3	25.47	25.86	11.01	9.78	9.8	22.18	21.61	21.28	19.05	19.66	18.04	15.25	24.06	25.5433	10.1967	21.69	18.9167
HORVU.MOREX.r3.3HG0309960	3.67	3.29	3.24	17.74	22.94	20.02	11.02	10.6	12.06	3.51	3.73	5.02	7.01	8.53	6.96	8.83	9.52	10.74	3.4	20.2333	11.2267	4.08667	7.5	9.69667
HORVU.MOREX.r3.3HG0310640	8.48	10.82	8.64	29.51	28.24	28.53	14.03	16.7	15.14	8.01	9.37	8.64	9.65	8.24	7.82	9.81	7.96	8.15	9.31333	28.76	15.29	8.67333	8.57	8.64
HORVU.MOREX.r3.3HG0312760	6.06	5.63	4.5	38.49	39.7	40.12	9.37	9.12	9.68	1.79	1.15	1.72	5.61	5.38	4.94	3.76	3.52	3.77	5.39667	39.4367	9.39	1.55333	5.31	3.68333
HORVU.MOREX.r3.3HG0313520	3.79	3.37	3.1	4.13	5.45	4.71	6.24	6.66	4.96	0.68	0.67	0.58	3.05	2.5	2.58	4.28	4	4.41	3.42	4.76333	5.95333	0.643333	2.71	4.23
HORVU.MOREX.r3.3HG0313890	1.79	1.41	1.39	1.87	2.03	1.99	1.68	3.66	2.61	1.24	1.41	1.72	1.12	1.82	1.15	1.93	2.07	1.83	1.53	1.96333	2.65	1.45667	1.36333	1.94333
HORVU.MOREX.r3.3HG0320240	1.85	1.43	1.51	11.21	10.89	9.86	9.5	8.25	9.84	1.15	0.87	1	4.98	5.85	6.2	7.3	7.71	8.1	1.59667	10.6533	9.19667	1.00667	5.67667	7.70333
HORVU.MOREX.r3.3HG0320830	24.93	27.39	17.7	67.42	76.32	74.55	45.57	48.72	52.21	8.32	4.6	7.59	58.45	58.79	48.67	23.97	30.16	38.51	23.34	72.7633	48.8333	6.83667	55.3033	30.88
HORVU.MOREX.r3.3HG0322070	4.01	3.96	4.07	6.71	9.69	8.49	10.58	7.35	11.65	0.6	0.2	0.43	5.9	5.07	5.9	3.52	5.09	2.72	4.01333	8.29667	9.86	0.41	5.62333	3.77667
HORVU.MOREX.r3.3HG0322130	2.27	1.42	1.69	2.87	2.18	2.42	3.3	2.16	2.66	0	0	0.23	2.39	1.95	1.63	0.37	0.59	0.48	1.79333	2.49	2.70667	0.076667	1.99	0.48
HORVU.MOREX.r3.4HG0332240	0.92	1.01	0.88	3.08	2.76	2.34	0.98	1.14	0.72	0.68	0.58	0.49	0.71	0.68	0.66	0.92	1.09	0.94	0.936667	2.72667	0.946667	0.583333	0.683333	0.983333
HORVU.MOREX.r3.4HG0334550	0.72	1.54	0.25	3.07	4.92	2.08	1.87	0.4	3.77	0.12	0.47	0.36	1.16	0.59	2.25	1.45	2.5	2.95	0.836667	3.35667	2.01333	0.316667	1.33333	2.3
HORVU.MOREX.r3.4HG0336890	2.01	1.06	1.47	5.37	4.28	5.31	4.61	4.32	6.23	2.5	1.9	2	3.47	4.33	2.68	3.19	2.14	1.34	1.51333	4.98667	5.05333	2.13333	3.49333	2.22333
HORVU.MOREX.r3.4HG0340550	5.85	5.39	6.28	14.04	13.07	12.11	9.13	8.6	8.47	5.21	6.57	4.6	7.62	7.26	7.36	8.33	9.22	8.84	5.84	13.0733	8.73333	5.46	7.41333	8.79667
HORVU.MOREX.r3.4HG0341450	0	0.13	0.06	7.39	6.99	8.53	5.79	8.04	7.63	0	0.17	0.12	1.18	1.23	1.47	0.39	1.13	0.51	0.063333	7.63667	7.15333	0.096667	1.29333	0.676667
HORVU.MOREX.r3.4HG0342040	3.95	4.1	4.3	12.04	12.19	11.01	6.29	5.33	5.65	0.19	0.28	0.37	3.28	2.69	3.52	2.15	1.77	1.29	4.11667	11.7467	5.75667	0.28	3.16333	1.73667
HORVU.MOREX.r3.4HG0345470	0.54	0.2	0.28	7.91	9.4	6.58	11.78	9.34	9.32	0.32	0.09	0.51	2.29	2.05	2.42	3.18	1.76	3.68	0.34	7.96333	10.1467	0.306667	2.25333	2.87333
HORVU.MOREX.r3.4HG0349450	11.76	10.97	9.24	36.83	39.08	34.46	12.88	15.54	14.33	2.8	3.45	3.46	9.68	8.79	9.2	5.59	8.05	6.28	10.6567	36.79	14.25	3.23667	9.22333	6.64
HORVU.MOREX.r3.4HG0351890	7.72	8.71	7.25	31.09	28.76	30.66	13.1	14.39	13.95	7.9	7.18	6.81	10.05	9.22	10.22	10.54	12.06	11.91	7.89333	30.17	13.8133	7.29667	9.83	11.5033
HORVU.MOREX.r3.4HG0363600	0.61	0.57	0.65	2.19	1.92	2.29	2.02	2.42	2.54	0.7	0.73	0.71	1.45	1.08	1.31	1.13	1.44	1.31	0.61	2.13333	2.32667	0.713333	1.28	1.29333
HORVU.MOREX.r3.4HG0388250	0.14	0.11	0.14	3.28	3.94	3.21	5.49	5.25	4.82	0.04	0	0	0.46	0.83	0.67	2.7	2.32	2.97	0.13	3.47667	5.18667	0.013333	0.653333	2.66333
HORVU.MOREX.r3.4HG0391600	2.99	3.28	2.91	9.12	7.97	7.86	5.33	4.17	5.6	1.58	1.11	1.52	3.51	3.72	4.4	6.05	5.89	5.69	3.06	8.31667	5.03333	1.40333	3.87667	5.87667
HORVU.MOREX.r3.4HG0392820	2.34	1.76	2.12	6.92	8.3	7.05	2.83	2.79	3.03	1.28	1.34	1.68	2.84	2.78	2.56	5.71	5.45	6.11	2.07333	7.42333	2.88333	1.43333	2.72667	5.75667
HORVU.MOREX.r3.4HG0393610	0.28	0.4	0.22	3.34	3.25	2.97	1.3	0.93	1.79	0.5	0.21	0.57	0.64	0.64	0.49	2.2	2.46	1.71	0.3	3.18667	1.34	0.426667	0.59	2.12333
HORVU.MOREX.r3.4HG0394680	3.12	5.36	4.48	8.07	8.56	7.46	13.02	10.55	12.89	3.98	3.77	5.05	8.38	7.04	6.97	4.99	6.09	5.28	4.32	8.03	12.1533	4.26667	7.46333	5.45333
HORVU.MOREX.r3.4HG0396570	1.57	0.95	1.13	24.03	20.74	20.6	28.42	30.75	28.36	0.09	0.14	0	14.49	14.99	14.58	12.44	12.81	13.09	1.21667	21.79	29.1767	0.076667	14.6867	12.78
HORVU.MOREX.r3.4HG0398860	0.06	0	0.09	8	7.72	7.86	3.05	2.58	3.37	0.08	0.03	0.14	1.16	1.22	1.07	1.44	1.31	1.18	0.05	7.86	3	0.083333	1.15	1.31
HORVU.MOREX.r3.4HG0399840	0.65	0.76	1.23	4.38	4.54	4.49	6.17	7.01	5.15	0.93	1.55	1.04	4.61	5.07	4.08	2.36	3.47	2.28	0.88	4.47	6.11	1.17333	4.58667	2.70333
HORVU.MOREX.r3.4HG0403400	1.6	1.6	1.29	2.67	2.09	2.49	2.42	3.04	3.12	1.64	2.26	2.14	1.97	1.95	2.25	2.32	2.18	2.1	1.49667	2.41667	2.86	2.01333	2.05667	2.2
HORVU.MOREX.r3.4HG0411370	2.17	2.11	3.13	3.3	3.79	3.01	3.16	2.07	3.74	0	1.05	0.61	3.03	2.28	3.08	2.54	1.42	2.05	2.47	3.36667	2.99	0.553333	2.79667	2.00333
HORVU.MOREX.r3.4HG0412910	10.29	8.55	11.38	24.64	25.29	22.77	1.93	2.28	2.37	2.51	2.52	2.46	9.37	9.67	8.33	13.42	15.13	13.19	10.0733	24.2333	2.19333	2.49667	9.12333	13.9133
HORVU.MOREX.r3.4HG0413740	1.22	1.39	1.57	1.97	1.84	1.69	1.9	2.24	2.78	0.8	0.29	0.96	1.49	1.45	1.26	1.41	1.8	1.96	1.39333	1.83333	2.30667	0.683333	1.4	1.72333
HORVU.MOREX.r3.4HG0415300	5.92	4.86	6.36	8.72	8.77	9.54	6.91	7.34	7.17	5.39	4.58	4.77	4.4	5.13	5.42	5.32	7.12	6.88	5.71333	9.01	7.14	4.91333	4.98333	6.44
HORVU.MOREX.r3.4HG0417310	1.46	2.15	1.49	19.44	19.2	16.75	15.29	14.78	15.83	2.51	2.48	2.49	10.92	8.66	11.04	11.45	10.4	10.88	1.7	18.4633	15.3	2.49333	10.2067	10.91
HORVU.MOREX.r3.5HG0423410	650.97	111.03	32.9	111.68	111.61	112.14	108.17	117.92	112.95	30.64	32.81	30	109.13	107.67	101.25	59.76	60.34	58.47	264.967	111.81	113.013	31.15	106.017	59.5233
HORVU.MOREX.r3.5HG0423810	11.59	12.56	12.84	102.64	94.64	93.96	95.39	95.28	100.86	9.43	9.62	9.42	67.11	62.16	65.33	72.91	70.39	73.45	12.33	97.08	97.1767	9.49	64.8667	72.25
HORVU.MOREX.r3.5HG0425990	7.37	7.45	7.89	13.12	14.55	13.56	10.26	10.27	10.88	6.1	5.78	6.01	8.45	8.76	7.81	5.48	6.52	5.08	7.57	13.7433	10.47	5.96333	8.34	5.69333
HORVU.MOREX.r3.5HG0433130	1.93	1.16	1.09	2.97	3.23	3.17	3.88	2.35	2.58	0.71	1.01	0.71	3.17	1.96	1.88	1.98	1.91	1.73	1.39333	3.12333	2.93667	0.81	2.33667	1.87333
HORVU.MOREX.r3.5HG0436000	172.13	31.84	11.72	41.04	39.49	42.05	49.85	57.59	54.89	10.93	10.15	10.44	50.65	44.96	43.75	39.73	39.48	38.83	71.8967	40.86	54.11	10.5067	46.4533	39.3467
HORVU.MOREX.r3.5HG0436070	10.21	1.67	0.89	1.42	1.97	1.71	3.08	1.66	2.57	0.41	1.24	0.37	2.84	1.81	1.68	2.45	1.26	2.53	4.25667	1.7	2.43667	0.673333	2.11	2.08
HORVU.MOREX.r3.5HG0436090	20.73	3.58	1.72	10.22	7.11	9.49	11.21	8.96	14.66	1.61	2.03	2.66	12.21	8.14	8.46	8.14	8.56	6.66	8.67667	8.94	11.61	2.1	9.60333	7.78667
HORVU.MOREX.r3.5HG0437580	0	0.65	0	2.73	3.1	4.79	3.93	3.39	3.16	0	0	0.57	3.86	3.4	1.68	4.23	1.76	0.61	0.216667	3.54	3.49333	0.19	2.98	2.2
HORVU.MOREX.r3.5HG0440870	11.01	9.83	10.28	24.54	25.47	21.75	18.12	19.02	17.36	10.03	9.5	9.65	13.99	11.57	11.74	16.07	16.76	17.65	10.3733	23.92	18.1667	9.72667	12.4333	16.8267
HORVU.MOREX.r3.5HG0442020	0.37	0	0.18	3.13	1.83	3.29	3.64	3.39	2.74	0.16	0.24	0.33	1.57	1.75	2.2	1.86	2.92	2.53	0.183333	2.75	3.25667	0.243333	1.84	2.43667
HORVU.MOREX.r3.5HG0448780	2.75	3.89	2.83	10.33	11.43	12.65	10.58	5.82	3.92	3.24	3.24	4.36	2.58	3.87	5.6	6.61	4.43	3.11	3.15667	11.47	6.77333	3.61333	4.01667	4.71667
HORVU.MOREX.r3.5HG0460120	2.11	3.67	3.39	15.45	14.54	12.69	10.94	9.72	9.25	2.71	3.04	3.54	12.47	14.2	13.6	7.71	6.7	9.26	3.05667	14.2267	9.97	3.09667	13.4233	7.89
HORVU.MOREX.r3.5HG0467660	7.35	5.2	6.55	6.97	8.03	6.42	5.22	5.84	5.39	3.48	3.98	4.05	5.18	5.46	5.39	7.24	7.11	7.79	6.36667	7.14	5.48333	3.83667	5.34333	7.38
HORVU.MOREX.r3.5HG0469140	1.57	1.92	1.8	15.4	15.9	15.66	14.71	14.89	15.56	1.12	1.11	1.04	12.62	12.1	13.08	5.84	6.73	6.86	1.76333	15.6533	15.0533	1.09	12.6	6.47667
HORVU.MOREX.r3.5HG0469700	1.21	1.48	1.96	3.22	3.23	3.09	2.12	2.66	2.72	1.33	0.84	0.98	3.02	3.07	2.25	3.08	2.73	2.48	1.55	3.18	2.5	1.05	2.78	2.76333
HORVU.MOREX.r3.5HG0474120	0.95	0.93	1.05	1.46	1.57	1.29	1.59	1.2	1.56	0.17	0.17	0.21	3.01	1.78	1.67	1.34	1.07	0.81	0.976667	1.44	1.45	0.183333	2.15333	1.07333
HORVU.MOREX.r3.5HG0477070	11.69	12.31	12.45	19.82	18.32	17.91	15.14	14.21	13.11	6.37	5.72	5.35	15.08	16.02	15.52	11.56	11.92	12.06	12.15	18.6833	14.1533	5.81333	15.54	11.8467
HORVU.MOREX.r3.5HG0478700	3.07	2.94	3.78	3.2	3.44	3.33	4.5	3.67	4.36	0.9	1.2	1.36	2.75	1.88	2.37	3.13	3.48	3.29	3.26333	3.32333	4.17667	1.15333	2.33333	3.3
HORVU.MOREX.r3.5HG0483750	0	1.49	3.14	2.09	5.21	2.06	4.65	8.19	0.26	0	0	2.51	4.75	3.24	5.63	0.53	0.53	0	1.54333	3.12	4.36667	0.836667	4.54	0.353333
HORVU.MOREX.r3.5HG0487880	1.36	2.73	1.16	2.85	2.82	3.19	3.41	4.02	3.68	0.31	0.13	0.56	1.23	1.45	0.97	2.69	2.59	2.44	1.75	2.95333	3.70333	0.333333	1.21667	2.57333
HORVU.MOREX.r3.5HG0489060	1.39	1.17	1.49	3	3.05	2.54	1.77	1.84	2.06	0.92	0.76	0.77	1.92	1.34	1.13	1.66	2.1	1.82	1.35	2.86333	1.89	0.816667	1.46333	1.86
HORVU.MOREX.r3.5HG0504260	0.25	0.29	0.16	4.54	4.47	4.74	3.74	4.35	3.9	0.15	0.17	0.33	3.27	2.46	2.41	3.9	4.81	4.58	0.233333	4.58333	3.99667	0.216667	2.71333	4.43
HORVU.MOREX.r3.5HG0509280	3.2	3.65	2.97	3.79	2.93	3.5	6.03	6.1	5.51	0.89	0.66	0.86	2.69	3.02	3.19	2.22	2.16	2.21	3.27333	3.40667	5.88	0.803333	2.96667	2.19667
HORVU.MOREX.r3.5HG0510640	1.52	2.39	1.76	3.57	3.46	3.21	2.34	3.04	2.66	1.42	1.66	1.61	1.75	1.63	1.82	2.47	2.82	2.52	1.89	3.41333	2.68	1.56333	1.73333	2.60333
HORVU.MOREX.r3.5HG0511110	7.57	6.06	7.45	7.77	8.14	7.71	6.53	7.05	6.41	4.61	4.18	4.51	5.57	4.76	4.61	7	8.63	7.57	7.02667	7.87333	6.66333	4.43333	4.98	7.73333
HORVU.MOREX.r3.5HG0511790	1.88	2.41	2.13	3.55	2.98	3.41	3.04	3.12	2.72	1.85	1.9	1.07	2.24	2.14	2.77	2.15	1.88	2.47	2.14	3.31333	2.96	1.60667	2.38333	2.16667
HORVU.MOREX.r3.5HG0512630	7.95	6.71	6.61	17.73	12.79	16.33	12.71	11.81	15.41	2.34	1.79	0.74	8.99	9.37	10.18	10.06	9.17	9.34	7.09	15.6167	13.31	1.62333	9.51333	9.52333
HORVU.MOREX.r3.5HG0512640	1.39	2.46	3.04	4.19	5.1	2.86	4.38	4.11	5.41	0.31	0.73	0.72	5.04	2.06	3.01	3.53	1.97	2.12	2.29667	4.05	4.63333	0.586667	3.37	2.54
HORVU.MOREX.r3.5HG0513190	2.79	2.7	3.04	7.25	7.46	8.95	4.75	4.05	6.62	2.09	2.14	1.87	6.86	7.06	6.8	5.03	3.78	4.05	2.84333	7.88667	5.14	2.03333	6.90667	4.28667
HORVU.MOREX.r3.5HG0524850	32.72	31.48	33.39	5484.6	5544.47	5380.02	5110.81	5191.2	5121.54	1.25	1.17	1.19	1470.73	1380.83	1392.62	1235.35	1272.81	1266	32.53	5469.7	5141.18	1.20333	1414.73	1258.05
HORVU.MOREX.r3.5HG0525180	3.57	2.97	2.69	2.95	3.59	3.32	3.16	2.61	3.74	2.11	2.46	2.32	3.74	4.22	3.6	1.88	2.05	1.93	3.07667	3.28667	3.17	2.29667	3.85333	1.95333
HORVU.MOREX.r3.5HG0525340	10.71	10.11	9.48	19.02	17.67	17.71	13.57	12.45	11.84	8.43	8.66	8.79	8.95	8.74	8.52	14.32	13.6	13.44	10.1	18.1333	12.62	8.62667	8.73667	13.7867
HORVU.MOREX.r3.5HG0526050	8.26	7.77	7.19	11.88	12.43	12.62	11.71	13.15	12.11	1.06	1.13	0.83	8.99	7.23	8.96	4.74	3.72	3.61	7.74	12.31	12.3233	1.00667	8.39333	4.02333
HORVU.MOREX.r3.5HG0528020	8.79	10.48	11.13	22.59	20.59	20.3	12.16	14.22	10.72	7.88	7.81	9.87	14.52	13.32	13.74	8.85	9.32	10	10.1333	21.16	12.3667	8.52	13.86	9.39
HORVU.MOREX.r3.5HG0531720	0.9	1.04	0.97	2.44	2.89	2.79	1.22	1.07	1.6	1.25	1.05	0.73	1.19	0.75	0.7	1.09	1	0.9	0.97	2.70667	1.29667	1.01	0.88	0.996667
HORVU.MOREX.r3.5HG0534280	0	0.21	0.07	2.53	2.5	3.25	2.17	2.48	2.79	0.31	0.24	0.67	0.43	0.75	0.83	1.2	0.64	1.57	0.093333	2.76	2.48	0.406667	0.67	1.13667
HORVU.MOREX.r3.5HG0536790	0	0.1	0.28	32.45	31.95	27.1	39.59	37.38	37.76	0.87	0.52	0.09	0.53	0.89	0.72	0.28	0.18	0.37	0.126667	30.5	38.2433	0.493333	0.713333	0.276667
HORVU.MOREX.r3.5HG0537620	16.07	16.36	16.27	16.13	15.51	15.05	9.54	12.81	11.52	6.08	6.77	6.67	10.48	10.34	11.86	15.06	12.67	13.47	16.2333	15.5633	11.29	6.50667	10.8933	13.7333
HORVU.MOREX.r3.6HG0538470	0.1	0.51	0.12	25.01	22.44	20.55	21.79	20.78	21.92	0	0	0.14	8.4	8.29	8.19	13	12.07	13.7	0.243333	22.6667	21.4967	0.046667	8.29333	12.9233
HORVU.MOREX.r3.6HG0544470	0.88	0.89	1.4	2.99	2.99	3.46	2.28	2.23	2.2	0.48	0.87	0.57	0.74	0.7	0.85	1.2	0.94	1.07	1.05667	3.14667	2.23667	0.64	0.763333	1.07
HORVU.MOREX.r3.6HG0555230	0.77	0.85	0.51	1.08	1.28	1.34	2.18	1.97	2.13	1.17	0.84	1.16	1.44	0.86	0.55	1.03	1.44	1.23	0.71	1.23333	2.09333	1.05667	0.95	1.23333
HORVU.MOREX.r3.6HG0558970	5.85	7.22	5.45	12.82	14.2	13.12	5.77	6.47	6.54	4.17	3.91	4.16	3.33	2.65	2.89	8.11	8.4	7.26	6.17333	13.38	6.26	4.08	2.95667	7.92333
HORVU.MOREX.r3.6HG0562080	15.2	3.3	0.74	2.66	3.28	2.6	2.88	3.62	4.38	0.62	0.7	0.9	3.84	4.33	3.41	2.74	3.43	3.16	6.41333	2.84667	3.62667	0.74	3.86	3.11
HORVU.MOREX.r3.6HG0562710	26.28	5.11	1.47	4.25	6.91	6.64	7.05	9.29	8.02	1.78	0.95	1.23	6.1	6.68	6.28	4.88	7.18	5.95	10.9533	5.93333	8.12	1.32	6.35333	6.00333
HORVU.MOREX.r3.6HG0562930	5.49	1.7	0.19	1.29	2.13	0.94	1.58	1.95	1.71	0.27	0.37	0.2	2.03	2.47	1.39	1.21	1.1	0.91	2.46	1.45333	1.74667	0.28	1.96333	1.07333
HORVU.MOREX.r3.6HG0563940	6.49	6.28	6.62	12.71	11.27	10.93	7.66	7.57	7.23	2.62	2.66	2.61	5.91	6.81	6.19	7.88	7.96	9.36	6.46333	11.6367	7.48667	2.63	6.30333	8.4
HORVU.MOREX.r3.6HG0568860	6.76	7.18	6.29	21.18	18.95	18.53	21.29	21.46	20.46	5.18	5.4	5.16	8.42	8.47	7.89	14.46	13.92	13.26	6.74333	19.5533	21.07	5.24667	8.26	13.88
HORVU.MOREX.r3.6HG0574290	0.41	1.26	0.87	9.05	11.25	8.12	4.89	5.25	4.41	0.22	0.22	0.15	5.12	6.21	6.9	3.66	3.23	2.81	0.846667	9.47333	4.85	0.196667	6.07667	3.23333
HORVU.MOREX.r3.6HG0597860	4.74	4.07	4.4	39.38	35.73	34.41	20.26	21.97	21.46	3.26	4.51	5.21	9.38	10.6	9.86	11.29	11.08	10.75	4.40333	36.5067	21.23	4.32667	9.94667	11.04
HORVU.MOREX.r3.6HG0598470	1.93	2.1	1.91	8.45	8.59	7.89	4.27	5.22	5.68	1.26	2.08	1.51	3.44	3.62	4	3.62	3.89	4.16	1.98	8.31	5.05667	1.61667	3.68667	3.89
HORVU.MOREX.r3.6HG0601180	0.17	0.27	0.5	4.24	6.52	4.92	1.4	0.93	1.83	0.54	0.15	0.85	0.39	0.24	0.56	0.75	0.73	0.58	0.313333	5.22667	1.38667	0.513333	0.396667	0.686667
HORVU.MOREX.r3.6HG0604390	2.68	2.74	2.14	3.36	2.01	2.97	2.01	2.09	1.65	1.04	0.4	0.72	1.69	1.79	0.99	2.25	3.1	3.99	2.52	2.78	1.91667	0.72	1.49	3.11333
HORVU.MOREX.r3.6HG0605740	0	0.66	0.73	1.45	4.93	1.15	3.17	2.89	1.9	0.7	0	0	2.58	2.03	2.38	1.24	0	0.9	0.463333	2.51	2.65333	0.233333	2.33	0.713333
HORVU.MOREX.r3.6HG0607590	8.23	8.56	9.3	13.32	12.4	11.96	15.49	14.02	15.14	5.24	5.59	5.71	10.29	10.08	10.48	12.24	12.62	12.66	8.69667	12.56	14.8833	5.51333	10.2833	12.5067
HORVU.MOREX.r3.6HG0608490	0.74	1.01	0.81	2.55	2.48	1.93	1.47	1.86	2.04	0.3	0.24	0.27	0.92	0.99	0.74	2.1	1.71	1.6	0.853333	2.32	1.79	0.27	0.883333	1.80333
HORVU.MOREX.r3.6HG0616830	1.55	2.48	2.07	2.82	2.47	2.73	3.14	2.87	3.12	0.72	0.3	0.98	1.72	1.9	1.68	1.36	1.81	2.26	2.03333	2.67333	3.04333	0.666667	1.76667	1.81
HORVU.MOREX.r3.6HG0617320	3.64	3.62	2.87	6.19	6.14	5.73	2.37	2.65	2.74	2.26	2.24	2.29	2.71	2.49	2.33	5.6	5.22	4.73	3.37667	6.02	2.58667	2.26333	2.51	5.18333
HORVU.MOREX.r3.6HG0617580	0.95	1.72	1.12	2.69	2.1	2.12	2.64	1.72	2.07	0.53	0.39	0.39	2.25	2.2	2.37	1.35	1.85	1.25	1.26333	2.30333	2.14333	0.436667	2.27333	1.48333
HORVU.MOREX.r3.6HG0623070	7.9	6.44	7.53	12.51	12.47	12.29	10.13	9.88	9.87	6.04	6.23	6.09	6.47	5.94	6.4	8.43	8.55	8.74	7.29	12.4233	9.96	6.12	6.27	8.57333
HORVU.MOREX.r3.6HG0625770	6.41	6.23	3.97	8.04	6.64	6.16	2.26	2.83	3.91	2.7	3.01	3.92	8.23	7.97	8.11	4.01	4.42	3.16	5.53667	6.94667	3	3.21	8.10333	3.86333
HORVU.MOREX.r3.6HG0627380	3.07	3.85	3.24	5.19	5.6	5.15	7.13	4.98	6.25	0.76	0.7	0.6	5.94	6.51	5.35	4.54	2.63	2.86	3.38667	5.31333	6.12	0.686667	5.93333	3.34333
HORVU.MOREX.r3.6HG0627410	0.14	0	0.28	6.06	7.4	7.45	7.28	7.04	6.64	0	0	0	0.2	0.45	0.18	0.93	0.85	0.6	0.14	6.97	6.98667	0	0.276667	0.793333
HORVU.MOREX.r3.6HG0630890	0.2	0.15	0.2	13.21	11.29	12.44	7.21	7.26	6.81	0.04	0.02	0.04	4.43	3.01	3	1.64	1.4	1.2	0.183333	12.3133	7.09333	0.033333	3.48	1.41333
HORVU.MOREX.r3.7HG0640550	2	0.43	1.62	1.48	1.01	0.83	2.88	1.87	3.13	0.34	0.82	0.63	1.16	1.09	1.69	0.78	1.44	0.63	1.35	1.10667	2.62667	0.596667	1.31333	0.95
HORVU.MOREX.r3.7HG0643130	17.69	16.56	19.29	64.06	66.99	63.23	34.2	36.5	34.13	6.97	5.38	6.05	13.41	13.94	13.98	34.41	34.75	35.94	17.8467	64.76	34.9433	6.13333	13.7767	35.0333
HORVU.MOREX.r3.7HG0645780	1.2	1.23	1.44	4.07	5.05	2.1	2.57	3.39	3.16	0	0.27	0.13	5.14	5.61	4.84	0.87	1.27	1.72	1.29	3.74	3.04	0.133333	5.19667	1.28667
HORVU.MOREX.r3.7HG0645900	2.16	1.52	1.42	4.6	8.96	5.06	3.28	3.16	4.25	0.24	0.12	0.6	5.71	3.93	4.72	3.92	2.66	3.6	1.7	6.20667	3.56333	0.32	4.78667	3.39333
HORVU.MOREX.r3.7HG0648730	1.06	1.27	0.93	6.26	6.98	6.66	5.52	4.5	5.84	0.71	0.62	0.58	1.22	1.18	1.37	0.76	0.93	0.82	1.08667	6.63333	5.28667	0.636667	1.25667	0.836667
HORVU.MOREX.r3.7HG0650550	5.19	5.3	6.33	94.64	91.19	87.01	68.37	67.78	71.42	2.87	4.93	5.4	76.91	70.43	73.79	53.46	50.41	49.65	5.60667	90.9467	69.19	4.4	73.71	51.1733
HORVU.MOREX.r3.7HG0650560	7.26	7.68	5.78	14.16	14.86	13.08	9.21	9.81	9.7	6.08	5.3	5.87	9.7	10.12	9.64	8.59	9.36	9.99	6.90667	14.0333	9.57333	5.75	9.82	9.31333
HORVU.MOREX.r3.7HG0655170	54.19	55.82	54.76	130.06	125.28	120.73	107.38	99.41	110.22	36.04	34.58	33.47	100.77	94.02	97.36	93.68	98.87	99.13	54.9233	125.357	105.67	34.6967	97.3833	97.2267
HORVU.MOREX.r3.7HG0655200	10.25	10.15	10.56	33.04	32.23	30.93	18.73	18.25	17.94	7.38	7.05	7.32	12.31	11.45	11.8	13.25	12.87	14.1	10.32	32.0667	18.3067	7.25	11.8533	13.4067
HORVU.MOREX.r3.7HG0656620	13.3	15	12.57	62.71	59.46	59.45	43.45	45.26	43.54	9.08	9.93	10.39	32.07	31.83	32.8	29.36	28.06	28.89	13.6233	60.54	44.0833	9.8	32.2333	28.77
HORVU.MOREX.r3.7HG0657600	1.82	1.81	1.61	4.06	4.69	3.9	5.38	3.37	4.21	1.8	1.27	1.39	1.98	3.13	3.14	3.37	3.89	2.94	1.74667	4.21667	4.32	1.48667	2.75	3.4
HORVU.MOREX.r3.7HG0658900	13.39	13.47	12.34	38.18	37.99	37.38	41.85	39.9	40.88	11.59	10.21	9.83	22.54	21.15	20.84	21.18	21.64	21.66	13.0667	37.85	40.8767	10.5433	21.51	21.4933
HORVU.MOREX.r3.7HG0659410	0	0	0	4.51	3.88	4.79	4.54	2.91	2.91	0	0	0	1.8	1.08	1.72	2.65	3.32	3.01	0	4.39333	3.45333	0	1.53333	2.99333
HORVU.MOREX.r3.7HG0661680	47.69	47.49	42.8	31.95	39.83	33.13	45.69	47.22	42.99	17.21	15.08	15.55	21.38	21.81	21.55	57.09	51.22	52.36	45.9933	34.97	45.3	15.9467	21.58	53.5567
HORVU.MOREX.r3.7HG0662100	132.67	131.13	133.94	245.88	246.22	233.16	181.19	184.41	181.77	15.1	13.64	13.06	111.19	103.63	111.78	121.54	123.43	125.23	132.58	241.753	182.457	13.9333	108.867	123.4
HORVU.MOREX.r3.7HG0664610	1.32	2.26	2.47	3.8	3.17	4.3	3.86	3.58	4.5	0.28	0	0.39	1.82	2.07	1.63	0.98	1.53	1.2	2.01667	3.75667	3.98	0.223333	1.84	1.23667
HORVU.MOREX.r3.7HG0665730	3.58	4.87	3.51	7.27	8.28	5.26	6.49	7.14	6.8	1.93	2.61	3.45	4.94	3.53	4.35	4.86	3.09	5.72	3.98667	6.93667	6.81	2.66333	4.27333	4.55667
HORVU.MOREX.r3.7HG0668320	0.09	0.26	0.18	17.23	17.34	17.56	5.98	6.5	6.11	0.12	0.04	0.06	1.29	1.25	1.05	1.02	0.67	1.17	0.176667	17.3767	6.19667	0.073333	1.19667	0.953333
HORVU.MOREX.r3.7HG0674690	58.66	68.11	62.16	426.08	408.4	400.71	424.39	406.92	435.96	23.2	25.78	25.17	267.39	246.03	252.03	356.42	363.92	357.8	62.9767	411.73	422.423	24.7167	255.15	359.38
HORVU.MOREX.r3.7HG0677050	2.47	2.66	2.81	4.23	4.57	4.1	5.29	4.89	4.84	2.67	2.42	2.55	4.46	4.88	4.81	3.06	3.77	3.8	2.64667	4.3	5.00667	2.54667	4.71667	3.54333
HORVU.MOREX.r3.7HG0684180	0.2	0.85	1.27	2.4	1.92	2.19	2.03	1.81	1.86	1.15	0.83	1.05	2.3	3.21	2.76	0.43	0.64	0.6	0.773333	2.17	1.9	1.01	2.75667	0.556667
HORVU.MOREX.r3.7HG0686670	5.91	8.05	6.64	17.9	16.91	16.2	9.91	9.76	9.14	5.48	4.3	5.24	6.64	6.26	6.78	9.52	8.92	9.95	6.86667	17.0033	9.60333	5.00667	6.56	9.46333
HORVU.MOREX.r3.7HG0689920	5.54	4.71	4.06	11.52	12.01	10.75	7.65	8.11	8.66	4.46	4.31	4.53	8.04	7.44	6.72	10.28	11.32	9.81	4.77	11.4267	8.14	4.43333	7.4	10.47
HORVU.MOREX.r3.7HG0708570	5.16	4.94	5.52	13.95	17.46	14.88	7.19	5.44	6.87	1.22	1.45	1.41	4.74	4.11	2.89	2.32	2.55	2.82	5.20667	15.43	6.5	1.36	3.91333	2.56333
HORVU.MOREX.r3.7HG0712010	2.61	2.87	2.53	2.52	2.93	2.6	3.98	3.93	4.15	2.11	2.16	1.39	1.44	1.79	1.42	2.89	3.65	3.26	2.67	2.68333	4.02	1.88667	1.55	3.26667
HORVU.MOREX.r3.7HG0712100	1.19	1.22	1.47	2.12	1.8	1.82	1.56	1.49	2	0.55	0.41	0.45	0.73	1.01	0.68	2.49	2.3	1.67	1.29333	1.91333	1.68333	0.47	0.806667	2.15333
HORVU.MOREX.r3.7HG0712580	9.36	10.04	10.27	68.86	67.94	67.21	37.96	41.22	42.34	4.97	6.41	6.79	39.7	38.46	39.87	25.09	29.94	26.81	9.89	68.0033	40.5067	6.05667	39.3433	27.28
HORVU.MOREX.r3.7HG0714350	1.58	0.79	1.31	4.14	4.61	4.52	1.74	1.83	2.08	1.17	1.28	1.63	1.24	1.34	1.72	1.32	2.07	1.76	1.22667	4.42333	1.88333	1.36	1.43333	1.71667
HORVU.MOREX.r3.7HG0717390	0.57	0.73	0.9	8.99	8.72	9.87	2.4	3.05	3.07	4.26	4.65	4.6	4.11	3.2	4.56	3.65	3.67	4.04	0.733333	9.19333	2.84	4.50333	3.95667	3.78667
HORVU.MOREX.r3.7HG0717870	22.22	22.82	23.55	44.36	49.49	46.67	31.26	33.03	36.69	14.96	16.32	16.54	18.44	15.57	17.79	25.6	27.14	27.8	22.8633	46.84	33.66	15.94	17.2667	26.8467
HORVU.MOREX.r3.7HG0722400	2.44	1.95	2.22	2.34	3.1	2.4	2.57	1.88	2.05	1.12	1.22	1.22	2.53	2.82	2.81	1.44	1.34	1.47	2.20333	2.61333	2.16667	1.18667	2.72	1.41667
HORVU.MOREX.r3.7HG0723240	4.36	2.82	3.69	19.09	18.31	19.4	20.81	15.84	19.41	2.9	2.53	1.72	21.93	19.75	17.96	14.8	15.81	17.08	3.62333	18.9333	18.6867	2.38333	19.88	15.8967
HORVU.MOREX.r3.7HG0725110	1.21	1.58	1.78	3.4	3.22	3.56	2.4	1.87	2.39	1.54	1.27	1.78	1.07	1.37	1.19	2.72	2.28	2.04	1.52333	3.39333	2.22	1.53	1.21	2.34667
HORVU.MOREX.r3.7HG0726600	11.71	11.39	11.04	16.55	14.68	13.27	12.37	12.29	11.87	6.13	6.01	5.72	11.24	11.28	11.03	12.37	12.73	12.1	11.38	14.8333	12.1767	5.95333	11.1833	12.4
HORVU.MOREX.r3.7HG0730320	17.45	14.26	15.92	45.19	38.25	44.07	36.16	26.36	32.96	35.84	35.07	29.83	20.31	20.48	19.13	29.22	31.96	35.64	15.8767	42.5033	31.8267	33.58	19.9733	32.2733
HORVU.MOREX.r3.7HG0737140	120.19	36	23.12	234.58	211.16	218.8	269.62	288.97	260.85	15.66	19.59	25.8	227.72	202.69	218.84	144.74	125.32	140.5	59.77	221.513	273.147	20.35	216.417	136.853
HORVU.MOREX.r3.7HG0743420	14.32	14.53	14.71	130.63	122.82	123.52	125.75	126.44	124.56	6.82	6.57	6.67	181.46	169.7	174.07	123.57	119.83	126.45	14.52	125.657	125.583	6.68667	175.077	123.283
HORVU.MOREX.r3.7HG0747520	31.81	28.65	31.52	113.05	108.7	105.19	74.62	80.02	77.26	6.33	6.77	5.84	49.11	41.09	43.11	45.98	45.92	46.24	30.66	108.98	77.3	6.31333	44.4367	46.0467
HORVU.MOREX.r3.7HG0748590	2.56	2.02	2.86	7.15	6.87	9.26	6.63	6.27	6.39	2.63	2.11	2.5	1.51	1.73	1.37	3.15	3.32	3.76	2.48	7.76	6.43	2.41333	1.53667	3.41
HORVU.MOREX.r3.7HG0751660	177.93	184.43	184.13	1659.67	1616.22	1580.32	1240.36	1262.97	1238.74	110.47	112.08	113.32	1201.68	1164.69	1162.65	895.47	918.8	923.64	182.163	1618.74	1247.36	111.957	1176.34	912.637
HORVU.MOREX.r3.7HG0752860	84.89	85.08	87.34	314.96	321.56	318.3	338.97	351.93	331.59	56.36	60.33	60.44	188.68	178.61	180.92	205.17	208.16	205.84	85.77	318.273	340.83	59.0433	182.737	206.39
HORVU.MOREX.r3.UnG0755020	0	0	0	2.1	2.59	2.37	1.25	3.93	11.34	0	1.42	0	0	1.68	0.96	6.03	1.38	0	0	2.35333	5.50667	0.473333	0.88	2.47
HORVU.MOREX.r3.UnG0762030	3.37	0	0	4.37	3.22	0	2.46	1.45	4.3	0.32	0	0	2.46	0.87	0	1.39	0	2	1.12333	2.53	2.73667	0.106667	1.11	1.13
HORVU.MOREX.r3.UnG0778890	0	2.77	2.64	1.58	3.45	1.26	4.77	2.35	0	0.78	0	0	6.59	3.95	3.65	0.4	2.63	0	1.80333	2.09667	2.37333	0.26	4.73	1.01
HORVU.MOREX.r3.UnG0794620	4.41	0	0	2.33	5.76	0.45	1.05	5.63	0	0	0.87	0	3.08	0	5.58	0	2.3	0	1.47	2.84667	2.22667	0.29	2.88667	0.766667
