# Supplementary material for: Identification of genes controlling grain size in barley through RNA-seq and weighted gene co-expression network analysis
Source: Funct Integr Genomics. 2026 Jun 11;26(1):133. doi: 10.1007/s10142-026-01908-x (PMC13253587; doi:10.1007/s10142-026-01908-x)
Supplement: Supplementary file 7 — Supplementary Material 7 [file 10142_2026_1908_MOESM7_ESM.xlsx]

## Sheet: Sheet1
Gene ID	Connectivity	module
HORVU.MOREX.r3.1HG0001250	67.8932	brown
HORVU.MOREX.r3.1HG0012640	75.0505	brown
HORVU.MOREX.r3.1HG0019330	72.1365	brown
HORVU.MOREX.r3.2HG0106870	70.1468	brown
HORVU.MOREX.r3.2HG0113500	67.4663	brown
HORVU.MOREX.r3.2HG0127360	69.858	brown
HORVU.MOREX.r3.2HG0181160	68.8798	brown
HORVU.MOREX.r3.2HG0209020	69.4747	brown
HORVU.MOREX.r3.2HG0212610	69.02	brown
HORVU.MOREX.r3.3HG0231360	79.9723	brown
HORVU.MOREX.r3.3HG0286520	72.2985	brown
HORVU.MOREX.r3.3HG0296450	74.1852	brown
HORVU.MOREX.r3.3HG0320240	73.9314	brown
HORVU.MOREX.r3.4HG0396570	70.2372	brown
HORVU.MOREX.r3.5HG0423810	68.9504	brown
HORVU.MOREX.r3.5HG0469140	68.0442	brown
HORVU.MOREX.r3.5HG0524850	75.6986	brown
HORVU.MOREX.r3.6HG0538470	70.6211	brown
HORVU.MOREX.r3.6HG0597860	71.1861	brown
HORVU.MOREX.r3.6HG0598470	71.7618	brown
HORVU.MOREX.r3.6HG0630890	68.1389	brown
HORVU.MOREX.r3.7HG0655170	75.0603	brown
HORVU.MOREX.r3.7HG0655200	67.8068	brown
HORVU.MOREX.r3.7HG0656620	82.42	brown
HORVU.MOREX.r3.7HG0658900	72.8097	brown
HORVU.MOREX.r3.7HG0674690	68.7921	brown
HORVU.MOREX.r3.7HG0712580	75.6671	brown
HORVU.MOREX.r3.7HG0747520	69.9333	brown
HORVU.MOREX.r3.7HG0751660	71.1776	brown
HORVU.MOREX.r3.7HG0752860	78.0997	brown
