# Supplementary material for: Identification of genes controlling grain size in barley through RNA-seq and weighted gene co-expression network analysis
Source: Funct Integr Genomics. 2026 Jun 11;26(1):133. doi: 10.1007/s10142-026-01908-x (PMC13253587; doi:10.1007/s10142-026-01908-x)
Supplement: Supplementary file 8 — Supplementary Material 8 [file 10142_2026_1908_MOESM8_ESM.xlsx]

## Sheet: HORVU.MOREX.r3.3HG0286520
reference gene（18S)				Target gene
Jample name	Target name	CT Value	Mean CT value of reference gene	Sample name	Target name	CT Value	∆CT＝Target CT-Reference CT	Mean	∆∆CT=Target ∆CT-Reference CT	2-∆∆CT	Mean
H-1-1	HORVU.MOREX.r3.3HG0286520	9.93	9.84667	H-1-1	HORVU.MOREX.r3.3HG0286520	36.54	26.6933	26.94	-0.246667	1.18646
H-1-2	HORVU.MOREX.r3.3HG0286520	9.91		H-1-2	HORVU.MOREX.r3.3HG0286520	36.87	27.0233		0.0833333	0.943874
H-1-3	HORVU.MOREX.r3.3HG0286520	9.7		H-1-3	HORVU.MOREX.r3.3HG0286520	36.95	27.1033		0.163333	0.89296	1.00777
H-2-1	HORVU.MOREX.r3.3HG0286520	10.22	10.4467	H-2-1	HORVU.MOREX.r3.3HG0286520	34.54	24.0933		-2.84667	7.19336
H-2-2	HORVU.MOREX.r3.3HG0286520	10.52		H-2-2	HORVU.MOREX.r3.3HG0286520	34.25	23.8033		-3.13667	8.7949
H-2-3	HORVU.MOREX.r3.3HG0286520	10.6		H-2-3	HORVU.MOREX.r3.3HG0286520	34.76	24.3133		-2.62667	6.17597	7.38808
H-3-1	HORVU.MOREX.r3.3HG0286520	8.34	8.45	H-3-1	HORVU.MOREX.r3.3HG0286520	34.61	26.16		-0.78	1.71713
H-3-2	HORVU.MOREX.r3.3HG0286520	8.41		H-3-2	HORVU.MOREX.r3.3HG0286520	34.55	26.1		-0.84	1.79005
H-3-3	HORVU.MOREX.r3.3HG0286520	8.6		H-3-3	HORVU.MOREX.r3.3HG0286520	34.58	26.13		-0.81	1.75321	1.75346
reference gene（18S)				Target gene
Jample name	Target name	CT Value	Mean CT value of reference gene	Sample name	Target name	CT Value	∆CT＝Target CT-Reference CT	Mean	∆∆CT=Target ∆CT-Reference CT	2-∆∆CT	Mean
J-1-1	HORVU.MOREX.r3.3HG0286520	9.73	9.69	J-1-1	HORVU.MOREX.r3.3HG0286520	24.48	14.79	14.86	-0.07	1.04972
J-1-2	HORVU.MOREX.r3.3HG0286520	9.61		J-1-2	HORVU.MOREX.r3.3HG0286520	24.43	14.74		-0.12	1.08673
J-1-3	HORVU.MOREX.r3.3HG0286520	9.73		J-1-3	HORVU.MOREX.r3.3HG0286520	24.74	15.05		0.19	0.876606	1.00435
J-2-1	HORVU.MOREX.r3.3HG0286520	10.65	10.6367	J-2-1	HORVU.MOREX.r3.3HG0286520	19.85	9.21333		-5.64667	50.0975
J-2-2	HORVU.MOREX.r3.3HG0286520	10.61		J-2-2	HORVU.MOREX.r3.3HG0286520	19.87	9.23333		-5.62667	49.4078
J-2-3	HORVU.MOREX.r3.3HG0286520	10.65		J-2-3	HORVU.MOREX.r3.3HG0286520	19.88	9.24333		-5.61667	49.0665	49.5239
J-3-1	HORVU.MOREX.r3.3HG0286520	8.06	8.22	J-3-1	HORVU.MOREX.r3.3HG0286520	16.94	8.72		-6.14	70.5219
J-3-2	HORVU.MOREX.r3.3HG0286520	8.41		J-3-2	HORVU.MOREX.r3.3HG0286520	16.41	8.19		-6.67	101.829
J-3-3	HORVU.MOREX.r3.3HG0286520	8.19		J-3-3	HORVU.MOREX.r3.3HG0286520	16.88	8.66		-6.2	73.5167	81.9558

## Sheet: HORVU.MOREX.r3.1HG0019330
reference gene（18S)				Target gene
Jample name	Target name	CT Value	Mean CT value of reference gene	Sample name	Target name	CT Value	∆CT＝Target CT-Reference CT	Mean	∆∆CT=Target ∆CT-Reference CT	2-∆∆CT	Mean
H-1-1	HORVU.MOREX.r3.1HG0019330	9.73	9.69	H-1-1	HORVU.MOREX.r3.1HG0019330	21.56	11.87		-0.123333	1.08925
H-1-2	HORVU.MOREX.r3.1HG0019330	9.61		H-1-2	HORVU.MOREX.r3.1HG0019330	21.58	11.89		-0.103333	1.07425
H-1-3	HORVU.MOREX.r3.1HG0019330	9.73		H-1-3	HORVU.MOREX.r3.1HG0019330	21.91	12.22	11.9933	0.226667	0.854607	1.00604
H-2-1	HORVU.MOREX.r3.1HG0019330	10.65	10.6367	H-2-1	HORVU.MOREX.r3.1HG0019330	19.62	8.98333		-3.01	8.05564
H-2-2	HORVU.MOREX.r3.1HG0019330	10.61		H-2-2	HORVU.MOREX.r3.1HG0019330	19.51	8.87333		-3.12	8.69388
H-2-3	HORVU.MOREX.r3.1HG0019330	10.65		H-2-3	HORVU.MOREX.r3.1HG0019330	19.82	9.18333		-2.81	7.01285	7.92079
H-3-1	HORVU.MOREX.r3.1HG0019330	8.06	8.22	H-3-1	HORVU.MOREX.r3.1HG0019330	17.29	9.07		-2.92333	7.58597
H-3-2	HORVU.MOREX.r3.1HG0019330	8.41		H-3-2	HORVU.MOREX.r3.1HG0019330	17.82	9.6		-2.39333	5.2537
H-3-3	HORVU.MOREX.r3.1HG0019330	8.19		H-3-3	HORVU.MOREX.r3.1HG0019330	17.52	9.3		-2.69333	6.46806	6.43591
reference gene（18S)				Target gene
Jample name	Target name	CT Value	Mean CT value of reference gene	Sample name	Target name	CT Value	∆CT＝Target CT-Reference CT	Mean	∆∆CT=Target ∆CT-Reference CT	2-∆∆CT	Mean
J-1-1	HORVU.MOREX.r3.1HG0019330	9.74	9.75667	J-1-1	HORVU.MOREX.r3.1HG0019330	19.94	10.1833		0.133333	0.911722
J-1-2	HORVU.MOREX.r3.1HG0019330	9.98		J-1-2	HORVU.MOREX.r3.1HG0019330	19.51	9.75333		-0.296667	1.2283
J-1-3	HORVU.MOREX.r3.1HG0019330	9.55		J-1-3	HORVU.MOREX.r3.1HG0019330	19.97	10.2133	10.05	0.163333	0.89296	1.011
J-2-1	HORVU.MOREX.r3.1HG0019330	8.52	8.28	J-2-1	HORVU.MOREX.r3.1HG0019330	16.85	8.57		-1.48	2.78949
J-2-2	HORVU.MOREX.r3.1HG0019330	8.06		J-2-2	HORVU.MOREX.r3.1HG0019330	16.38	8.1		-1.95	3.86375
J-2-3	HORVU.MOREX.r3.1HG0019330	8.26		J-2-3	HORVU.MOREX.r3.1HG0019330	16.89	8.61		-1.44	2.71321	3.12215
J-3-1	HORVU.MOREX.r3.1HG0019330	8.45	8.61333	J-3-1	HORVU.MOREX.r3.1HG0019330	16.88	8.26667		-1.78333	3.44221
J-3-2	HORVU.MOREX.r3.1HG0019330	8.99		J-3-2	HORVU.MOREX.r3.1HG0019330	16.69	8.07667		-1.97333	3.92674
J-3-3	HORVU.MOREX.r3.1HG0019330	8.4		J-3-3	HORVU.MOREX.r3.1HG0019330	16.39	7.77667		-2.27333	4.83439	4.06778

## Sheet: HORVU.MOREX.r3.2HG0209020
reference gene（18S)				Target gene
Jample name	Target name	CT Value	Mean CT value of reference gene	Sample name	Target name	CT Value	∆CT＝Target CT-Reference CT	Mean	∆∆CT=Target ∆CT-Reference CT	2-∆∆CT	Mean
H-1-1	HORVU.MOREX.r3.2HG0209020	9.73	9.69	H-1-1	HORVU.MOREX.r3.2HG0209020	24.48	14.79		0.263333	0.833161
H-1-2	HORVU.MOREX.r3.2HG0209020	9.61		H-1-2	HORVU.MOREX.r3.2HG0209020	24.43	14.74		0.213333	0.862542
H-1-3	HORVU.MOREX.r3.2HG0209020	9.73		H-1-3	HORVU.MOREX.r3.2HG0209020	23.74	14.05	14.5267	-0.476667	1.39152	1.02908
H-2-1	HORVU.MOREX.r3.2HG0209020	10.65	10.6367	H-2-1	HORVU.MOREX.r3.2HG0209020	19.85	9.21333		-5.31333	39.7624
H-2-2	HORVU.MOREX.r3.2HG0209020	10.61		H-2-2	HORVU.MOREX.r3.2HG0209020	19.87	9.23333		-5.29333	39.215
H-2-3	HORVU.MOREX.r3.2HG0209020	10.65		H-2-3	HORVU.MOREX.r3.2HG0209020	19.88	9.24333		-5.28333	38.9441	39.3072
H-3-1	HORVU.MOREX.r3.2HG0209020	8.06	8.22	H-3-1	HORVU.MOREX.r3.2HG0209020	16.94	8.72		-5.80667	55.9733
H-3-2	HORVU.MOREX.r3.2HG0209020	8.41		H-3-2	HORVU.MOREX.r3.2HG0209020	16.41	8.19		-6.33667	80.8215
H-3-3	HORVU.MOREX.r3.2HG0209020	8.19		H-3-3	HORVU.MOREX.r3.2HG0209020	16.88	8.66		-5.86667	58.3502	65.0483
reference gene（18S)				Target gene
Jample name	Target name	CT Value	Mean CT value of reference gene	Sample name	Target name	CT Value	∆CT＝Target CT-Reference CT	Mean	∆∆CT=Target ∆CT-Reference CT	2-∆∆CT	Mean
J-1-1	HORVU.MOREX.r3.2HG0209020	9.74	9.75667	J-1-1	HORVU.MOREX.r3.2HG0209020	21.91	12.1533		0.06	0.959264
J-1-2	HORVU.MOREX.r3.2HG0209020	9.98		J-1-2	HORVU.MOREX.r3.2HG0209020	21.91	12.1533		0.06	0.959264
J-1-3	HORVU.MOREX.r3.2HG0209020	9.55		J-1-3	HORVU.MOREX.r3.2HG0209020	21.73	11.9733	12.0933	-0.12	1.08673	1.00175
J-2-1	HORVU.MOREX.r3.2HG0209020	8.52	8.28	J-2-1	HORVU.MOREX.r3.2HG0209020	18.75	10.47		-1.62333	3.08086
J-2-2	HORVU.MOREX.r3.2HG0209020	8.06		J-2-2	HORVU.MOREX.r3.2HG0209020	18.27	9.99		-2.10333	4.29701
J-2-3	HORVU.MOREX.r3.2HG0209020	8.26		J-2-3	HORVU.MOREX.r3.2HG0209020	18.28	10		-2.09333	4.26733	3.88173
J-3-1	HORVU.MOREX.r3.2HG0209020	8.45	8.61333	J-3-1	HORVU.MOREX.r3.2HG0209020	17.36	8.74667		-3.34667	10.173
J-3-2	HORVU.MOREX.r3.2HG0209020	8.99		J-3-2	HORVU.MOREX.r3.2HG0209020	17.95	9.33667		-2.75667	6.75833
J-3-3	HORVU.MOREX.r3.2HG0209020	8.4		J-3-3	HORVU.MOREX.r3.2HG0209020	17.46	8.84667		-3.24667	9.4917	8.80766

## Sheet: HORVU.MOREX.r3.4HG0396570
reference gene（18S)				Target gene
Jample name	Target name	CT Value	Mean CT value of reference gene	Sample name	Target name	CT Value	∆CT＝Target CT-Reference CT	Mean	∆∆CT=Target ∆CT-Reference CT	2-∆∆CT	Mean
H-1-1	HORVU.MOREX.r3.4HG0396570	9.93	9.84667	H-1-1	HORVU.MOREX.r3.4HG0396570	28.56	18.7133		-0.00666667	1.00463
H-1-2	HORVU.MOREX.r3.4HG0396570	9.91		H-1-2	HORVU.MOREX.r3.4HG0396570	28.21	18.3633		-0.356667	1.28046
H-1-3	HORVU.MOREX.r3.4HG0396570	9.7		H-1-3	HORVU.MOREX.r3.4HG0396570	28.93	19.0833	18.72	0.363333	0.777366	1.02082
H-2-1	HORVU.MOREX.r3.4HG0396570	10.22	10.4467	H-2-1	HORVU.MOREX.r3.4HG0396570	22.61	12.1633		-6.55667	94.1355
H-2-2	HORVU.MOREX.r3.4HG0396570	10.52		H-2-2	HORVU.MOREX.r3.4HG0396570	22.63	12.1833		-6.53667	92.8395
H-2-3	HORVU.MOREX.r3.4HG0396570	10.6		H-2-3	HORVU.MOREX.r3.4HG0396570	22.67	12.2233		-6.49667	90.3008	92.4253
H-3-1	HORVU.MOREX.r3.4HG0396570	8.34	8.45	H-3-1	HORVU.MOREX.r3.4HG0396570	19.93	11.48		-7.24	151.167
H-3-2	HORVU.MOREX.r3.4HG0396570	8.41		H-3-2	HORVU.MOREX.r3.4HG0396570	19.75	11.3		-7.42	171.255
H-3-3	HORVU.MOREX.r3.4HG0396570	8.6		H-3-3	HORVU.MOREX.r3.4HG0396570	19.37	10.92		-7.8	222.861	181.761
reference gene（18S)				Target gene
Jample name	Target name	CT Value	Mean CT value of reference gene	Sample name	Target name	CT Value	∆CT＝Target CT-Reference CT	Mean	∆∆CT=Target ∆CT-Reference CT	2-∆∆CT	Mean
J-1-1	HORVU.MOREX.r3.4HG0396570	9.76	9.64	J-1-1	HORVU.MOREX.r3.4HG0396570	26.54	16.9		-0.16	1.11729
J-1-2	HORVU.MOREX.r3.4HG0396570	9.47		J-1-2	HORVU.MOREX.r3.4HG0396570	26.75	17.11		0.05	0.965936
J-1-3	HORVU.MOREX.r3.4HG0396570	9.69		J-1-3	HORVU.MOREX.r3.4HG0396570	26.81	17.17	17.06	0.11	0.926588	1.00327
J-2-1	HORVU.MOREX.r3.4HG0396570	8.67	8.77333	J-2-1	HORVU.MOREX.r3.4HG0396570	20.42	11.6467		-5.41333	42.6163
J-2-2	HORVU.MOREX.r3.4HG0396570	8.76		J-2-2	HORVU.MOREX.r3.4HG0396570	19.96	11.1867		-5.87333	58.6205
J-2-3	HORVU.MOREX.r3.4HG0396570	8.89		J-2-3	HORVU.MOREX.r3.4HG0396570	19.89	11.1167		-5.94333	61.5349	54.2572
J-3-1	HORVU.MOREX.r3.4HG0396570	8.67	8.69667	J-3-1	HORVU.MOREX.r3.4HG0396570	19.33	10.6333		-6.42667	86.024
J-3-2	HORVU.MOREX.r3.4HG0396570	8.51		J-3-2	HORVU.MOREX.r3.4HG0396570	19.69	10.9933		-6.06667	67.0268
J-3-3	HORVU.MOREX.r3.4HG0396570	8.91		J-3-3	HORVU.MOREX.r3.4HG0396570	19.39	10.6933		-6.36667	82.5197	78.5235

## Sheet: HORVU.MOREX.r3.5HG0524850
reference gene（18S)				Target gene
Jample name	Target name	CT Value	Mean CT value of reference gene	Sample name	Target name	CT Value	∆CT＝Target CT-Reference CT	Mean	∆∆CT=Target ∆CT-Reference CT	2-∆∆CT	Mean
H-1-1	HORVU.MOREX.r3.4HG0396570	9.93	9.84667	H-1-1	HORVU.MOREX.r3.4HG0396570	25.52	15.6733		-0.0333333	1.02337
H-1-2	HORVU.MOREX.r3.4HG0396570	9.91		H-1-2	HORVU.MOREX.r3.4HG0396570	25.53	15.6833		-0.0233333	1.0163
H-1-3	HORVU.MOREX.r3.4HG0396570	9.7		H-1-3	HORVU.MOREX.r3.4HG0396570	25.61	15.7633	15.7067	0.0566667	0.961483	1.00039
H-2-1	HORVU.MOREX.r3.4HG0396570	10.22	10.4467	H-2-1	HORVU.MOREX.r3.4HG0396570	17.45	7.00333		-8.70333	416.835
H-2-2	HORVU.MOREX.r3.4HG0396570	10.52		H-2-2	HORVU.MOREX.r3.4HG0396570	17.73	7.28333		-8.42333	343.302
H-2-3	HORVU.MOREX.r3.4HG0396570	10.6		H-2-3	HORVU.MOREX.r3.4HG0396570	17.5	7.05333		-8.65333	402.636	387.591
H-3-1	HORVU.MOREX.r3.4HG0396570	8.34	8.45	H-3-1	HORVU.MOREX.r3.4HG0396570	14.4	5.95		-9.75667	865.066
H-3-2	HORVU.MOREX.r3.4HG0396570	8.41		H-3-2	HORVU.MOREX.r3.4HG0396570	14.36	5.91		-9.79667	889.386
H-3-3	HORVU.MOREX.r3.4HG0396570	8.6		H-3-3	HORVU.MOREX.r3.4HG0396570	14.81	6.36		-9.34667	651.069	801.841
reference gene（18S)				Target gene
Jample name	Target name	CT Value	Mean CT value of reference gene	Sample name	Target name	CT Value	∆CT＝Target CT-Reference CT	Mean	∆∆CT=Target ∆CT-Reference CT	2-∆∆CT	Mean
J-1-1	HORVU.MOREX.r3.4HG0396570	9.76	9.64	J-1-1	HORVU.MOREX.r3.4HG0396570	22.19	12.55		-0.5	1.41421
J-1-2	HORVU.MOREX.r3.4HG0396570	9.47		J-1-2	HORVU.MOREX.r3.4HG0396570	22.99	13.35		0.3	0.812252
J-1-3	HORVU.MOREX.r3.4HG0396570	9.69		J-1-3	HORVU.MOREX.r3.4HG0396570	22.89	13.25	13.05	0.2	0.870551	1.03234
J-2-1	HORVU.MOREX.r3.4HG0396570	8.67	8.77333	J-2-1	HORVU.MOREX.r3.4HG0396570	14.28	5.50667		-7.54333	186.539
J-2-2	HORVU.MOREX.r3.4HG0396570	8.76		J-2-2	HORVU.MOREX.r3.4HG0396570	14.31	5.53667		-7.51333	182.7
J-2-3	HORVU.MOREX.r3.4HG0396570	8.89		J-2-3	HORVU.MOREX.r3.4HG0396570	14.88	6.10667		-6.94333	123.07	164.103
J-3-1	HORVU.MOREX.r3.4HG0396570	8.67	8.69667	J-3-1	HORVU.MOREX.r3.4HG0396570	13.65	4.95333		-8.09667	273.741
J-3-2	HORVU.MOREX.r3.4HG0396570	8.51		J-3-2	HORVU.MOREX.r3.4HG0396570	13.92	5.22333		-7.82667	227.019
J-3-3	HORVU.MOREX.r3.4HG0396570	8.91		J-3-3	HORVU.MOREX.r3.4HG0396570	13.39	4.69333		-8.35667	327.799	276.186
