# Supplementary material for: Identification of genes controlling grain size in barley through RNA-seq and weighted gene co-expression network analysis
Source: Funct Integr Genomics. 2026 Jun 11;26(1):133. doi: 10.1007/s10142-026-01908-x (PMC13253587; doi:10.1007/s10142-026-01908-x)
Supplement: Supplementary file 9 — Supplementary Material 9 [file 10142_2026_1908_MOESM9_ESM.xlsx]

## Sheet: Sheet1
Sample	Total reads	Total mapped	Multiple mapped	Uniquely mapped
J_1_1	47164034	45226545(95.89%)	4706010(9.98%)	40520535(85.91%)
J_1_2	45513866	43655413(95.92%)	3301155(7.25%)	40354258(88.66%)
J_1_3	48326284	46295909(95.8%)	3284882(6.8%)	43011027(89.0%)
J_2_1	48431916	45572359(94.1%)	14838211(30.64%)	30734148(63.46%)
J_2_2	48827402	45908375(94.02%)	15146889(31.02%)	30761486(63.0%)
J_2_3	48375134	45507409(94.07%)	15725938(32.51%)	29781471(61.56%)
J_3_1	47589642	44840345(94.22%)	17506847(36.79%)	27333498(57.44%)
J_3_2	47524044	44701581(94.06%)	17180955(36.15%)	27520626(57.91%)
J_3_3	48451292	45653518(94.23%)	17526529(36.17%)	28126989(58.05%)
H_1_1	47780376	45798747(95.85%)	2992949(6.26%)	42805798(89.59%)
H_1_2	48302190	46325418(95.91%)	3057248(6.33%)	43268170(89.58%)
H_1_3	48208474	46246800(95.93%)	2996669(6.22%)	43250131(89.71%)
H_2_1	48028590	44581403(92.82%)	15813506(32.93%)	28767897(59.9%)
H_2_2	48389694	44753944(92.49%)	16368290(33.83%)	28385654(58.66%)
H_2_3	47903988	44344945(92.57%)	16521967(34.49%)	27822978(58.08%)
H_3_1	46762040	43165346(92.31%)	14944131(31.96%)	28221215(60.35%)
H_3_2	48335242	44567608(92.21%)	15256195(31.56%)	29311413(60.64%)
H_3_3	47673802	43955937(92.2%)	15132001(31.74%)	28823936(60.46%)
